# Supplementary material for: Salt-responsive bermudagrass microRNAs and insights into light reaction photosynthetic performance
Source: Front Plant Sci. 2023 Feb 15;14:1141295. doi: 10.3389/fpls.2023.1141295 (PMC9975589; doi:10.3389/fpls.2023.1141295)
Supplement: Supplementary file 2 [file Table_1.xlsx]

## Sheet: Feuil1
	miRNA first nucleotide bias total					miRNA first nucleotide bias gp4					miRNA first nucleotide bias gp1_3
	A	C	G	U		A	C	G	U		A	C	G	U
18	66.67	0	0	33.33	18	100	0	0	0	18	50	0	0	50
19	0	22.22	33.33	44.44	19	0	50	0	50	19	0	0	60	40
20	12.5	25	25	37.5	20	100	0	0	0	20	0	28.57	28.57	42.86
21	25.97	15.58	20.78	37.66	21	41.38	20.69	13.79	24.14	21	16.67	12.5	25	45.83
22	14.29	21.43	32.14	32.14	22	20	30	20	30	22	11.11	16.67	38.89	33.33
23	37.5	37.5	12.5	12.5	23	50	25	0	25	23	25	50	25	0
24	44.44	0	44.44	11.11	24	42.86	0	42.86	14.29	24	50	0	50	0
25	40	0	40	20	25	40	0	40	20	25
