# Supplementary material for: Salt-responsive bermudagrass microRNAs and insights into light reaction photosynthetic performance
Source: Front Plant Sci. 2023 Feb 15;14:1141295. doi: 10.3389/fpls.2023.1141295 (PMC9975589; doi:10.3389/fpls.2023.1141295)
Supplement: Supplementary file 3 [file Table_2.xlsx]

## Sheet: Feuil1
Conservation of the identified miRNA with other species.
Species	count	miRs
osa	108	osa-MIR156i,osa-MIR160a,osa-MIR168a,osa-MIR171c,osa-MIR171b,osa-MIR444b,osa-MIR156j,osa-MIR156a,osa-MIR156d,osa-MIR156l,osa-MIR156e,osa-MIR156g,osa-MIR156b,osa-MIR156c,osa-MIR156k,osa-MIR159c,osa-MIR159d,osa-MIR159b,osa-MIR159a,osa-MIR159e,osa-MIR159f,osa-MIR160b,osa-MIR160d,osa-MIR160e,osa-MIR160c,osa-MIR160f,osa-MIR162b,osa-MIR162a,osa-MIR164f,osa-MIR164b,osa-MIR164a,osa-MIR164d,osa-MIR164e,osa…
zma	106	zma-MIR156l,zma-MIR159d,zma-MIR160g,zma-MIR168a,zma-MIR168b,zma-MIR171b,zma-MIR319d,zma-MIR444b,zma-MIR444a,zma-MIR156d,zma-MIR156e,zma-MIR156b,zma-MIR156i,zma-MIR156a,zma-MIR156f,zma-MIR156g,zma-MIR156k,zma-MIR156h,zma-MIR156c,zma-MIR156j,zma-MIR159c,zma-MIR159j,zma-MIR159k,zma-MIR159f,zma-MIR159b,zma-MIR159a,zma-MIR159g,zma-MIR160d,zma-MIR160a,zma-MIR160b,zma-MIR160e,zma-MIR160c,zma-MIR160f,zma…
sbi	76	sbi-MIR156g,sbi-MIR156a,sbi-MIR160b,sbi-MIR160a,sbi-MIR168,sbi-MIR171k,sbi-MIR156i,sbi-MIR156f,sbi-MIR156e,sbi-MIR156h,sbi-MIR156c,sbi-MIR156d,sbi-MIR159b,sbi-MIR159a,sbi-MIR160c,sbi-MIR160e,sbi-MIR160f,sbi-MIR160d,sbi-MIR162,sbi-MIR164d,sbi-MIR164e,sbi-MIR164a,sbi-MIR164b,sbi-MIR164c,sbi-MIR166a,sbi-MIR166i,sbi-MIR166c,sbi-MIR166b,sbi-MIR166k,sbi-MIR166j,sbi-MIR166d,sbi-MIR166h,sbi-MIR166e,sbi-M…
bdi	70	bdi-MIR171c,bdi-MIR444c,bdi-MIR444d,bdi-MIR5056,bdi-MIR156c,bdi-MIR156b,bdi-MIR156d,bdi-MIR156g,bdi-MIR156h,bdi-MIR156f,bdi-MIR156e,bdi-MIR156i,bdi-MIR156a,bdi-MIR156j,bdi-MIR159a,bdi-MIR159b,bdi-MIR160f,bdi-MIR160b,bdi-MIR160c,bdi-MIR160e,bdi-MIR160a,bdi-MIR160d,bdi-MIR162,bdi-MIR164a,bdi-MIR164b,bdi-MIR164e,bdi-MIR164c,bdi-MIR164f,bdi-MIR166a,bdi-MIR166c,bdi-MIR166d,bdi-MIR166b,bdi-MIR166e,bdi-…
ata	44	ata-MIR156d,ata-MIR168,ata-MIR156c,ata-MIR156b,ata-MIR156e,ata-MIR156a,ata-MIR160a,ata-MIR160b,ata-MIR160c,ata-MIR164c,ata-MIR164b,ata-MIR164a,ata-MIR166e,ata-MIR166a,ata-MIR166d,ata-MIR166b,ata-MIR5168,ata-MIR166c,ata-MIR167b,ata-MIR167d,ata-MIR167f,ata-MIR167e,ata-MIR167a,ata-MIR167c,ata-MIR169d,ata-MIR169g,ata-MIR169h,ata-MIR169e,ata-MIR169f,ata-MIR169c,ata-MIR169i,ata-MIR171b,ata-MIR171d,ata-…
hvu	12	hvu-MIR168,hvu-MIR6189,hvu-MIR6207,hvu-MIR156b,hvu-MIR159b,hvu-MIR159a,hvu-MIR166c,hvu-MIR166a,hvu-MIR166b,hvu-MIR171,hvu-MIR444b,hvu-MIR444a
tae	12	tae-MIR156,tae-MIR159b,tae-MIR159a,tae-MIR160,tae-MIR164,tae-MIR167c,tae-MIR167a,tae-MIR171a,tae-MIR171b,tae-MIR444b,tae-MIR444a,tae-MIR5384
ssp	10	ssp-MIR168a,ssp-MIR444c,ssp-MIR156,ssp-MIR159a,ssp-MIR166,ssp-MIR167b,ssp-MIR169,ssp-MIR396,ssp-MIR444b,ssp-MIR444a
sof	10	sof-MIR168a,sof-MIR168b,sof-MIR156,sof-MIR159c,sof-MIR159b,sof-MIR159d,sof-MIR159a,sof-MIR167a,sof-MIR167b,sof-MIR396
far	10	far-MIR156a,far-MIR156b,far-MIR529,far-MIR159,far-MIR160,far-MIR164a,far-MIR164b,far-MIR166,far-MIR169,far-MIR171
egu	6	egu-MIR172b,egu-MIR172c,egu-MIR172d,egu-MIR172a,egu-MIR172f,egu-MIR172e
ttu	1	ttu-MIR160
