# Supplementary material for: Salt-responsive bermudagrass microRNAs and insights into light reaction photosynthetic performance
Source: Front Plant Sci. 2023 Feb 15;14:1141295. doi: 10.3389/fpls.2023.1141295 (PMC9975589; doi:10.3389/fpls.2023.1141295)
Supplement: Supplementary file 4 [file Table_3.xlsx]

## Sheet: Feuil1
red is pvalue<=0.001,orange is pvalue <=0.01,blue is pvalue<=0.05,green is pvalue <=0.1.
Index	miR_name	miR_seq	up/down	fold_change(C43_salt/C198_salt)	log2(fold_change)	pvalue(chi_square_2x2)	pvalue(fisher_test)	C198_salt(norm)	C43_salt(norm)	C198_salt(raw)	C43_salt(raw)	Expression level
103	ata-miR156a-5p	TGACAGAAGAGAGTGAGCAC	up	1.07695	0.106945	3.5302e-06	3.74893e-06	1371.35	1476.86	1358.17	1138.67	high
107	ata-miR156d-3p	GCTCACTCCTCTTTCTGTCAGC	up	1.16675	0.222496	0.0046362	0.0047485	231.222	269.779	229	208	middle
48	bdi-MIR159a-p5_1ss9AG	AGGAGGGGGAGTGGTCGGATGC	down	0.183507	-2.4461	0.063576	0.0729655	7.06793	1.29701	7	1	middle
14	bdi-miR164a-3p_1ss10TA	CATGTGCCCATCTTCTCCACC	down	0.156133	-2.67915	0	1.14538e-122	913.782	142.671	905	110	middle
59	bdi-miR169c-3p_2ss5GA8-C	GGCAAGTCTGTCCTTGGCTAC	down	0.599934	-0.737125	6.1985e-08	5.8137e-08	451.843	271.076	447.5	209	middle
88	bdi-miR169c-3p_L+1R-2_2ss6GA9-C	CGGCAAGTCTGTCCTTGGCT	down	-inf	-inf	0.49882	1	0.504852	0	0.5	0	low
114	bdi-miR169c-3p_R+1_1ss5GA	GGCAAGTTGTCCTTGGCTACA	up	1.40497	0.490543	0.054707	0.0672499	32.3105	45.3954	32	35	middle
84	bdi-miR444c	TGCAGTTGTTGTCTCAAGCTT	down	0.985682	-0.0208059	3.2264e-07	3.34798e-07	7017.44	6916.97	6950	5333	high
67	bdi-MIR444d-p5_1ss20TC	GCTAGAGGCAGCAACTGCACA	down	0.706272	-0.501704	0.00012519	0.000139881	567.454	400.777	562	309	middle
68	bdi-MIR9482-p5_1ss2CT	TTCCTCTCTCCCTTGAAGGCT	down	0.734782	-0.444612	0.03217	0.0325098	245.358	180.285	243	139	middle
86	hvu-MIR6189-p5_2ss7TC18CG	ATCTACCTGCCGATGCTGATGGA	up	inf	inf	0.23153	0.47537	0	1.29701	0	1	low
87	hvu-MIR6207-p5	ACATGGGCGTGAAGGTGG	down	-inf	-inf	0.33882	1	1.0097	0	1	0	low
31	osa-miR156a_L+1	CTGACAGAAGAGAGTGAGCAC	up	2.1872	1.12909	0.00112	0.00168153	18.6795	40.8559	18.5	31.5	middle
108	osa-miR156a_L-1	GACAGAAGAGAGTGAGCAC	up	1.18821	0.248785	0.60321	0.797415	6.73136	7.99824	6.66667	6.16667	middle
96	osa-miR156a_R+1	TGACAGAAGAGAGTGAGCACC	up	1.01412	0.0202228	0.80443	0.82746	9.59219	9.72759	9.5	7.5	low
97	osa-miR156c-3p	GCTCACTTCTCTCTCTGTCAGC	up	1.01445	0.020693	0.10264	0.1097	412.969	418.935	409	323	middle
109	osa-miR156j-3p	GCTCGCTCCTCTTTCTGTCAGC	up	1.19921	0.262084	0.012544	0.0131964	144.388	173.151	143	133.5	middle
117	osa-miR156j-3p_2ss8CG21GT	GCTCGCTGCTCTTTCTGTCATC	up	1.58198	0.661727	5.8313e-08	5.8096e-08	150.446	238.002	149	183.5	middle
32	osa-miR156k_L+1R-1_1ss12GT	TTGACAGAAGATAGAGAGCAC	up	2.56491	1.35891	1.2671e-59	7.00416e-61	309.979	795.068	307	613	middle
9	osa-miR160a-3p	GCGTGCAAGGAGCCAAGCATG	down	0.109478	-3.19128	0	3.81979e-145	888.539	97.2759	880	75	middle
13	osa-miR160a-3p_1ss11AG	GCGTGCAAGGGGCCAAGCATG	down	0.132064	-2.92069	0	9.80336e-110	736.579	97.2759	729.5	75	middle
65	osa-miR160a-3p_1ss7AG	GCGTGCGAGGAGCCAAGCATG	down	0.649656	-0.622252	0.16442	0.198167	43.9221	28.5343	43.5	22	middle
125	osa-miR160a-5p	TGCCTGGCTCCCTGTATGCCA	down	0.82.81760143150835	0.862036	0	7.53687e-177	2386.94	4338.51	2364	3345	high
46	osa-miR160a-5p_L+2	CATGCCTGGCTCCCTGTATGCCA	up	19.2682	4.26815	0.0023308	0.00450881	0.504852	9.72759	0.5	7.5	low
79	osa-miR160a-5p_L+2R-1	TGTGCCTGGCTCCCTGTATGCC	down	0.864505	-0.210054	0.71211	0.750561	132.776	114.786	131.5	88.5	middle
101	osa-miR162b_1ss8GA	TCGATAAACCTCTGCATCCAG	up	1.057	0.0799736	0.14151	0.156123	176.698	186.77	175	144	middle
81	osa-miR164a	TGGAGAAGCAGGGCACGTGCA	down	0.88919	-0.169436	0.78399	0.782759	447.804	398.183	443.5	307	middle
82	osa-miR166a-3p	TCGGACCAGGCTTCATTCCCC	down	0.937461	-0.0931695	3.4127e-21	3.50322e-21	72437.2	67907	71741	52356.5	high
106	osa-miR166a-3p_1ss21CA	TCGGACCAGGCTTCATTCCCA	up	1.15508	0.207993	2.034e-12	2.38109e-12	1537.78	1776.26	1523	1369.5	high
57	osa-miR166a-3p_L-1	CGGACCAGGCTTCATTCCCC	down	0.512452	-0.96451	3.5589e-06	2.66808e-06	189.824	97.2759	188	75	middle
26	osa-miR166a-5p	GGAATGTTGTCTGGTTCAAGG	down	0.485765	-1.04167	5.0521e-27	1.75578e-27	878.442	426.717	870	329	middle
17	osa-miR166a-5p_2ss15TC18AG	GGAATGTTGTCTGGCTCGAGG	down	0.169391	-2.56157	0	3.59558e-163	1286.36	217.898	1274	168	high
61	osa-miR167a-3p_L+1R-1	GATCATGCATGACAGCCTCATT	down	0.616583	-0.697634	0.089128	0.0965442	50.4852	31.1283	50	24	middle
120	osa-miR167a-5p	TGAAGCTGCCAGCATGATCTA	up	1.66591	0.736315	1.521e-31	1.28359e-31	567.958	946.17	562.5	729.5	middle
58	osa-miR167d-3p	GATCATGCTGTGCAGTTTCATC	down	0.58843	-0.765057	1.1281e-06	1.11367e-06	337.241	198.443	334	153	middle
77	osa-miR167d-5p_R+1_1	TGAAGCTGCCAGCATGATCTGA	down	0.860393	-0.216933	0.068276	0.0708401	2629.77	2262.64	2604.5	1744.5	high
78	osa-miR167d-5p_R+1_2	TGAAGCTGCCAGCATGATCTGT	down	0.860393	-0.216933	0.068276	0.0708401	2629.77	2262.64	2604.5	1744.5	high
27	osa-miR167e-3p_1ss3AG	AGGTCATGTTGCAGCTTCACT	down	-inf	-inf	0.0068212	0.00834557	8.07763	0	8	0	low
15	osa-miR167h-3p	AGGTCATGCTGTAGTTTCATC	down	0.15626	-2.67798	0	0	4515.4	705.575	4472	544	high
111	osa-miR168a-3p_L-3	CCCGCCTTGCACCAAGTGAAT	up	1.24522	0.316405	7.6231e-28	8.83226e-28	2077.97	2587.54	2058	1995	high
85	osa-miR168a-5p	TCGCTTGGTGCAGATCGGGAC	down	0.990172	-0.0142494	0.0054851	0.00548647	1938.63	1919.58	1920	1480	high
98	osa-miR169b	CAGCCAAGGATGACTTGCCGG	up	1.02257	0.0321954	0.45097	0.520138	76.7375	78.4692	76	60.5	middle
33	osa-miR169b_L+2R-2	TGCAGCCAAGGATGACTTGCC	up	2.9456	1.55856	5.2816e-09	3.20247e-09	29.2814	86.2513	29	66.5	middle
47	osa-miR171a_2ss8GA17AG	TGATTGAACCGCGCCAGTATC	up	23.1218	4.53118	0.00073435	0.00119931	0.504852	11.6731	0.5	9	middle
105	osa-miR171b	TGATTGAGCCGTGCCAATATC	up	1.14802	0.199152	2.7602e-58	3.49857e-58	8037.24	9226.94	7960	7114	high
110	osa-miR171b_L+1	CTGATTGAGCCGTGCCAATATC	up	1.24095	0.311449	0.00044211	0.000462613	223.145	276.912	221	213.5	middle
99	osa-miR171c-5p_1ss10TC	GGATATTGGCGCGGTTCAATC	up	1.02764	0.0393316	0.84034	1	5.04852	5.18805	5	4	middle
8	osa-miR171f-5p	TGTTGGCATGGTTCAATCAAA	down	0.108809	-3.20013	0	1.73229e-140	858.248	93.3849	850	72	middle
60	osa-miR172a	AGAATCTTGATGATGCTGCAT	down	0.603847	-0.727745	0.006406	0.00687658	118.135	71.3357	117	55	middle
113	osa-miR172d-5p	GCAGCACCATCAAGATTCAC	up	1.28455	0.36126	0.70857	0.673694	2.01941	2.59402	2	2	low
55	osa-miR2118f_L+1R-1	ATTCCTGATGCCTCCCATTCCT	down	0.428182	-1.2237	0.14362	0.15168	12.1164	5.18805	12	4	middle
42	osa-miR390-3p_L-1	GCTATCTATCCTGAGCTCC	down	0.83	-1.33	1.0749e-31	8.04402e-35	25.2426	184.176	25	142	middle
39	osa-miR390-5p	AAGCTCAGGAGGGATAGCGCC	up	4.57343	2.19328	0	1.53377e-147	234.251	1071.33	232	826	middle
76	osa-miR393a_R+1	TCCAAAGGGATCGCATTGATCC	down	0.859145	-0.219026	0.52292	0.531851	310.989	267.185	308	206	middle
10	osa-miR396a-3p_R+1	GTTCAATAAAGCTGTGGGAAA	down	0.117262	-3.0922	0	3.42009e-115	730.016	85.6028	723	66	middle
127	osa-miR396a-5p	TTCCACAGCTTTCTTGAACTG	up	1.92818	0.947239	5.0947e-43	2.86146e-43	477.59	920.879	473	710	middle
126	osa-miR444a-3p.2	TGCAGTTGCTGCCTCAAGCTT	up	1.8733	0.90558	7.7856e-19	5.58974e-19	218.096	408.559	216	315	high
124	osa-miR444a-3p.2_1ss9CT	TGCAGTTGTTGCCTCAAGCTT	up	1.77128	0.824789	0	6.8327e-118	1742.75	3086.89	1726	2380	high
89	osa-MIR444c-p5	TTGCAAGAAAATCGGTTT	down	-inf	-inf	0.33882	1	1.0097	0	1	0	low
11	osa-MIR444c-p5_1ss7TA	TGCATAACTTGCAAGAAAATC	down	0.122338	-3.03106	4.1545e-07	8.73389e-08	42.4076	5.18805	42	4	middle
130	osa-miR6255_L-3	GAAAAATGGGCAGTTGAGT	up	2.56909	1.36126	0.35278	0.352247	1.0097	2.59402	1	2	low
37	osa-MIR812e-p3_2ss5AG17CT	TTTTGAATAAGACGGATGG	up	4.49591	2.16861	0.022253	0.0315313	2.01941	9.07909	2	7	low
90	osa-MIR812r-p3_2ss12AG21GA	ATAAATTTTTTGAATAAGACA	up	inf	inf	0.090647	0.107422	0	2.59402	0	2	low
40	osa-MIR812r-p3_2ss5AG17CT	TTTTGAATAAGACGGATGGTC	up	5.37904	2.42735	1.2351e-07	6.45539e-08	8.07763	43.4499	8	33.5	middle
41	osa-MIR818e-p3_2ss16AG21GA	AAATTTTTTGAATAAGACGAATGG	up	6.50302	2.70111	1.0511e-09	1.80442e-10	8.07763	52.529	8	40.5	middle
66	osa-MIR818e-p5_2ss10CT21TC	GTTTGACCATTCGTCTTATTCAAA	down	0.700662	-0.513209	0.58123	0.655215	11.1067	7.78207	11	6	middle
80	PC-3p-103459_17	TCAAGATTGGGGAGCATGACG	down	0.883126	-0.179309	0.90249	1	48.4658	42.8014	48	33	middle
30	PC-3p-113138_15	AGGAGGAGGCGTTCCGGGGC	down	-inf	-inf	0.01913	0.0323882	6.05822	0	6	0	low
56	PC-3p-124359_14	CAGACATCTTTTGTGGTACTA	down	0.428182	-1.2237	0.14362	0.15168	12.1164	5.18805	12	4	middle
100	PC-3p-125403_14	GTCAACGGCGACATCAATTTC	up	1.03477	0.0493157	0.68622	0.742559	18.1747	18.8067	18	14.5	middle
128	PC-3p-149622_12	CCGCACATACCAAAGTGGACT	up	2.14091	1.09823	0.071603	0.105408	6.05822	12.9701	6	10	middle
43	PC-3p-181512_9	AAAAGTAGGGTCAAACATGTA	up	8.34956	3.0617	0.010177	0.0165613	1.0097	8.43058	1	6.5	middle
19	PC-3p-190642_9	GCCAGCACGCGACTTCGTCGAG	down	0.183507	-2.4461	0.0087003	0.0145042	14.1359	2.59402	14	2	middle
44	PC-3p-197368_9	GGTTCAGATCTTGCTGCGCAGT	up	10.2764	3.36126	0.0032226	0.0045087	1.0097	10.3761	1	8	middle
133	PC-3p-2707176_1	TTAGTATGTATATACTTGTGTATCC	up	3.21137	1.68319	0.09354	0.161895	2.01941	6.48506	2	5	low
119	PC-3p-28147_87	TCGGGTGCGTTTGGGATCCTGA	up	1.6392	0.712988	3.2776e-86	1.44256e-86	1693.27	2775.61	1677	2140	high
83	PC-3p-2836_619	ATAGGGACAGTCGGGGGC	down	0.970341	-0.0434359	0.56882	0.587513	140.349	136.186	139	105	middle
129	PC-3p-305714_6	CGCCGCCGGCGGCCTGGCG	up	2.14091	1.09823	0.20269	0.324419	3.02911	6.48506	3	5	low
3	PC-3p-326287_5	AGCCGCGCGCGCCTCCGTCGAGG	down	0.0583885	-4.09817	0.0039143	0.00705727	11.1067	0.648506	11	0.5	middle
71	PC-3p-358032_5	AGCTGCGCGCGTCTCCGTCGAGGGG	down	0.770728	-0.375706	0.67743	0.848059	15.1456	11.6731	15	9	middle
2	PC-3p-35889_63	GCCTGCGCGCGGCTCCGTCGAGCG	down	0.0423477	-4.56157	1.5803e-17	5.4477e-21	91.8831	3.89104	91	3	middle
69	PC-3p-399409_4	GGCCAGCACGCGGCTCCGTCGAGC	down	0.770728	-0.375706	0.81021	1	5.04852	3.89104	5	3	low
34	PC-3p-413828_4	ATAAGCTGTTGGAAAAGCTGTGCC	up	3.30312	1.72383	0.001249	0.00153583	7.06793	23.3462	7	18	middle
63	PC-3p-414737_4	CCATGTGCCCATCTTCTCCACC	down	0.642274	-0.63874	0.59448	0.756872	6.05822	3.89104	6	3	low
52	PC-3p-43738_48	AACGACAAGAAAAACAGAATGG	down	0.385364	-1.37571	0.036729	0.0571077	20.1941	7.78207	20	6	middle
92	PC-3p-4800286_1	GATTCTTGACGACGCCGGCGGACC	down	-inf	-inf	0.097575	0.251817	3.02911	0	3	0	low
73	PC-3p-507027_3	AAAAGTCAATGACGACATCAATT	down	0.802842	-0.316812	0.77851	1	12.1164	9.72759	12	7.5	middle
28	PC-3p-512694_3	AGCCGCGCGGCGTCTCTGTCGAGCG	up	inf	inf	0.016718	0.0242744	0	5.18805	0	4	low
93	PC-3p-518518_3	GGCACTTTTGAGCTTGATGTG	up	inf	inf	0.090647	0.107422	0	2.59402	0	2	low
91	PC-3p-55963_35	ATTGCATACGAATTTAGTGGC	up	inf	inf	0.05853	0.107422	0	3.24253	0	2.5	middle
36	PC-3p-6424_335	GCTCTCTATACTTCTGTCATC	up	3.97042	1.98929	6.0655e-22	4.63072e-23	44.427	176.394	44	136	middle
16	PC-3p-67968_27	GGCTGCGCGCGGCTCCGTCGAGTGG	down	0.162259	-2.62363	5.1572e-07	2.56015e-07	47.9609	7.78207	47.5	6	middle
24	PC-3p-86121_21	CTGGTGTCATCTCGCCTGAAC	down	0.331496	-1.59294	0.003422	0.00279527	31.3008	10.3761	31	8	middle
18	PC-3p-89706_20	AGCGCGCCGCCGTCGAAGGTC	down	0.171273	-2.54563	0.049653	0.0411124	7.57278	1.29701	7.5	1	low
45	PC-3p-99571_18	AAAAAGCAGGGTCAAACATGCA	up	12.2032	3.60919	0.0010306	0.00119927	1.0097	12.3216	1	9.5	middle
38	PC-5p-103198_17	TACCACTAAAAGATGTGTGCTT	up	4.49591	2.16861	0.022253	0.0315313	2.01941	9.07909	2	7	middle
54	PC-5p-111668_16	GGGGATTGTAGTCTGAGATGC	down	0.428182	-1.2237	0.053028	0.0667595	21.2038	9.07909	21	7	middle
122	PC-5p-120816_14	AAAAGGTGGGAATGGGATTGG	up	1.71273	0.776297	0.37055	0.490118	3.02911	5.18805	3	4	low
4	PC-5p-120899_14	CCTTCGCCGGTGCGCGCGCTTG	down	0.0713637	-3.80867	0.00030387	0.000102626	18.1747	1.29701	18	1	middle
12	PC-5p-145659_12	TCTCGCCGGAGCTCGCGTGCGG	down	0.128455	-2.96067	0.014534	0.0127673	10.097	1.29701	10	1	middle
50	PC-5p-1654468_1	GGACAGAAACTAAGACGCCCCTACC	down	0.256909	-1.96067	0.17167	0.222154	5.04852	1.29701	5	1	low
121	PC-5p-170011_10	TTCTCTGGACTCCAGTCTTCT	up	1.71273	0.776297	0.37055	0.490118	3.02911	5.18805	3	4	low
118	PC-5p-19523_133	CCGGTCGCCATCTGCGCGG	up	1.59595	0.674418	1.938e-10	2.43625e-10	199.921	319.065	198	246	middle
64	PC-5p-200116_9	TCGCAACCACAAGGGTAACTT	down	0.642274	-0.63874	0.6638	1	4.03882	2.59402	4	2	low
70	PC-5p-311203_5	TTGTGTCACCTCCACCGACCT	down	0.770728	-0.375706	0.81021	1	5.04852	3.89104	5	3	low
29	PC-5p-333432_5	CATTAAGCTCGAAAGTTGCCTC	up	inf	inf	0.0074663	0.0115388	0	6.48506	0	5	middle
51	PC-5p-376919_5	AATGTTGATGTTTAGGACAAC	down	0.321137	-1.63874	0.2826	0.378025	4.03882	1.29701	4	1	low
72	PC-5p-37874_59	TCATGCTGCCCTCTCTTGATG	down	0.775158	-0.367438	0.42934	0.432316	58.5628	45.3954	58	35	middle
62	PC-5p-402658_4	AATATATGCAGTTCTGGCTAT	down	0.642274	-0.63874	0.75857	1	2.01941	1.29701	2	1	low
35	PC-5p-41739_51	TTGGTGTGTCGTGGCACAGCA	up	3.62009	1.85602	9.8215e-06	8.05835e-06	11.1067	40.2074	11	31	middle
115	PC-5p-422970_4	ACGATACGACGATACAGCGAT	up	1.46805	0.553905	0.31777	0.467673	7.06793	10.3761	7	8	middle
132	PC-5p-425867_4	TCTTGACAGAAGATAGAGAGCAC	up	3.21137	1.68319	0.09354	0.161895	2.01941	6.48506	2	5	low
131	PC-5p-444162_4	ACTGTAGCTACAGTACCGTGAGCG	up	2.56909	1.36126	0.35278	0.352247	1.0097	2.59402	1	2	middle
94	PC-5p-449879_4	TCTCGCCGGAGCGCGCGCGCA	down	-inf	-inf	0.097575	0.251817	3.02911	0	3	0	low
7	PC-5p-46018_45	AACGCGCCGCCGTCGAGGGTT	down	0.0951516	-3.39363	2.1296e-05	2.29495e-05	27.262	2.59402	27	2	middle
123	PC-5p-468979_4	CGCGCGCGGTCCGTTGAGGCG	up	1.71273	0.776297	0.20538	0.317353	6.05822	10.3761	6	8	middle
95	PC-5p-494038_3	CCCTGGCCGGCGCGCGCGCTC	down	-inf	-inf	0.33882	1	1.0097	0	1	0	low
135	PC-5p-507732_3	ATTGAAATCCACTACCTTCACCTG	up	5.13819	2.36126	0.071356	0.1088	1.0097	5.18805	1	4	low
75	PC-5p-520147_3	TGGCTTCCCTCTCTCCTCC	down	0.856365	-0.223703	0.94677	1	3.02911	2.59402	3	2	low
74	PC-5p-602419_3	TACGGTGCAGCGGCGACCG	down	0.856365	-0.223703	0.94677	1	3.02911	2.59402	3	2	low
134	PC-5p-795615_2	AGTTTGCATGTTTGACTCTGC	up	3.85364	1.94622	0.15785	0.197968	1.0097	3.89104	1	3	low
136	PC-5p-897897_2	CGCGCCTCACGGCGGCGGCCGTC	up	5.13819	2.36126	0.071356	0.1088	1.0097	5.18805	1	4	low
112	PC-5p-917389_2	TTCTGAAATTGATGTCGCCGTTGA	up	1.28455	0.36126	0.51736	0.595179	6.05822	7.78207	6	6	middle
53	PC-5p-992769_2	AATTGATATCATCATTGACTT	down	0.428182	-1.2237	0.46465	0.626815	3.02911	1.29701	3	1	low
104	sbi-miR156a	TGACAGAAGAGAGTGAGCAC	up	1.07695	0.106945	3.5302e-06	3.74893e-06	1371.35	1476.86	1358.17	1138.67	middle
20	sbi-MIR159b-p3	TGTGCATGACCCGGGAGATG	down	0.207732	-2.2672	1.9658e-61	3.4679e-67	611.881	127.107	606	98	middle
5	sbi-MIR166b-p5_1ss21AG	GAATGATGTCCGGTCCGAAGG	down	0.0856365	-3.54563	0.0012841	0.000637069	15.1456	1.29701	15	1	middle
49	tae-miR5384-3p_L+2_2ss21AG22TC	GGTGAGCGCGCCGCCGTCGAGCG	down	0.256909	-1.96067	0.17167	0.222154	5.04852	1.29701	5	1	low
102	zma-miR159c-3p_L-1R-1	TTGGATTGAAGGGAGCTCC	up	1.06521	0.091138	0.0027504	0.00300282	659.337	702.332	653	541.5	high
6	zma-MIR159d-p5	AGCTGCCGGTTCATGGATACC	down	0.0867486	-3.52702	0	0	1943.68	168.612	1925	130	high
21	zma-miR162-5p	GGGCGCAGTGGTTTATCGATC	down	0.210581	-2.24755	1.8623e-07	7.61851e-08	61.5919	12.9701	61	10	middle
22	zma-miR164d-3p_R+1_1ss7GT	CACGTGTTCTCCTTCTCCATC	down	0.220782	-2.17931	1.0373e-25	1.07616e-27	258.484	57.0685	256	44	middle
116	zma-miR167f-3p_1ss21CG	GATCGTGCTGCGCAGTTTCAGC	up	1.57539	0.655707	3.742e-15	3.86171e-15	321.086	505.835	318	390	middle
25	zma-miR319a-3p_R+1	TTGGACTGAAGGGTGCTCCCT	down	0.368897	-1.43871	0	8.34284e-185	3394.62	1252.27	3362	965.5	high
1	zma-MIR319d-p5	AGCTGCCGACTCATTCACCCA	down	0.0273637	-5.19159	0	0	2512.14	68.7416	2488	53	high
23	zma-miR393b-3p_1ss5A-	ATCATGCGATCCTTTTGGAGG	down	0.23145	-2.11123	1.3484e-11	3.87997e-12	112.077	25.9402	111	20	middle
