# Supplementary material for: Salt-responsive bermudagrass microRNAs and insights into light reaction photosynthetic performance
Source: Front Plant Sci. 2023 Feb 15;14:1141295. doi: 10.3389/fpls.2023.1141295 (PMC9975589; doi:10.3389/fpls.2023.1141295)
Supplement: Supplementary file 5 [file Table_4.xlsx]

## Sheet: Feuil1
Genome location clusters of pre-miRNAs(Inter-distance <= 50000 nts)							Genome location clusters of pre-miRNAs(Inter-distance <= 5000 nts)							Genome location clusters of pre-miRNAs(Inter-distance <= 3000 nts)							Genome location clusters of pre-miRNAs(Inter-distance <= 10000 nts)
Pre-miRNA Cluster ID	Chromosome	Start	End	Strand	miRNA Name		Pre-miRNA Cluster ID	Chromosome	Start	End	Strand	miRNA Name		Pre-miRNA Cluster ID	Chromosome	Start	End	Strand	miRNA Name		Pre-miRNA Cluster ID	Chromosome	Start	End	Strand	miRNA Name
1	comp111557_c0	324	473	-	osa-MIR812r-p3_2ss5AG17CT		1	comp111557_c0	324	473	-	osa-MIR812r-p3_2ss5AG17CT		1	comp111557_c0	324	473	-	osa-MIR812r-p3_2ss5AG17CT		1	comp111557_c0	324	473	-	osa-MIR812r-p3_2ss5AG17CT
1	comp111557_c0	436	583	+	osa-MIR818e-p5_2ss10CT21TC		1	comp111557_c0	436	583	+	osa-MIR818e-p5_2ss10CT21TC		1	comp111557_c0	436	583	+	osa-MIR818e-p5_2ss10CT21TC		1	comp111557_c0	436	583	+	osa-MIR818e-p5_2ss10CT21TC
2	comp122404_c1	361	492	-	osa-MIR444c-p5_1ss7TA		2	comp122404_c1	361	492	-	osa-MIR444c-p5_1ss7TA		2	comp122404_c1	361	492	-	osa-MIR444c-p5_1ss7TA		2	comp122404_c1	361	492	-	osa-MIR444c-p5_1ss7TA
2	comp122404_c1	361	492	-	osa-miR444a-3p.2		2	comp122404_c1	361	492	-	osa-miR444a-3p.2		2	comp122404_c1	361	492	-	osa-miR444a-3p.2		2	comp122404_c1	361	492	-	osa-miR444a-3p.2
2	comp122404_c1	434	566	+	bdi-MIR444d-p5_1ss20TC		2	comp122404_c1	434	566	+	bdi-MIR444d-p5_1ss20TC		2	comp122404_c1	434	566	+	bdi-MIR444d-p5_1ss20TC		2	comp122404_c1	434	566	+	bdi-MIR444d-p5_1ss20TC
2	comp122404_c1	434	566	+	bdi-miR444c		2	comp122404_c1	434	566	+	bdi-miR444c		2	comp122404_c1	434	566	+	bdi-miR444c		2	comp122404_c1	434	566	+	bdi-miR444c
2	comp122404_c1	436	567	+	osa-MIR444c-p5		2	comp122404_c1	436	567	+	osa-MIR444c-p5		2	comp122404_c1	436	567	+	osa-MIR444c-p5		2	comp122404_c1	436	567	+	osa-MIR444c-p5
3	comp122601_c0	1037	1187	-	PC-3p-414737_4		3	comp122601_c0	1037	1187	-	PC-3p-414737_4		3	comp122601_c0	1037	1187	-	PC-3p-414737_4		3	comp122601_c0	1037	1187	-	PC-3p-414737_4
3	comp122601_c0	1211	1362	-	osa-miR164a		3	comp122601_c0	1211	1362	-	osa-miR164a		3	comp122601_c0	1211	1362	-	osa-miR164a		3	comp122601_c0	1211	1362	-	osa-miR164a
4	comp124691_c0	314	415	+	osa-miR160a-3p_1ss11AG		4	comp124691_c0	314	415	+	osa-miR160a-3p_1ss11AG		4	comp124691_c0	314	415	+	osa-miR160a-3p_1ss11AG		4	comp124691_c0	314	415	+	osa-miR160a-3p_1ss11AG
4	comp124691_c0	314	415	+	osa-miR160a-5p_L+2		4	comp124691_c0	314	415	+	osa-miR160a-5p_L+2		4	comp124691_c0	314	415	+	osa-miR160a-5p_L+2		4	comp124691_c0	314	415	+	osa-miR160a-5p_L+2
4	comp124691_c0	323	408	+	osa-miR160a-5p		4	comp124691_c0	323	408	+	osa-miR160a-5p		4	comp124691_c0	323	408	+	osa-miR160a-5p		4	comp124691_c0	323	408	+	osa-miR160a-5p
5	comp55357_c0	50	233	+	bdi-MIR159a-p5_1ss9AG		5	comp55357_c0	50	233	+	bdi-MIR159a-p5_1ss9AG		5	comp55357_c0	50	233	+	bdi-MIR159a-p5_1ss9AG		5	comp55357_c0	50	233	+	bdi-MIR159a-p5_1ss9AG
5	comp55357_c0	50	245	+	zma-MIR159d-p5		5	comp55357_c0	50	245	+	zma-MIR159d-p5		5	comp55357_c0	50	245	+	zma-MIR159d-p5		5	comp55357_c0	50	245	+	zma-MIR159d-p5
5	comp55357_c0	50	245	+	zma-miR159c-3p_L-1R-1		5	comp55357_c0	50	245	+	zma-miR159c-3p_L-1R-1		5	comp55357_c0	50	245	+	zma-miR159c-3p_L-1R-1		5	comp55357_c0	50	245	+	zma-miR159c-3p_L-1R-1
6	comp66672_c0	52	148	-	osa-miR171a_2ss8GA17AG		6	comp66672_c0	52	148	-	osa-miR171a_2ss8GA17AG		6	comp66672_c0	52	148	-	osa-miR171a_2ss8GA17AG		6	comp66672_c0	52	148	-	osa-miR171a_2ss8GA17AG
6	comp66672_c0	98	188	+	osa-miR171b		6	comp66672_c0	98	188	+	osa-miR171b		6	comp66672_c0	98	188	+	osa-miR171b		6	comp66672_c0	98	188	+	osa-miR171b
6	comp66672_c0	98	188	+	osa-miR171c-5p_1ss10TC		6	comp66672_c0	98	188	+	osa-miR171c-5p_1ss10TC		6	comp66672_c0	98	188	+	osa-miR171c-5p_1ss10TC		6	comp66672_c0	98	188	+	osa-miR171c-5p_1ss10TC
7	comp86414_c0	2	160	-	PC-3p-507027_3		7	comp86414_c0	2	160	-	PC-3p-507027_3		7	comp86414_c0	2	160	-	PC-3p-507027_3		7	comp86414_c0	2	160	-	PC-3p-507027_3
7	comp86414_c0	2	160	-	PC-5p-917389_2		7	comp86414_c0	2	160	-	PC-5p-917389_2		7	comp86414_c0	2	160	-	PC-5p-917389_2		7	comp86414_c0	2	160	-	PC-5p-917389_2
7	comp86414_c0	44	226	+	PC-5p-992769_2		7	comp86414_c0	44	226	+	PC-5p-992769_2		7	comp86414_c0	44	226	+	PC-5p-992769_2		7	comp86414_c0	44	226	+	PC-5p-992769_2
