# Supplementary material for: Salt-responsive bermudagrass microRNAs and insights into light reaction photosynthetic performance
Source: Front Plant Sci. 2023 Feb 15;14:1141295. doi: 10.3389/fpls.2023.1141295 (PMC9975589; doi:10.3389/fpls.2023.1141295)
Supplement: Supplementary file 6 [file Table_5.xlsx]

## Sheet: Feuil1
miRNA ID	Transcript ID	Gene ID	Gene Annoation	Score	Range	Strand	GO	KEGG
osa-miR156a_L-1	comp1368523_c0	comp1368523_c0		0	1-19	1
osa-miR156a_L-1	comp64659_c0			0	150-168	1
osa-miR156a_L-1	comp117795_c1	comp117795_c1		0	5-23	1
osa-miR156a_L-1	comp117795_c0			0	1294-1312	1
osa-miR156a_L-1	comp114592_c1			0	1488-1506	1
osa-miR156a_L-1	comp116616_c0	comp116616_c0	Squamosa promoter-binding-like protein 16 OS=Oryza sativa subsp. japonica GN=SPL16 PE=2 SV=1	2	513-531	1	GO:0005634(nucleus);GO:0003677(DNA binding)
osa-miR156a_L-1	comp108286_c0	comp108286_c0	Squamosa promoter-binding-like protein 2 OS=Oryza sativa subsp. japonica GN=SPL2 PE=2 SV=2	2	429-447	1	GO:0005634(nucleus);GO:0003677(DNA binding)
osa-miR156a_L-1	comp124940_c0	comp124940_c0	Uncharacterized protein At2g02148 OS=Arabidopsis thaliana GN=At2g02148 PE=2 SV=1	2	1551-1569	1	GO:0045490(pectin catabolic process);GO:0008152(metabolic process);GO:0047487(oligogalacturonide lyase activity);GO:0003677(DNA binding);GO:0046872(metal ion binding);GO:0016846(carbon-sulfur lyase activity);GO:0005634(nucleus);GO:0016787(hydrolase activity)
osa-miR156a_L-1	comp61737_c0			3	234-252	1
osa-miR156a_L-1	comp101390_c0	comp101390_c0	TPA: hypothetical protein ZEAMMB73_465448 [Zea mays]	3	2280-2298	1	GO:0051082(unfolded protein binding)
osa-miR156a_L-1	comp124886_c0	comp124886_c0	DENN domain-containing protein 5B OS=Danio rerio GN=dennd5b PE=2 SV=2	3	1880-1897	1	GO:0007276(gamete generation)
osa-miR156a_L-1	comp105696_c0	comp105696_c0		3.5	807-825	1
osa-miR156a_L-1	comp74984_c0	comp74984_c0		3.5	98-116	1
osa-miR156a_L-1	comp103968_c1			3.5	104-122	1
osa-miR156a_L-1	comp25628_c1			3.5	229-247	1
osa-miR156a_L-1	comp78507_c0			3.5	74-92	1
osa-miR156a_L-1	comp124384_c0	comp124384_c0	"Endo-1,4-beta-xylanase A OS=Thermoanaerobacter saccharolyticum GN=xynA PE=1 SV=1"	3.5	701-719	1	GO:0043169(cation binding);GO:0016798("hydrolase activity, acting on glycosyl bonds");GO:0004553("hydrolase activity, hydrolyzing O-glycosyl compounds");GO:0005975(carbohydrate metabolic process)
osa-miR156a_L-1	comp59219_c0	comp59219_c0		3.5	401-419	1
osa-miR156a_L-1	comp105180_c1	comp105180_c1	"Aspartate aminotransferase, mitochondrial OS=Arabidopsis thaliana GN=ASP1 PE=1 SV=1"	3.5	110-128	1	GO:0000162(tryptophan biosynthetic process);GO:0030170(pyridoxal phosphate binding);GO:0009821(alkaloid biosynthetic process);GO:0006525(arginine metabolic process);GO:0006107(oxaloacetate metabolic process);GO:0005507(copper ion binding);GO:0004069(L-aspartate:2-oxoglutarate aminotransferase activity);GO:0006534(cysteine metabolic process);GO:0006520(cellular amino acid metabolic process);GO:000…	ko00710(Carbon fixation in photosynthetic organisms);ko00250("Alanine,ko aspartate and glutamate metabolism");ko00270(Cysteine and methionine metabolism);ko00330(Arginine and proline metabolism);ko00350(Tyrosine metabolism);ko00360(Phenylalanine metabolism);ko00400("Phenylalanine,ko tyrosine and tryptophan biosynthesis");ko00950(Isoquinoline alkaloid biosynthesis);ko00960("Tropane,ko piperidine a…
osa-miR156a_L-1	comp121766_c0	comp121766_c0	GDSL esterase/lipase LIP-4 OS=Arabidopsis thaliana GN=LIP4 PE=2 SV=1	3.5	1797-1815	1	GO:0005840(ribosome);GO:0005622(intracellular);GO:0042254(ribosome biogenesis);GO:0003735(structural constituent of ribosome);GO:0016788("hydrolase activity, acting on ester bonds");GO:0006414(translational elongation);GO:0006629(lipid metabolic process)
osa-miR156a_L-1	comp107210_c0	comp107210_c0	Laccase-7 OS=Oryza sativa subsp. japonica GN=LAC7 PE=2 SV=1	4	738-756	1	GO:0016491(oxidoreductase activity);GO:0005507(copper ion binding);GO:0055114(oxidation-reduction process)
osa-miR156a_L-1	comp31994_c0			4	216-234	1
osa-miR156a_L-1	comp1981460_c0	comp1981460_c0		4	215-233	1
osa-miR156a_L-1	comp105286_c0			4	9-27	1
osa-miR156a_L-1	comp113214_c0			4	740-758	1
osa-miR156a_L-1	comp109067_c0			4	250-268	1
osa-miR156a_L-1	comp123638_c0	comp123638_c0	Uncharacterized protein At3g49140 OS=Arabidopsis thaliana GN=At3g49140 PE=1 SV=2	4	3398-3416	1
osa-miR156a_L-1	comp110221_c0	comp110221_c0	CASP-like protein Sb01g044070 OS=Sorghum bicolor GN=Sb01g044070 PE=3 SV=1	4	20-38	1	GO:0016021(integral component of membrane);GO:0005886(plasma membrane)
osa-miR156a_L-1	comp115029_c0			4	1484-1502	1
osa-miR156a_L-1	comp1325513_c0	comp1325513_c0		4	192-209	1
osa-miR156a_L-1	comp114900_c0			4	342-360	1
osa-miR156a_L-1	comp125166_c0	comp125166_c0	"Neurolysin, mitochondrial OS=Rattus norvegicus GN=Nln PE=1 SV=1"	4	586-604	1	GO:0004222(metalloendopeptidase activity);GO:0006858(extracellular transport);GO:0006508(proteolysis);GO:0046872(metal ion binding)	ko04614(Renin-angiotensin system)
osa-miR156a_L-1	comp125545_c0	comp125545_c0	Uncharacterized protein At4g10930 OS=Arabidopsis thaliana GN=At4g10930 PE=2 SV=1	4	774-792	1	GO:0008270(zinc ion binding);GO:0005515(protein binding);GO:0003723(RNA binding);GO:0046872(metal ion binding)
osa-miR156a_L-1	comp115736_c0	comp115736_c0	tRNA-dihydrouridine(16/17) synthase [NAD(P)(+)]-like OS=Rattus norvegicus GN=Dus1l PE=2 SV=1	4	458-476	1	GO:0016491(oxidoreductase activity);GO:0000105(histidine biosynthetic process);GO:0017150(tRNA dihydrouridine synthase activity);GO:0036355(2-iminoacetate synthase activity);GO:0016740(transferase activity);GO:0018580(nitronate monooxygenase activity);GO:0008033(tRNA processing);GO:0010181(FMN binding);GO:0019475(L-lysine catabolic process to acetate);GO:0042823(pyridoxal phosphate biosynthetic p…
osa-miR156a_L-1	comp115177_c0	comp115177_c0	Fasciclin-like arabinogalactan protein 2 OS=Arabidopsis thaliana GN=FLA2 PE=1 SV=1	4	783-801	1
osa-miR156a_L-1	comp112054_c0			4	1688-1706	1
osa-miR168a-3p_L-3	comp120089_c0			0	1532-1552	1
osa-miR168a-3p_L-3	comp95910_c0			4	755-775	1
PC-5p-425867_4	comp278918_c0			3.5	338-359	1
PC-3p-6424_335	comp9395_c0	comp9395_c0		3	15-34	1
PC-3p-6424_335	comp391653_c0			3	513-534	1
PC-3p-6424_335	comp76265_c0			3.5	743-763	1
PC-3p-6424_335	comp110681_c1	comp110681_c1	DnaJ protein homolog OS=Cucumis sativus GN=DNAJ1 PE=2 SV=1	4	121-140	1	GO:0031072(heat shock protein binding);GO:0009408(response to heat);GO:0046872(metal ion binding);GO:0005737(cytoplasm);GO:0005524(ATP binding);GO:0006260(DNA replication);GO:0051082(unfolded protein binding);GO:0006457(protein folding)	ko04141(Protein processing in endoplasmic reticulum)
PC-5p-46018_45	comp82493_c0	comp82493_c0		2.5	708-727	1	GO:0007155(cell adhesion)
PC-5p-46018_45	comp1522_c0	comp1522_c0		3	154-174	1
PC-5p-46018_45	comp86290_c0			3	146-166	1
PC-5p-46018_45	comp107308_c0			3	239-259	1
PC-5p-46018_45	comp107317_c0			3	107-127	1
PC-5p-46018_45	comp89091_c0	comp89091_c0		3.5	252-273	1
PC-5p-46018_45	comp8591_c0	comp8591_c0		3.5	471-491	1
PC-5p-46018_45	comp108835_c0			3.5	59-80	1
PC-5p-46018_45	comp121867_c0	comp121867_c0	Pre-rRNA-processing protein TSR1 homolog OS=Xenopus laevis GN=tsr1 PE=2 SV=1	3.5	2706-2726	1	GO:0005634(nucleus);GO:0042254(ribosome biogenesis)
PC-5p-46018_45	comp114574_c0	comp114574_c0	"Putative pentatricopeptide repeat-containing protein At5g06400, mitochondrial OS=Arabidopsis thaliana GN=At5g06400 PE=3 SV=1"	3.5	2044-2064	1	GO:0005198(structural molecule activity);GO:0006890("retrograde vesicle-mediated transport, Golgi to ER")
PC-5p-46018_45	comp99749_c1	comp99749_c1	L-ascorbate oxidase homolog OS=Nicotiana tabacum PE=2 SV=1	4	145-165	1	GO:0016491(oxidoreductase activity);GO:0055114(oxidation-reduction process)
PC-5p-46018_45	comp63292_c0			4	147-167	1
PC-5p-46018_45	comp48091_c0	comp48091_c0		4	26-47	1
PC-5p-46018_45	comp934524_c0	comp934524_c0	hypothetical protein CONPUDRAFT_163521 [Coniophora puteana RWD-64-598 SS2]	4	237-256	1	GO:0016787(hydrolase activity);GO:0046872(metal ion binding)
PC-5p-46018_45	comp102098_c0	comp102098_c0		4	409-430	1
PC-5p-46018_45	comp109183_c0	comp109183_c0	hypothetical protein SORBIDRAFT_01g028890 [Sorghum bicolor]	4	1100-1120	1	GO:0030247(polysaccharide binding)
PC-5p-46018_45	comp46720_c0	comp46720_c0	S-adenosylmethionine synthase 2 OS=Suaeda salsa GN=METK2 PE=2 SV=1	4	917-937	1	GO:0006555(methionine metabolic process);GO:0005524(ATP binding);GO:0006730(one-carbon metabolic process);GO:0015948(methanogenesis);GO:0005737(cytoplasm);GO:0006556(S-adenosylmethionine biosynthetic process);GO:0046872(metal ion binding);GO:0004478(methionine adenosyltransferase activity)	ko00270(Cysteine and methionine metabolism)
PC-5p-46018_45	comp105422_c0	comp105422_c0	Uncharacterized protein At5g39865 OS=Arabidopsis thaliana GN=At5g39865 PE=1 SV=1	4	763-783	1	GO:0009055(electron carrier activity);GO:0015035(protein disulfide oxidoreductase activity);GO:0006118(electron transport);GO:0045454(cell redox homeostasis)
PC-5p-46018_45	comp104752_c0			4	808-829	1
PC-5p-19523_133	comp62478_c0	comp62478_c0	Mitogen-activated protein kinase kinase kinase 1 OS=Rattus norvegicus GN=Map3k1 PE=1 SV=1	2.5	1287-1306	1	GO:0008270(zinc ion binding)
PC-5p-19523_133	comp1391_c0	comp1391_c0	Putative disease resistance protein RGA1 OS=Solanum bulbocastanum GN=RGA1 PE=2 SV=2	3	398-416	1	GO:0043531(ADP binding)
PC-5p-19523_133	comp94486_c1			3	279-297	1
PC-5p-19523_133	comp109704_c0			3	536-554	1
PC-5p-19523_133	comp122474_c0	comp122474_c0	hypothetical protein SORBIDRAFT_09g029580 [Sorghum bicolor]	3	18-36	1
PC-5p-19523_133	comp231419_c0	comp231419_c0	Protein transport protein yif1 OS=Schizosaccharomyces pombe (strain 972 / ATCC 24843) GN=hrf1 PE=2 SV=1	3	121-139	1	GO:0016021(integral component of membrane);GO:0016020(membrane)
PC-5p-19523_133	comp74305_c0	comp74305_c0		3	408-425	1	GO:0009451(RNA modification);GO:0003723(RNA binding);GO:0009982(pseudouridine synthase activity);GO:0001522(pseudouridine synthesis)
PC-5p-19523_133	comp72535_c0	comp72535_c0		3	959-976	1
PC-5p-19523_133	comp1022725_c0			3.5	42-59	1
PC-5p-19523_133	comp757476_c0	comp757476_c0		3.5	299-317	1
PC-5p-19523_133	comp110064_c0	comp110064_c0	hypothetical protein OsI_27272 [Oryza sativa Indica Group]	3.5	516-534	1	GO:0009536(plastid)
PC-5p-19523_133	comp119322_c0	comp119322_c0	Presenilin-like protein At1g08700 OS=Arabidopsis thaliana GN=At1g08700 PE=2 SV=1	3.5	1738-1756	1	GO:0016021(integral component of membrane);GO:0004190(aspartic-type endopeptidase activity)	ko04310(Wnt signaling pathway);ko04330(Notch signaling pathway);ko04722(Neurotrophin signaling pathway)
PC-5p-19523_133	comp88840_c0			3.5	762-781	1
PC-5p-19523_133	comp112341_c0	comp112341_c0	Probable aquaporin TIP5-1 OS=Oryza sativa subsp. japonica GN=TIP5;1 PE=2 SV=3	3.5	705-724	1	GO:0016021(integral component of membrane);GO:0016020(membrane);GO:0005215(transporter activity);GO:0006810(transport)
PC-5p-19523_133	comp2831592_c0	comp2831592_c0		4	138-156	1
PC-5p-19523_133	comp97976_c0	comp97976_c0		4	212-230	1
PC-5p-19523_133	comp2650_c0	comp2650_c0	Vignain OS=Phaseolus vulgaris PE=2 SV=2	4	256-274	1	GO:0006508(proteolysis);GO:0004197(cysteine-type endopeptidase activity);GO:0008234(cysteine-type peptidase activity)
PC-5p-19523_133	comp2361702_c0	comp2361702_c0		4	46-64	1
PC-5p-19523_133	comp1068639_c0	comp1068639_c0		4	169-188	1
PC-5p-19523_133	comp1168795_c0	comp1168795_c0		4	346-364	1
PC-5p-19523_133	comp120202_c0	comp120202_c0	Probable LRR receptor-like serine/threonine-protein kinase At4g26540 OS=Arabidopsis thaliana GN=At4g26540 PE=1 SV=1	4	488-506	1	GO:0005515(protein binding);GO:0005524(ATP binding);GO:0006468(protein phosphorylation);GO:0019050(suppression by virus of host apoptotic process);GO:0004674(protein serine/threonine kinase activity);GO:0009069(serine family amino acid metabolic process);GO:0016310(phosphorylation)
PC-5p-19523_133	comp95291_c0	comp95291_c0	DBH-like monooxygenase protein 1 homolog OS=Danio rerio GN=moxd1 PE=2 SV=2	4	756-774	1	GO:0055085(transmembrane transport);GO:0016021(integral component of membrane)
PC-5p-19523_133	comp91669_c0			4	95-113	1
PC-5p-19523_133	comp106064_c0	comp106064_c0	Hexose carrier protein HEX6 OS=Ricinus communis GN=HEX6 PE=2 SV=1	4	267-285	1	GO:0055085(transmembrane transport);GO:0022857(transmembrane transporter activity);GO:0016021(integral component of membrane);GO:0022891(substrate-specific transmembrane transporter activity)
PC-5p-19523_133	comp106316_c0	comp106316_c0		4	350-367	1
PC-5p-19523_133	comp68112_c0	comp68112_c0		4	220-237	1
PC-5p-19523_133	comp451120_c0			4	635-653	1
PC-5p-19523_133	comp112782_c2			4	513-531	1
PC-5p-19523_133	comp118189_c0	comp118189_c0	Fruit protein pKIWI502 OS=Actinidia deliciosa GN=pKIWI502 PE=2 SV=1	4	1090-1108	1	GO:0055114(oxidation-reduction process);GO:0009570(chloroplast stroma);GO:0009941(chloroplast envelope);GO:0009579(thylakoid);GO:0005507(copper ion binding);GO:0016491(oxidoreductase activity)
PC-5p-19523_133	comp121178_c0	comp121178_c0	Protein SENSITIVITY TO RED LIGHT REDUCED 1 OS=Arabidopsis thaliana GN=SRR1 PE=2 SV=2	4	728-746	1
PC-5p-19523_133	comp13463_c0	comp13463_c0	tRNA (cytosine(34)-C(5))-methyltransferase OS=Gallus gallus GN=NSUN2 PE=2 SV=1	4	894-912	1	GO:0032259(methylation);GO:0008168(methyltransferase activity)
PC-5p-19523_133	comp90512_c1	comp90512_c1		4	415-433	1
PC-5p-19523_133	comp571591_c0	comp571591_c0		4	315-333	1
PC-5p-19523_133	comp729790_c0	comp729790_c0	[Skp1-protein]-hydroxyproline N-acetylglucosaminyltransferase OS=Dictyostelium discoideum GN=gnt1 PE=1 SV=2	4	123-140	1
PC-5p-19523_133	comp113510_c0	comp113510_c0	Putative yippee-like protein Os10g0369500 OS=Oryza sativa subsp. japonica GN=Os10g0369500 PE=3 SV=1	4	330-348	1	GO:0042612(MHC class I protein complex);GO:0019882(antigen processing and presentation);GO:0006955(immune response);GO:0016020(membrane)
PC-5p-19523_133	comp116151_c0			4	574-592	1
PC-5p-19523_133	comp71435_c0			4	691-710	1
PC-5p-19523_133	comp109003_c0			4	354-373	1
PC-5p-19523_133	comp109412_c1	comp109412_c1	hypothetical protein SORBIDRAFT_04g021330 [Sorghum bicolor]	4	848-865	1	GO:0005576(extracellular region);GO:0007165(signal transduction);GO:0005179(hormone activity)
PC-5p-19523_133	comp103372_c1			4	1070-1088	1
PC-5p-19523_133	comp47149_c0	comp47149_c0		4	467-484	1
PC-5p-19523_133	comp107930_c0	comp107930_c0	Cellulose synthase-like protein D4 OS=Oryza sativa subsp. japonica GN=CSLD4 PE=2 SV=1	4	239-256	1	GO:0006011(UDP-glucose metabolic process);GO:0005982(starch metabolic process);GO:0005985(sucrose metabolic process);GO:0016020(membrane);GO:0016760(cellulose synthase (UDP-forming) activity);GO:0030244(cellulose biosynthetic process)	ko00500(Starch and sucrose metabolism);ko00520(Amino sugar and nucleotide sugar metabolism)
PC-3p-28147_87	comp122219_c0	comp122219_c0		3.5	126-146	1
PC-5p-333432_5	comp47695_c0	comp47695_c0		1	257-278	1
PC-3p-518518_3	comp47695_c0	comp47695_c0		0	148-168	1
PC-3p-518518_3	comp118017_c0			3	688-709	1
PC-3p-518518_3	comp10780_c0	comp10780_c0	Retrovirus-related Pol polyprotein from transposon 17.6 OS=Drosophila melanogaster GN=pol PE=4 SV=1	3.5	91-112	1	GO:0003723(RNA binding);GO:0006886(intracellular protein transport);GO:0006278(RNA-dependent DNA replication);GO:0030131(clathrin adaptor complex);GO:0003964(RNA-directed DNA polymerase activity);GO:0016192(vesicle-mediated transport)
PC-3p-518518_3	comp66030_c0			4	1489-1509	1
PC-3p-518518_3	comp119980_c0	comp119980_c0	"Cyclic pyranopterin monophosphate synthase, mitochondrial OS=Arabidopsis thaliana GN=CNX2 PE=1 SV=1"	4	622-642	1	GO:0006777(Mo-molybdopterin cofactor biosynthetic process);GO:0046872(metal ion binding);GO:0019008(molybdopterin synthase complex);GO:0051536(iron-sulfur cluster binding);GO:0003824(catalytic activity);GO:0051539("4 iron, 4 sulfur cluster binding")	ko00790(Folate biosynthesis);ko04122(Sulfur relay system)
PC-3p-518518_3	comp121742_c0	comp121742_c0	hypothetical protein SORBIDRAFT_04g023100 [Sorghum bicolor]	4	1110-1130	1	GO:0005516(calmodulin binding);GO:0004252(serine-type endopeptidase activity)
PC-5p-449879_4	comp40167_c0	comp40167_c0		1.5	114-134	1
PC-5p-449879_4	comp94210_c0			2	721-741	1
PC-5p-449879_4	comp925617_c0			2	384-404	1
PC-5p-449879_4	comp109396_c0	comp109396_c0	Putative disease resistance protein RGA1 OS=Solanum bulbocastanum GN=RGA1 PE=2 SV=2	2	4379-4399	1	GO:0008152(metabolic process);GO:0016491(oxidoreductase activity);GO:0005515(protein binding);GO:0055114(oxidation-reduction process);GO:0016887(ATPase activity);GO:0043531(ADP binding);GO:0005524(ATP binding)
PC-5p-449879_4	comp1709937_c0			2.5	177-197	1
PC-5p-449879_4	comp122279_c0			2.5	68-88	1
PC-5p-449879_4	comp100656_c0	comp100656_c0	sister chromatid cohesion protein PDS5	2.5	1124-1144	1	GO:0046658(anchored component of plasma membrane);GO:0051716(cellular response to stimulus)
PC-5p-449879_4	comp104294_c0			2.5	121-140	1
PC-5p-449879_4	comp5686_c0	comp5686_c0		3	114-133	1
PC-5p-449879_4	comp81849_c0	comp81849_c0		3	86-106	1
PC-5p-449879_4	comp104105_c0	comp104105_c0	hypothetical protein ZEAMMB73_003585 [Zea mays]	3	394-413	1
PC-5p-449879_4	comp83304_c0	comp83304_c0		3	476-495	1
PC-5p-449879_4	comp115179_c2			3	4946-4965	1
PC-5p-449879_4	comp114408_c1	comp114408_c1	BTB/POZ domain-containing protein At5g66560 OS=Arabidopsis thaliana GN=At5g66560 PE=2 SV=2	3.5	193-213	1	GO:0005634(nucleus)
PC-5p-449879_4	comp59740_c0			3.5	456-476	1
PC-5p-449879_4	comp120121_c0	comp120121_c0	hypothetical protein SORBIDRAFT_01g044240 [Sorghum bicolor]	3.5	1764-1785	1
PC-5p-449879_4	comp120562_c0	comp120562_c0	hypothetical protein OsI_20406 [Oryza sativa Indica Group]	3.5	1784-1804	1	GO:0016023(cytoplasmic membrane-bounded vesicle)
PC-5p-449879_4	comp82775_c0			3.5	102-123	1
PC-5p-449879_4	comp121650_c0			3.5	3022-3042	1
PC-5p-449879_4	comp109168_c0	comp109168_c0	EID1-like F-box protein 3 OS=Arabidopsis thaliana GN=EDL3 PE=2 SV=1	3.5	977-997	1	GO:0005840(ribosome);GO:0003735(structural constituent of ribosome);GO:0042254(ribosome biogenesis);GO:0006412(translation)
PC-5p-449879_4	comp122011_c0			3.5	1707-1726	1
PC-5p-449879_4	comp113393_c0	comp113393_c0	hypothetical protein SORBIDRAFT_10g004130 [Sorghum bicolor]	3.5	849-868	1
PC-5p-449879_4	comp2360056_c0	comp2360056_c0		4	112-132	1
PC-5p-449879_4	comp87256_c0	comp87256_c0	hypothetical protein OsI_32651 [Oryza sativa Indica Group]	4	13-33	1	GO:0005515(protein binding)
PC-5p-449879_4	comp101199_c0	comp101199_c0	hypothetical protein SORBIDRAFT_01g016960 [Sorghum bicolor]	4	26-46	1	GO:0016021(integral component of membrane);GO:0005886(plasma membrane);GO:0046923(ER retention sequence binding);GO:0006621(protein retention in ER lumen);GO:0005783(endoplasmic reticulum)
PC-5p-449879_4	comp99363_c0	comp99363_c0	Inositol-tetrakisphosphate 1-kinase 1 OS=Arabidopsis thaliana GN=ITPK1 PE=2 SV=1	4	268-288	1	GO:0000287(magnesium ion binding);GO:0005524(ATP binding);GO:0005622(intracellular);GO:0047325(inositol tetrakisphosphate 1-kinase activity);GO:0032957(inositol trisphosphate metabolic process);GO:0052725("inositol-1,3,4-trisphosphate 6-kinase activity");GO:0052726("inositol-1,3,4-trisphosphate 5-kinase activity");GO:0051766(inositol trisphosphate kinase activity);GO:0046872(metal ion binding)	ko00562(Inositol phosphate metabolism);ko04070(Phosphatidylinositol signaling system)
PC-5p-449879_4	comp1913747_c0	comp1913747_c0		4	43-63	1
PC-5p-449879_4	comp2347373_c0	comp2347373_c0		4	33-53	1
PC-5p-449879_4	comp92386_c0	comp92386_c0		4	300-320	1
PC-5p-449879_4	comp1638426_c0	comp1638426_c0		4	129-148	1
PC-5p-449879_4	comp90243_c0	comp90243_c0		4	270-290	1
PC-5p-449879_4	comp149309_c0			4	581-600	1
PC-5p-449879_4	comp103847_c0	comp103847_c0	hypothetical protein ZEAMMB73_417176 [Zea mays]	4	334-355	1
PC-5p-449879_4	comp122439_c1			4	280-299	1
PC-5p-449879_4	comp16889_c0			4	510-530	1
PC-5p-449879_4	comp105424_c0	comp105424_c0	hypothetical protein SORBIDRAFT_02g038790 [Sorghum bicolor]	4	557-576	1
PC-5p-449879_4	comp121877_c0			4	774-795	1
PC-5p-449879_4	comp118211_c1	comp118211_c1	hypothetical protein SORBIDRAFT_09g000930 [Sorghum bicolor]	4	563-584	1	GO:0005198(structural molecule activity)
PC-5p-449879_4	comp109404_c1	comp109404_c1	"Chaperone protein ClpD1, chloroplastic OS=Oryza sativa subsp. japonica GN=CLPD1 PE=2 SV=1"	4	904-923	1	GO:0017111(nucleoside-triphosphatase activity);GO:0008134(transcription factor binding);GO:0009941(chloroplast envelope);GO:0005524(ATP binding);GO:0016887(ATPase activity);GO:0019538(protein metabolic process);GO:0006355("regulation of transcription, DNA-templated");GO:0005667(transcription factor complex)
PC-5p-449879_4	comp103413_c0	comp103413_c0	hypothetical protein ZEAMMB73_707854 [Zea mays]	4	421-440	1
PC-3p-35889_63	comp109396_c0	comp109396_c0	Putative disease resistance protein RGA1 OS=Solanum bulbocastanum GN=RGA1 PE=2 SV=2	2	4349-4372	1	GO:0008152(metabolic process);GO:0016491(oxidoreductase activity);GO:0005515(protein binding);GO:0055114(oxidation-reduction process);GO:0016887(ATPase activity);GO:0043531(ADP binding);GO:0005524(ATP binding)
PC-3p-35889_63	comp86073_c0	comp86073_c0		3.5	1156-1179	1
PC-3p-35889_63	comp114487_c0			4	2050-2073	1
osa-miR171c-5p_1ss10TC	comp66672_c0			2.5	162-182	1
PC-5p-444162_4	comp17277_c0	comp17277_c0		4	63-85	1
PC-3p-413828_4	comp80907_c0	comp80907_c0		3	67-90	1
PC-5p-917389_2	comp108002_c3	comp108002_c3		0.5	33-56	1
PC-5p-917389_2	comp86414_c0	comp86414_c0		0.5	165-188	1
PC-5p-917389_2	comp108998_c0	comp108998_c0	LON peptidase N-terminal domain and RING finger protein 2 OS=Homo sapiens GN=LONRF2 PE=2 SV=3	1	13-36	1	GO:0004176(ATP-dependent peptidase activity);GO:0016020(membrane);GO:0006508(proteolysis);GO:0007218(neuropeptide signaling pathway);GO:0006510(ATP-dependent proteolysis)
PC-5p-917389_2	comp89883_c0	comp89883_c0		1	17-40	1
PC-5p-917389_2	comp114726_c0			1	19-42	1
PC-5p-917389_2	comp109508_c0	comp109508_c0	Zinc transporter ZTP29 OS=Arabidopsis thaliana GN=ZTP29 PE=2 SV=1	1.5	11-34	1	GO:0030001(metal ion transport);GO:0046873(metal ion transmembrane transporter activity);GO:0055085(transmembrane transport);GO:0016020(membrane)
PC-5p-917389_2	comp122758_c0	comp122758_c0	Proton pump-interactor 1 OS=Arabidopsis thaliana GN=PPI1 PE=1 SV=2	1.5	26-49	1	GO:0005886(plasma membrane);GO:0006914(autophagy);GO:0019028(viral capsid);GO:0005783(endoplasmic reticulum)
PC-5p-917389_2	comp125458_c0	comp125458_c0	"Uncharacterized aarF domain-containing protein kinase At4g31390, chloroplastic OS=Arabidopsis thaliana GN=At4g31390 PE=1 SV=1"	1.5	153-176	1	GO:0009244(lipopolysaccharide core region biosynthetic process);GO:0016787(hydrolase activity);GO:0008152(metabolic process);GO:0006508(proteolysis);GO:0008236(serine-type peptidase activity);GO:0009536(plastid)
PC-5p-917389_2	comp67774_c0	comp67774_c0		2	56-79	1
PC-5p-917389_2	comp38359_c0	comp38359_c0		2.5	8-31	1	GO:0016021(integral component of membrane);GO:0015556(C4-dicarboxylate transmembrane transporter activity);GO:0015740(C4-dicarboxylate transport)
PC-5p-917389_2	comp90271_c0	comp90271_c0		2.5	1-24	1
PC-5p-917389_2	comp95906_c0	comp95906_c0		2.5	7-30	1
PC-5p-917389_2	comp14679_c0			2.5	6-29	1
PC-5p-917389_2	comp107138_c0	comp107138_c0	E3 ubiquitin-protein ligase RNF170 OS=Danio rerio GN=rnf170 PE=2 SV=1	2.5	24-47	1	GO:0008270(zinc ion binding);GO:0005515(protein binding);GO:0046872(metal ion binding)
PC-5p-917389_2	comp113416_c0			3	2-25	1
PC-5p-917389_2	comp87308_c0	comp87308_c0		3	4-27	1
PC-5p-917389_2	comp105477_c0			3	19-42	1
PC-5p-917389_2	comp1304172_c0	comp1304172_c0		3.5	17-40	1
PC-5p-917389_2	comp118604_c0	comp118604_c0	GDSL esterase/lipase At4g26790 OS=Arabidopsis thaliana GN=At4g26790 PE=2 SV=1	3.5	12-35	1	GO:0006629(lipid metabolic process);GO:0016788("hydrolase activity, acting on ester bonds")
PC-5p-917389_2	comp17639_c0	comp17639_c0		4	5-28	1
PC-5p-917389_2	comp125055_c0			4	19-42	1
PC-3p-507027_3	comp104761_c0	comp104761_c0		1.5	600-622	1
PC-3p-507027_3	comp86414_c0	comp86414_c0		2	52-74	1
PC-3p-507027_3	comp76795_c0			2	1244-1266	1
PC-3p-507027_3	comp74942_c0			2	142-164	1
PC-3p-507027_3	comp125257_c0	comp125257_c0	Protein PHR1-LIKE 1 OS=Arabidopsis thaliana GN=PHL1 PE=1 SV=1	2	5135-5157	1	GO:0008152(metabolic process);GO:0008270(zinc ion binding);GO:0000785(chromatin);GO:0016846(carbon-sulfur lyase activity);GO:0003682(chromatin binding)
PC-3p-507027_3	comp732702_c0			2.5	142-164	1
PC-3p-507027_3	comp124326_c0	comp124326_c0	Serine/threonine-protein kinase TIO OS=Arabidopsis thaliana GN=TIO PE=1 SV=1	2.5	2425-2447	1	GO:0009069(serine family amino acid metabolic process);GO:0004674(protein serine/threonine kinase activity);GO:0031144(proteasome localization);GO:0008270(zinc ion binding);GO:0000911(cytokinesis by cell plate formation);GO:0071630(nucleus-associated proteasomal ubiquitin-dependent protein catabolic process);GO:0006468(protein phosphorylation);GO:0005524(ATP binding);GO:0005634(nucleus);GO:001631…	ko04340(Hedgehog signaling pathway)
PC-3p-507027_3	comp856543_c0	comp856543_c0		3	273-295	1
PC-3p-507027_3	comp684756_c0	comp684756_c0		3	284-306	1
PC-3p-507027_3	comp118894_c0	comp118894_c0	FBD-associated F-box protein At5g60610 OS=Arabidopsis thaliana GN=At5g60610 PE=2 SV=1	3	1806-1828	1	GO:0005515(protein binding);GO:0016021(integral component of membrane)
PC-3p-507027_3	comp111557_c0	comp111557_c0	14-3-3-like protein GF14-6 OS=Zea mays GN=GRF1 PE=3 SV=1	3	409-431	1	GO:0015078(hydrogen ion transmembrane transporter activity);GO:0015991(ATP hydrolysis coupled proton transport);GO:0015992(proton transport);GO:0033179("proton-transporting V-type ATPase, V0 domain")
PC-3p-507027_3	comp119179_c1	comp119179_c1	Proton-coupled amino acid transporter 1 OS=Homo sapiens GN=SLC36A1 PE=1 SV=1	3	2095-2117	1	GO:0015173(aromatic amino acid transmembrane transporter activity);GO:0016567(protein ubiquitination);GO:0016021(integral component of membrane);GO:0015804(neutral amino acid transport);GO:0004842(ubiquitin-protein transferase activity);GO:0015801(aromatic amino acid transport);GO:0015175(neutral amino acid transmembrane transporter activity);GO:0032465(regulation of cytokinesis);GO:0009624(respo…
PC-3p-507027_3	comp107544_c0	comp107544_c0		3	1219-1241	1	GO:0003856(3-dehydroquinate synthase activity);GO:0006571(tyrosine biosynthetic process);GO:0009094(L-phenylalanine biosynthetic process);GO:0000162(tryptophan biosynthetic process);GO:0009073(aromatic amino acid family biosynthetic process)
PC-3p-507027_3	comp118636_c0			3	2528-2550	1
PC-3p-507027_3	comp122403_c0	comp122403_c0	Nucleolar complex protein 2 homolog OS=Oryza sativa subsp. japonica GN=Os10g0495500 PE=2 SV=1	3.5	2501-2523	1	GO:0005634(nucleus)
PC-3p-507027_3	comp89786_c0			4	220-242	1
PC-3p-507027_3	comp423789_c0			4	230-252	1
PC-3p-507027_3	comp108995_c1	comp108995_c1	Alpha-soluble NSF attachment protein OS=Vitis vinifera PE=2 SV=1	4	802-824	1	GO:0006935(chemotaxis);GO:0007165(signal transduction);GO:0005515(protein binding);GO:0005886(plasma membrane);GO:0016853(isomerase activity);GO:0016020(membrane);GO:0004888(transmembrane signaling receptor activity);GO:0005773(vacuole);GO:0006886(intracellular protein transport)
PC-3p-507027_3	comp1516959_c0	comp1516959_c0		4	63-85	1
PC-3p-507027_3	comp119198_c0	comp119198_c0	hypothetical protein SORBIDRAFT_02g006600 [Sorghum bicolor]	4	2358-2380	1	GO:0051536(iron-sulfur cluster binding)
PC-3p-507027_3	comp15454_c0	comp15454_c0		4	376-398	1
PC-3p-507027_3	comp117087_c0	comp117087_c0	"Quinone-oxidoreductase homolog, chloroplastic OS=Spinacia oleracea GN=QOR PE=1 SV=1"	4	1644-1666	1	GO:0008270(zinc ion binding);GO:0016491(oxidoreductase activity);GO:0005773(vacuole);GO:0005886(plasma membrane);GO:0009535(chloroplast thylakoid membrane);GO:0055114(oxidation-reduction process);GO:0000166(nucleotide binding)
PC-3p-507027_3	comp86358_c0	comp86358_c0		4	294-315	1
PC-3p-507027_3	comp115438_c1	comp115438_c1	MADS-box transcription factor 27 OS=Oryza sativa subsp. japonica GN=MADS27 PE=2 SV=2	4	2109-2131	1	GO:0006355("regulation of transcription, DNA-templated");GO:0005667(transcription factor complex);GO:0005634(nucleus);GO:0006351("transcription, DNA-templated");GO:0005488(binding);GO:0003700(sequence-specific DNA binding transcription factor activity)
PC-3p-507027_3	comp117293_c0			4	2118-2140	1
PC-3p-507027_3	comp111324_c0			4	1164-1186	1
PC-5p-41739_51	comp110571_c0	comp110571_c0		2	763-783	1
PC-3p-149622_12	comp110571_c0	comp110571_c0		2	716-736	1
PC-3p-67968_27	comp81849_c0	comp81849_c0		3.5	56-80	1
PC-3p-67968_27	comp109396_c0	comp109396_c0	Putative disease resistance protein RGA1 OS=Solanum bulbocastanum GN=RGA1 PE=2 SV=2	3.5	4348-4373	1	GO:0008152(metabolic process);GO:0016491(oxidoreductase activity);GO:0005515(protein binding);GO:0055114(oxidation-reduction process);GO:0016887(ATPase activity);GO:0043531(ADP binding);GO:0005524(ATP binding)
PC-3p-414737_4	comp122601_c0			1	1157-1178	1
PC-3p-414737_4	comp3226070_c0			3	137-157	1
PC-3p-414737_4	comp28471_c0	comp28471_c0		4	74-95	1
PC-3p-414737_4	comp106232_c0			4	361-382	1
PC-3p-414737_4	comp107984_c0	comp107984_c0	Glutathione S-transferase U18 OS=Arabidopsis thaliana GN=GSTU18 PE=2 SV=1	4	731-751	1	GO:0005515(protein binding);GO:0048527(lateral root development);GO:0080167(response to karrikin);GO:0009507(chloroplast);GO:0046686(response to cadmium ion);GO:0060416(response to growth hormone);GO:0009704(de-etiolation)	ko00480(Glutathione metabolism);ko00980(Metabolism of xenobiotics by cytochrome P450);ko00982(Drug metabolism - cytochrome P450)
PC-5p-494038_3	comp115945_c0			2.5	1043-1063	1
PC-5p-494038_3	comp122526_c0	comp122526_c0	"Pentatricopeptide repeat-containing protein At1g26900, mitochondrial OS=Arabidopsis thaliana GN=PCMP-E54 PE=2 SV=1"	3	2-22	1
PC-5p-494038_3	comp121650_c0			3	3023-3043	1
PC-5p-494038_3	comp110246_c0			3	165-184	1
PC-5p-494038_3	comp1631368_c0	comp1631368_c0		3.5	1-22	1
PC-5p-494038_3	comp95483_c0	comp95483_c0		3.5	499-519	1
PC-5p-494038_3	comp67359_c0	comp67359_c0	Probable peptide transporter At1g52190 OS=Arabidopsis thaliana GN=At1g52190 PE=1 SV=1	3.5	306-325	1	GO:0005215(transporter activity);GO:0006810(transport);GO:0055085(transmembrane transport);GO:0016020(membrane);GO:0016021(integral component of membrane)
PC-5p-494038_3	comp123632_c0			3.5	2272-2292	1
PC-5p-494038_3	comp75073_c0			3.5	2255-2275	1
PC-5p-494038_3	comp1913747_c0	comp1913747_c0		4	44-64	1
PC-5p-494038_3	comp1854237_c0	comp1854237_c0		4	5-25	1
PC-5p-494038_3	comp82741_c0	comp82741_c0		4	118-139	1
PC-5p-494038_3	comp1659706_c0	comp1659706_c0		4	107-127	1
PC-5p-494038_3	comp853419_c0	comp853419_c0		4	103-122	1
PC-5p-494038_3	comp116705_c0	comp116705_c0	hypothetical protein OsI_06347 [Oryza sativa Indica Group]	4	2168-2188	1	GO:0016310(phosphorylation);GO:0004674(protein serine/threonine kinase activity);GO:0009069(serine family amino acid metabolic process)
PC-5p-494038_3	comp76122_c0	comp76122_c0		4	150-170	1
PC-5p-494038_3	comp116543_c0			4	1174-1194	1
PC-5p-494038_3	comp123544_c0			4	590-611	1
PC-5p-494038_3	comp125007_c0			4	737-757	1
PC-5p-494038_3	comp120346_c0	comp120346_c0	hypothetical protein ZEAMMB73_802827 [Zea mays]	4	422-443	1	GO:0006367(transcription initiation from RNA polymerase II promoter);GO:0005672(transcription factor TFIIA complex)
PC-5p-494038_3	comp119758_c0	comp119758_c0	"Cationic amino acid transporter 7, chloroplastic OS=Arabidopsis thaliana GN=CAT7 PE=3 SV=1"	4	748-768	1	GO:0006865(amino acid transport);GO:0016021(integral component of membrane);GO:0055085(transmembrane transport);GO:0016020(membrane);GO:0015171(amino acid transmembrane transporter activity);GO:0003333(amino acid transmembrane transport);GO:0006810(transport)
PC-5p-494038_3	comp117531_c0			4	978-997	1
PC-5p-494038_3	comp120894_c1	comp120894_c1	Putative amidase C869.01 OS=Schizosaccharomyces pombe (strain 972 / ATCC 24843) GN=SPAC869.01 PE=2 SV=1	4	659-679	1	GO:0016884("carbon-nitrogen ligase activity, with glutamine as amido-N-donor")
PC-5p-494038_3	comp110842_c0			4	713-732	1
PC-5p-494038_3	comp98890_c1	comp98890_c1	Chaperone protein ClpB1 OS=Arabidopsis thaliana GN=CLPB1 PE=1 SV=2	4	344-363	1	GO:0017111(nucleoside-triphosphatase activity);GO:0009378(four-way junction helicase activity);GO:0006310(DNA recombination);GO:0005524(ATP binding);GO:0005657(replication fork);GO:0006281(DNA repair);GO:0009379(Holliday junction helicase complex)
PC-5p-494038_3	comp113938_c0	comp113938_c0	Glycerol-3-phosphate 2-O-acyltransferase 4 OS=Arabidopsis thaliana GN=GPAT4 PE=1 SV=1	4	1205-1224	1	GO:0008152(metabolic process);GO:0016746("transferase activity, transferring acyl groups")
PC-5p-494038_3	comp119865_c0			4	519-539	1
PC-3p-326287_5	comp123661_c0			1	2400-2422	1
PC-3p-326287_5	comp91778_c0			2	315-337	1
PC-3p-326287_5	comp40167_c0	comp40167_c0		3.5	86-108	1
PC-3p-326287_5	comp74026_c0	comp74026_c0		3.5	57-79	1
PC-3p-326287_5	comp107407_c1	comp107407_c1	Serpin-Z1 OS=Oryza sativa subsp. japonica GN=Os01g0765400 PE=1 SV=1	3.5	176-198	1
PC-3p-326287_5	comp109128_c1			3.5	185-206	1
PC-3p-326287_5	comp122808_c0	comp122808_c0	TPA: ACR8 [Zea mays]	3.5	916-938	1	GO:0016597(amino acid binding);GO:0008152(metabolic process)
PC-3p-326287_5	comp107787_c0	comp107787_c0		4	8-30	1
PC-3p-326287_5	comp97974_c0	comp97974_c0		4	491-513	1
PC-3p-326287_5	comp81849_c0	comp81849_c0		4	58-80	1
PC-3p-326287_5	comp112541_c0			4	1302-1324	1
PC-3p-326287_5	comp101105_c0	comp101105_c0	hypothetical protein ZEAMMB73_124288 [Zea mays]	4	882-904	1
PC-3p-326287_5	comp112225_c0			4	579-601	1
PC-3p-326287_5	comp123534_c0	comp123534_c0	Transmembrane protein 214-B OS=Xenopus laevis GN=tmem214-b PE=2 SV=1	4	290-313	1
osa-miR171b	comp120992_c0			0	1685-1705	1
osa-miR171b	comp120217_c0	comp120217_c0	Scarecrow-like protein 6 OS=Arabidopsis thaliana GN=SCL6 PE=1 SV=1	1	1347-1367	1	GO:0042742(defense response to bacterium);GO:0006355("regulation of transcription, DNA-templated");GO:0042381(hemolymph coagulation);GO:0008236(serine-type peptidase activity);GO:0006508(proteolysis)
osa-miR171b	comp66672_c0			2	103-123	1
osa-miR171b	comp124330_c0			2	286-306	1
osa-miR171b	comp121515_c0			4	405-424	1
PC-3p-358032_5	comp81849_c0	comp81849_c0		0	56-80	1
PC-3p-358032_5	comp91778_c0			1	313-337	1
PC-3p-358032_5	comp66929_c1	comp66929_c1		1	279-303	1
PC-3p-358032_5	comp123661_c0			3	2398-2422	1
PC-3p-358032_5	comp97974_c0	comp97974_c0		3.5	489-513	1
PC-3p-358032_5	comp119901_c1	comp119901_c1		4	11-35	1
PC-3p-358032_5	comp90243_c0	comp90243_c0		4	240-264	1
PC-3p-358032_5	comp59740_c0			4	426-450	1
PC-3p-358032_5	comp801_c0	comp801_c0		4	181-205	1
PC-3p-358032_5	comp13664_c0			4	288-312	1
PC-5p-376919_5	comp119185_c0	comp119185_c0	E3 ubiquitin-protein ligase At3g02290 OS=Arabidopsis thaliana GN=At3g02290 PE=2 SV=1	0	616-636	1	GO:0046872(metal ion binding);GO:0008270(zinc ion binding)
PC-5p-376919_5	comp112667_c0			3	292-312	1
PC-5p-376919_5	comp95628_c0	comp95628_c0	Agmatine coumaroyltransferase-2 OS=Hordeum vulgare GN=ACT-2 PE=1 SV=1	3	1652-1672	1	GO:0016747("transferase activity, transferring acyl groups other than amino-acyl groups")
PC-5p-376919_5	comp100478_c0	comp100478_c0	Os01g0170900 [Oryza sativa Japonica Group]	3.5	48-68	1
PC-5p-376919_5	comp84078_c0			4	242-262	1
PC-5p-376919_5	comp90669_c0	comp90669_c0		4	743-762	1
PC-5p-376919_5	comp122372_c0	comp122372_c0	Probable indole-3-acetic acid-amido synthetase GH3.5 OS=Oryza sativa subsp. japonica GN=GH3.5 PE=2 SV=1	4	1596-1616	1	GO:0009640(photomorphogenesis);GO:0010119(regulation of stomatal movement);GO:0009864("induced systemic resistance, jasmonic acid mediated signaling pathway");GO:0009694(jasmonic acid metabolic process);GO:0009627(systemic acquired resistance);GO:0080123(jasmonate-amino synthetase activity);GO:0070566(adenylyltransferase activity);GO:0010193(response to ozone);GO:0009585("red, far-red light photo…	ko04075(Plant hormone signal transduction)
PC-5p-1654468_1	comp116504_c0	comp116504_c0	ABC transporter B family member 19 OS=Arabidopsis thaliana GN=ABCB19 PE=1 SV=1	2.5	1164-1188	1	GO:0006200(ATP catabolic process);GO:0009637(response to blue light);GO:0007049(cell cycle);GO:0003924(GTPase activity);GO:0016021(integral component of membrane);GO:0010315(auxin efflux);GO:0055085(transmembrane transport);GO:0016887(ATPase activity);GO:0003779(actin binding);GO:0010540(basipetal auxin transport);GO:0051301(cell division);GO:0009958(positive gravitropism);GO:0005524(ATP binding)…	ko02010(ABC transporters);ko04976(Bile secretion)
PC-3p-305714_6	comp31150_c0	comp31150_c0		1	87-104	1
PC-3p-305714_6	comp117518_c1	comp117518_c1	Receptor-like protein kinase FERONIA OS=Arabidopsis thaliana GN=FER PE=1 SV=1	1.5	561-579	1
PC-3p-305714_6	comp105347_c0	comp105347_c0	Thymocyte nuclear protein 1 OS=Mus musculus GN=Thyn1 PE=1 SV=1	1.5	829-847	1
PC-3p-305714_6	comp60343_c0	comp60343_c0		2	174-192	1
PC-3p-305714_6	comp102107_c0	comp102107_c0	Peroxidase 19 OS=Arabidopsis thaliana GN=PER19 PE=2 SV=1	2	15-33	1	GO:0006804(peroxidase reaction);GO:0004601(peroxidase activity);GO:0046872(metal ion binding);GO:0020037(heme binding);GO:0006979(response to oxidative stress);GO:0055114(oxidation-reduction process)
PC-3p-305714_6	comp658079_c0	comp658079_c0	hypothetical protein SORBIDRAFT_02g036555 [Sorghum bicolor]	2	294-313	1
PC-3p-305714_6	comp89924_c0	comp89924_c0	Probable auxin efflux carrier component 3a OS=Oryza sativa subsp. japonica GN=PIN3A PE=2 SV=1	2	201-220	1
PC-3p-305714_6	comp49156_c0	comp49156_c0		2	595-614	1
PC-3p-305714_6	comp608400_c0	comp608400_c0	BTB/POZ and MATH domain-containing protein 4 OS=Arabidopsis thaliana GN=BPM4 PE=1 SV=1	2	43-60	1	GO:0005515(protein binding)
PC-3p-305714_6	comp114431_c0	comp114431_c0	TPA: hypothetical protein ZEAMMB73_288926 [Zea mays]	2	572-590	1
PC-3p-305714_6	comp116882_c0	comp116882_c0	Homologous-pairing protein 2 homolog OS=Arabidopsis thaliana GN=HOP2 PE=1 SV=1	2	54-72	1	GO:0006813(potassium ion transport);GO:0005985(sucrose metabolic process);GO:0050829(defense response to Gram-negative bacterium);GO:0016021(integral component of membrane);GO:0008076(voltage-gated potassium channel complex);GO:0010508(positive regulation of autophagy);GO:0004373(glycogen (starch) synthase activity);GO:0005982(starch metabolic process);GO:0019835(cytolysis);GO:0005249(voltage-gat…
PC-3p-305714_6	comp117140_c0	comp117140_c0	Protein AUXIN RESPONSE 4 OS=Arabidopsis thaliana GN=AXR4 PE=1 SV=1	2	1158-1176	1	GO:0006367(transcription initiation from RNA polymerase II promoter);GO:0005672(transcription factor TFIIA complex)
PC-3p-305714_6	comp119601_c0			2	217-235	1
PC-3p-305714_6	comp69690_c0			2.5	65-83	1
PC-3p-305714_6	comp87883_c0	comp87883_c0		2.5	36-54	1	GO:0051536(iron-sulfur cluster binding);GO:0005737(cytoplasm);GO:0006915(apoptotic process);GO:0016226(iron-sulfur cluster assembly)
PC-3p-305714_6	comp92229_c0	comp92229_c0		2.5	119-137	1
PC-3p-305714_6	comp55214_c0	comp55214_c0		2.5	53-72	1
PC-3p-305714_6	comp111591_c0	comp111591_c0	hypothetical protein OsI_32651 [Oryza sativa Indica Group]	2.5	487-505	1	GO:0042967(acyl-carrier-protein biosynthetic process);GO:0008080(N-acetyltransferase activity)
PC-3p-305714_6	comp100719_c0			2.5	338-356	1
PC-3p-305714_6	comp12328_c0	comp12328_c0		2.5	486-503	1	GO:0003676(nucleic acid binding)
PC-3p-305714_6	comp113488_c0			2.5	655-673	1
PC-3p-305714_6	comp111984_c1			2.5	4-22	1
PC-3p-305714_6	comp108894_c0	comp108894_c0	Calcineurin subunit B OS=Naegleria gruberi GN=CNB1 PE=3 SV=1	2.5	910-928	1	GO:0000772(mating pheromone activity);GO:0007165(signal transduction);GO:0016020(membrane);GO:0005509(calcium ion binding);GO:0005773(vacuole)	ko04010(MAPK signaling pathway);ko04310(Wnt signaling pathway);ko04370(VEGF signaling pathway);ko04020(Calcium signaling pathway);ko04114(Oocyte meiosis);ko04210(Apoptosis);ko04650(Natural killer cell mediated cytotoxicity);ko04660(T cell receptor signaling pathway);ko04662(B cell receptor signaling pathway);ko04724(Glutamatergic synapse);ko04720(Long-term potentiation);ko04360(Axon guidance);ko0…
PC-3p-305714_6	comp120231_c1	comp120231_c1	Protein CbbY OS=Rhodobacter sphaeroides GN=cbbY PE=3 SV=1	2.5	353-371	1	GO:0008270(zinc ion binding);GO:0016787(hydrolase activity);GO:0009941(chloroplast envelope);GO:0009570(chloroplast stroma);GO:0005515(protein binding)
PC-3p-305714_6	comp112379_c0	comp112379_c0	"Protein TIC 21, chloroplastic OS=Arabidopsis thaliana GN=TIC21 PE=1 SV=1"	2.5	88-106	1
PC-3p-305714_6	comp113633_c1			2.5	968-986	1
PC-3p-305714_6	comp122556_c0			2.5	604-622	1
PC-3p-305714_6	comp119101_c0			2.5	2418-2436	1
PC-3p-305714_6	comp125060_c1	comp125060_c1	Protein ZINC INDUCED FACILITATOR-LIKE 1 OS=Arabidopsis thaliana GN=ZIFL1 PE=2 SV=1	2.5	2652-2670	1	GO:0006364(rRNA processing);GO:0016021(integral component of membrane);GO:0080167(response to karrikin);GO:0010043(response to zinc ion);GO:0009705(plant-type vacuole membrane);GO:0022857(transmembrane transporter activity);GO:0055069(zinc ion homeostasis);GO:0009624(response to nematode);GO:0008168(methyltransferase activity);GO:0055085(transmembrane transport)
PC-3p-305714_6	comp109100_c1	comp109100_c1	TPA: putative DUF1764 domain containing family protein [Zea mays]	2.5	108-126	1
PC-3p-305714_6	comp19461_c0			3	50-69	1
PC-3p-305714_6	comp1314266_c0			3	221-240	1
PC-3p-305714_6	comp4063_c0			3	40-58	1
PC-3p-305714_6	comp91398_c0	comp91398_c0	puromycin-sensitive aminopeptidase	3	115-134	1	GO:0008237(metallopeptidase activity);GO:0008270(zinc ion binding)
PC-3p-305714_6	comp9976_c0			3	237-255	1
PC-3p-305714_6	comp117059_c2	comp117059_c2		3	83-102	1
PC-3p-305714_6	comp80316_c0			3	362-380	1
PC-3p-305714_6	comp23101_c0	comp23101_c0		3	131-150	1
PC-3p-305714_6	comp1217115_c0	comp1217115_c0		3	208-226	1
PC-3p-305714_6	comp1054538_c0			3	154-172	1
PC-3p-305714_6	comp66544_c0	comp66544_c0		3	87-105	1	GO:0005198(structural molecule activity);GO:0009405(pathogenesis)
PC-3p-305714_6	comp25415_c0	comp25415_c0		3	63-81	1	GO:0051536(iron-sulfur cluster binding)
PC-3p-305714_6	comp89331_c0			3	187-206	1
PC-3p-305714_6	comp93728_c0	comp93728_c0	hypothetical protein SORBIDRAFT_08g017040 [Sorghum bicolor]	3	185-203	1	GO:0016597(amino acid binding);GO:0008152(metabolic process)
PC-3p-305714_6	comp91440_c0	comp91440_c0		3	65-83	1
PC-3p-305714_6	comp940237_c0	comp940237_c0		3	114-133	1
PC-3p-305714_6	comp77267_c1			3	465-483	1
PC-3p-305714_6	comp105814_c0			3	476-494	1
PC-3p-305714_6	comp22959_c0	comp22959_c0	Cell cycle checkpoint control protein RAD9A OS=Homo sapiens GN=RAD9A PE=1 SV=1	3	713-731	1	GO:0006275(regulation of DNA replication);GO:0000077(DNA damage checkpoint);GO:0003677(DNA binding);GO:0030896(checkpoint clamp complex)
PC-3p-305714_6	comp806099_c0	comp806099_c0		3	80-98	1
PC-3p-305714_6	comp114841_c0	comp114841_c0	Putative DNA-binding protein ESCAROLA OS=Arabidopsis thaliana GN=ESC PE=2 SV=1	3	185-203	1	GO:0005198(structural molecule activity);GO:0009405(pathogenesis)
PC-3p-305714_6	comp84975_c0			3	17-34	1
PC-3p-305714_6	comp84951_c0	comp84951_c0	Protein HAPLESS 2-B OS=Oryza sativa subsp. japonica GN=HAP2B PE=3 SV=1	3	406-424	1
PC-3p-305714_6	comp105327_c0	comp105327_c0	hypothetical protein SORBIDRAFT_07g027670 [Sorghum bicolor]	3	52-70	1
PC-3p-305714_6	comp101360_c0			3	265-284	1
PC-3p-305714_6	comp104442_c0			3	152-169	1
PC-3p-305714_6	comp60091_c0			3	218-237	1
PC-3p-305714_6	comp69297_c2	comp69297_c2		3	252-269	1
PC-3p-305714_6	comp84819_c0	comp84819_c0	GATA transcription factor 1 OS=Arabidopsis thaliana GN=GATA1 PE=2 SV=2	3	199-217	1	GO:0006355("regulation of transcription, DNA-templated");GO:0006144(purine nucleobase metabolic process);GO:0005667(transcription factor complex);GO:0043565(sequence-specific DNA binding);GO:0016151(nickel cation binding);GO:0008270(zinc ion binding);GO:0046034(ATP metabolic process);GO:0003700(sequence-specific DNA binding transcription factor activity);GO:0004017(adenylate kinase activity);GO:0…
PC-3p-305714_6	comp111910_c0	comp111910_c0	Transcription factor MYB86 OS=Arabidopsis thaliana GN=MYB86 PE=2 SV=1	3	748-766	1	GO:0005488(binding);GO:0003682(chromatin binding);GO:0000785(chromatin);GO:0007155(cell adhesion)
PC-3p-305714_6	comp114184_c1	comp114184_c1	hypothetical protein SORBIDRAFT_01g002130 [Sorghum bicolor]	3	642-660	1	GO:0016021(integral component of membrane);GO:0016192(vesicle-mediated transport)
PC-3p-305714_6	comp107741_c0			3	688-707	1
PC-3p-305714_6	comp78694_c0			3	262-280	1
PC-3p-305714_6	comp112582_c0			3	843-861	1
PC-3p-305714_6	comp116255_c0	comp116255_c0	Zinc finger A20 and AN1 domain-containing stress-associated protein 11 OS=Oryza sativa subsp. japonica GN=SAP11 PE=2 SV=1	3	1481-1499	1	GO:0003677(DNA binding);GO:0043169(cation binding);GO:0008270(zinc ion binding)
PC-3p-305714_6	comp108367_c0	comp108367_c0	HMG1/2-like protein OS=Vicia faba PE=2 SV=1	3	219-237	1
PC-3p-305714_6	comp63905_c0	comp63905_c0		3	508-526	1	GO:0007275(multicellular organismal development);GO:0042600(chorion)
PC-3p-305714_6	comp117839_c0	comp117839_c0	CBS domain-containing protein CBSX5 OS=Arabidopsis thaliana GN=CBSX5 PE=2 SV=2	3	1271-1289	1	GO:0030554(adenyl nucleotide binding)
PC-3p-305714_6	comp117125_c0			3	1068-1086	1
PC-3p-305714_6	comp70928_c1	comp70928_c1		3	672-690	1
PC-3p-305714_6	comp100693_c0			3	700-718	1
PC-3p-305714_6	comp123753_c0			3	1370-1388	1
PC-3p-305714_6	comp123216_c0	comp123216_c0	unknown [Zea mays]	3	2379-2397	1	GO:0048193(Golgi vesicle transport);GO:0005737(cytoplasm);GO:0016020(membrane);GO:0000917(barrier septum assembly);GO:0043093(FtsZ-dependent cytokinesis)
PC-3p-305714_6	comp87444_c0			3	2323-2341	1
PC-3p-305714_6	comp571_c1			3	104-121	1
PC-3p-305714_6	comp116647_c0			3	716-734	1
PC-3p-305714_6	comp110255_c0			3	531-549	1
PC-3p-305714_6	comp116867_c0			3	288-306	1
PC-3p-305714_6	comp113651_c0	comp113651_c0	hypothetical protein SORBIDRAFT_01g018420 [Sorghum bicolor]	3	1301-1319	1	GO:0016787(hydrolase activity)
PC-3p-305714_6	comp111910_c0	comp111910_c0	Transcription factor MYB86 OS=Arabidopsis thaliana GN=MYB86 PE=2 SV=1	3	829-847	1	GO:0005488(binding);GO:0003682(chromatin binding);GO:0000785(chromatin);GO:0007155(cell adhesion)
PC-3p-305714_6	comp86360_c0	comp86360_c0		3.5	209-227	1
PC-3p-305714_6	comp77262_c0	comp77262_c0		3.5	308-326	1
PC-3p-305714_6	comp72604_c0	comp72604_c0	UDP-glycosyltransferase 91B1 OS=Arabidopsis thaliana GN=UGT91B1 PE=2 SV=1	3.5	190-209	1
PC-3p-305714_6	comp1028540_c0	comp1028540_c0		3.5	116-134	1
PC-3p-305714_6	comp20524_c0	comp20524_c0		3.5	137-155	1
PC-3p-305714_6	comp88425_c0	comp88425_c0	hypothetical protein SORBIDRAFT_01g034190 [Sorghum bicolor]	3.5	202-221	1	GO:0005975(carbohydrate metabolic process);GO:0016787(hydrolase activity);GO:0004553("hydrolase activity, hydrolyzing O-glycosyl compounds")
PC-3p-305714_6	comp900479_c0	comp900479_c0	hypothetical protein SORBIDRAFT_10g020965 [Sorghum bicolor]	3.5	62-81	1
PC-3p-305714_6	comp1949412_c0	comp1949412_c0		3.5	80-99	1
PC-3p-305714_6	comp28501_c0			3.5	115-134	1
PC-3p-305714_6	comp348959_c0	comp348959_c0	hypothetical protein SORBIDRAFT_03g014933 [Sorghum bicolor]	3.5	635-653	1	GO:0005664(nuclear origin of replication recognition complex);GO:0006260(DNA replication);GO:0003677(DNA binding)
PC-3p-305714_6	comp864580_c0	comp864580_c0	Protein NLRC3 OS=Mus musculus GN=Nlrc3 PE=2 SV=2	3.5	211-229	1
PC-3p-305714_6	comp3405_c0	comp3405_c0		3.5	246-264	1
PC-3p-305714_6	comp95119_c0			3.5	374-392	1
PC-3p-305714_6	comp1662239_c0	comp1662239_c0		3.5	9-28	1
PC-3p-305714_6	comp998832_c0			3.5	263-282	1
PC-3p-305714_6	comp66710_c0	comp66710_c0	hypothetical protein SORBIDRAFT_07g020360 [Sorghum bicolor]	3.5	208-226	1
PC-3p-305714_6	comp30225_c0			3.5	648-666	1
PC-3p-305714_6	comp117909_c0			3.5	704-722	1
PC-3p-305714_6	comp739576_c0	comp739576_c0	Probable glycosyltransferase At5g25310 OS=Arabidopsis thaliana GN=At5g25310 PE=3 SV=2	3.5	23-40	1	GO:0016020(membrane)
PC-3p-305714_6	comp694549_c0	comp694549_c0	PREDICTED: DNA-directed RNA polymerase III subunit RPC5-like [Amphimedon queenslandica]	3.5	504-522	1	GO:0006144(purine nucleobase metabolic process);GO:0003899(DNA-directed RNA polymerase activity);GO:0005634(nucleus);GO:0006351("transcription, DNA-templated");GO:0005730(nucleolus);GO:0006206(pyrimidine nucleobase metabolic process)
PC-3p-305714_6	comp97322_c0	comp97322_c0		3.5	341-359	1
PC-3p-305714_6	comp121815_c1			3.5	148-166	1
PC-3p-305714_6	comp961896_c0	comp961896_c0	Putative E3 ubiquitin-protein ligase SINA-like 6 OS=Arabidopsis thaliana GN=At5g37870 PE=3 SV=1	3.5	11-30	1	GO:0005634(nucleus);GO:0006511(ubiquitin-dependent protein catabolic process);GO:0007275(multicellular organismal development)	ko04120(Ubiquitin mediated proteolysis);ko04310(Wnt signaling pathway);ko04115(p53 signaling pathway)
PC-3p-305714_6	comp73190_c0			3.5	303-321	1
PC-3p-305714_6	comp30412_c0	comp30412_c0	hypothetical protein OsJ_12090 [Oryza sativa Japonica Group]	3.5	46-64	1	GO:0005515(protein binding)
PC-3p-305714_6	comp1387229_c0			3.5	112-129	1
PC-3p-305714_6	comp89646_c0	comp89646_c0	Aspartic proteinase PCS1 OS=Arabidopsis thaliana GN=PCS1 PE=2 SV=1	3.5	234-252	1	GO:0016787(hydrolase activity)
PC-3p-305714_6	comp62649_c0			3.5	176-193	1
PC-3p-305714_6	comp91779_c0	comp91779_c0		3.5	33-52	1
PC-3p-305714_6	comp104996_c0	comp104996_c0		3.5	560-578	1
PC-3p-305714_6	comp95116_c0			3.5	157-175	1
PC-3p-305714_6	comp106815_c0			3.5	433-451	1
PC-3p-305714_6	comp88854_c0			3.5	135-153	1
PC-3p-305714_6	comp70742_c1	comp70742_c1		3.5	35-52	1
PC-3p-305714_6	comp13167_c0	comp13167_c0		3.5	81-100	1
PC-3p-305714_6	comp1020625_c0			3.5	39-56	1
PC-3p-305714_6	comp120425_c0	comp120425_c0	Cysteine-rich receptor-like protein kinase 2 OS=Arabidopsis thaliana GN=CRK2 PE=2 SV=1	3.5	1375-1393	1	GO:0009069(serine family amino acid metabolic process);GO:0016310(phosphorylation);GO:0004674(protein serine/threonine kinase activity);GO:0016023(cytoplasmic membrane-bounded vesicle);GO:0004672(protein kinase activity);GO:0006468(protein phosphorylation);GO:0005524(ATP binding)
PC-3p-305714_6	comp1237365_c0	comp1237365_c0	AT hook-containing MAR binding 1-like protein [Zea mays]	3.5	287-305	1
PC-3p-305714_6	comp115850_c0	comp115850_c0	NAC domain-containing protein 48 OS=Oryza sativa subsp. japonica GN=NAC48 PE=2 SV=1	3.5	500-518	1
PC-3p-305714_6	comp82514_c0			3.5	25-42	1
PC-3p-305714_6	comp109316_c0	comp109316_c0	Beta-glucosidase 8 OS=Oryza sativa subsp. japonica GN=BGLU8 PE=1 SV=1	3.5	849-867	1	GO:0016020(membrane);GO:0080081(4-methylumbelliferyl-beta-D-glucopyranoside beta-glucosidase activity);GO:0005975(carbohydrate metabolic process);GO:0080082(esculin beta-glucosidase activity);GO:0043169(cation binding);GO:0008556(potassium-transporting ATPase activity);GO:0009505(plant-type cell wall);GO:0022626(cytosolic ribosome);GO:0006813(potassium ion transport);GO:0004553("hydrolase activit…	ko00052(Galactose metabolism);ko04973(Carbohydrate digestion and absorption)
PC-3p-305714_6	comp106399_c0			3.5	838-856	1
PC-3p-305714_6	comp104061_c0	comp104061_c0	TPA: hypothetical protein ZEAMMB73_766877 [Zea mays]	3.5	440-459	1
PC-3p-305714_6	comp105172_c0			3.5	589-607	1
PC-3p-305714_6	comp41636_c0			3.5	51-69	1
PC-3p-305714_6	comp104832_c0	comp104832_c0		3.5	348-366	1	GO:0006412(translation);GO:0003735(structural constituent of ribosome);GO:0042254(ribosome biogenesis);GO:0005840(ribosome)
PC-3p-305714_6	comp107949_c0	comp107949_c0	Oligosaccharyltransferase complex subunit ostc-A OS=Xenopus laevis GN=ostc-a PE=2 SV=1	3.5	722-740	1
PC-3p-305714_6	comp43669_c0	comp43669_c0	60S ribosomal protein L7a-1 OS=Arabidopsis thaliana GN=RPL7AA PE=1 SV=2	3.5	498-516	1	GO:0042254(ribosome biogenesis);GO:0019068(virion assembly);GO:0030529(ribonucleoprotein complex);GO:0019031(viral envelope)	ko03010(Ribosome)
PC-3p-305714_6	comp104920_c0			3.5	551-569	1
PC-3p-305714_6	comp104719_c0			3.5	437-455	1
PC-3p-305714_6	comp122475_c0			3.5	2181-2199	1
PC-3p-305714_6	comp50054_c0			3.5	492-510	1
PC-3p-305714_6	comp111879_c0	comp111879_c0	TPA: hypothetical protein ZEAMMB73_260353 [Zea mays]	3.5	567-585	1
PC-3p-305714_6	comp113522_c0	comp113522_c0	RING-H2 finger protein ATL44 OS=Arabidopsis thaliana GN=ATL44 PE=2 SV=1	3.5	598-616	1	GO:0008270(zinc ion binding);GO:0005680(anaphase-promoting complex);GO:0046872(metal ion binding);GO:0004842(ubiquitin-protein transferase activity);GO:0005515(protein binding);GO:0016567(protein ubiquitination)
PC-3p-305714_6	comp110242_c1			3.5	1286-1304	1
PC-3p-305714_6	comp114324_c0			3.5	936-954	1
PC-3p-305714_6	comp124747_c0	comp124747_c0	Probable serine/threonine-protein kinase At1g18390 OS=Arabidopsis thaliana GN=At1g18390 PE=1 SV=2	3.5	1729-1747	1	GO:0016023(cytoplasmic membrane-bounded vesicle);GO:0008201(heparin binding)
PC-3p-305714_6	comp102047_c0	comp102047_c0	Constitutive photomorphogenesis protein 10 OS=Arabidopsis thaliana GN=COP10 PE=1 SV=1	3.5	113-132	1	GO:0015031(protein transport);GO:0016881(acid-amino acid ligase activity);GO:0003700(sequence-specific DNA binding transcription factor activity);GO:0006464(cellular protein modification process);GO:0016987(sigma factor activity);GO:0006355("regulation of transcription, DNA-templated");GO:0005634(nucleus);GO:0005667(transcription factor complex);GO:0010099(regulation of photomorphogenesis);GO:000…	ko04141(Protein processing in endoplasmic reticulum);ko04120(Ubiquitin mediated proteolysis)
PC-3p-305714_6	comp117568_c1			3.5	639-657	1
PC-3p-305714_6	comp113417_c0	comp113417_c0	Os02g0535000 [Oryza sativa Japonica Group]	3.5	1332-1350	1	GO:0031072(heat shock protein binding);GO:0009536(plastid);GO:0051082(unfolded protein binding)
PC-3p-305714_6	comp114106_c0	comp114106_c0	hypothetical protein SORBIDRAFT_05g019070 [Sorghum bicolor]	3.5	442-461	1	GO:0016310(phosphorylation);GO:0030674("protein binding, bridging");GO:0030168(platelet activation);GO:0005102(receptor binding);GO:0007165(signal transduction);GO:0005577(fibrinogen complex);GO:0005524(ATP binding);GO:0006468(protein phosphorylation);GO:0051258(protein polymerization);GO:0009069(serine family amino acid metabolic process);GO:0004674(protein serine/threonine kinase activity)
PC-3p-305714_6	comp96356_c0	comp96356_c0	Late embryogenesis abundant protein D-34 OS=Gossypium hirsutum PE=4 SV=1	3.5	234-252	1
PC-3p-305714_6	comp112973_c0			3.5	616-634	1
PC-3p-305714_6	comp117769_c0	comp117769_c0	Putative serpin-Z6C OS=Oryza sativa subsp. japonica GN=Os11g0231200 PE=3 SV=1	3.5	122-140	1
PC-3p-305714_6	comp122900_c0	comp122900_c0	Protein SCARECROW OS=Zea mays GN=SCR PE=2 SV=1	3.5	505-523	1	GO:0010103(stomatal complex morphogenesis);GO:0051457(maintenance of protein location in nucleus);GO:0005634(nucleus);GO:0006355("regulation of transcription, DNA-templated");GO:0009630(gravitropism);GO:0043565(sequence-specific DNA binding);GO:0009956(radial pattern formation);GO:0008356(asymmetric cell division)
PC-3p-305714_6	comp122870_c0			3.5	1465-1483	1
PC-3p-305714_6	comp111832_c0			3.5	1202-1220	1
PC-3p-305714_6	comp116709_c0	comp116709_c0	hypothetical protein SORBIDRAFT_04g031370 [Sorghum bicolor]	3.5	295-313	1
PC-3p-305714_6	comp121862_c0			3.5	1922-1940	1
PC-3p-305714_6	comp114705_c0			3.5	958-976	1
PC-3p-305714_6	comp113755_c0			3.5	703-721	1
PC-3p-305714_6	comp118825_c0	comp118825_c0	Purple acid phosphatase 2 OS=Ipomoea batatas GN=PAP2 PE=1 SV=1	3.5	718-736	1	GO:0046872(metal ion binding);GO:0009522(photosystem I);GO:0016787(hydrolase activity);GO:0019497(hexachlorocyclohexane metabolic process);GO:0006771(riboflavin metabolic process);GO:0042651(thylakoid membrane);GO:0005516(calmodulin binding);GO:0003993(acid phosphatase activity);GO:0009505(plant-type cell wall);GO:0015979(photosynthesis);GO:0016036(cellular response to phosphate starvation)
PC-3p-305714_6	comp122278_c1	comp122278_c1	hypothetical protein [Oryza sativa Japonica Group]	3.5	430-448	1	GO:0003779(actin binding)
PC-3p-305714_6	comp100693_c0			3.5	511-530	1
PC-3p-305714_6	comp122189_c1	comp122189_c1	Protein ASPARTIC PROTEASE IN GUARD CELL 1 OS=Arabidopsis thaliana GN=ASPG1 PE=1 SV=1	3.5	1975-1994	1	GO:0004190(aspartic-type endopeptidase activity);GO:0006508(proteolysis)
PC-3p-305714_6	comp105814_c0			3.5	296-315	1
PC-3p-305714_6	comp2089090_c0	comp2089090_c0		4	51-69	1
PC-3p-305714_6	comp1640254_c0	comp1640254_c0	Cation/H(+) antiporter 15 OS=Arabidopsis thaliana GN=CHX15 PE=2 SV=1	4	218-236	1	GO:0006812(cation transport);GO:0055085(transmembrane transport);GO:0006885(regulation of pH);GO:0016021(integral component of membrane);GO:0015299(solute:proton antiporter activity)
PC-3p-305714_6	comp19468_c0	comp19468_c0		4	95-114	1
PC-3p-305714_6	comp1047123_c0	comp1047123_c0	R2R3-MYB protein [Triticum aestivum]	4	296-314	1
PC-3p-305714_6	comp92407_c1	comp92407_c1	hypothetical protein LOC_Os11g09820 [Oryza sativa Japonica Group]	4	64-82	1
PC-3p-305714_6	comp2160335_c0	comp2160335_c0	uncharacterized LOC100384571 [Zea mays]	4	65-83	1	GO:0051920(peroxiredoxin activity);GO:0055114(oxidation-reduction process)
PC-3p-305714_6	comp2359439_c0	comp2359439_c0	60S ribosomal protein L6 OS=Mesembryanthemum crystallinum GN=RPL6 PE=2 SV=1	4	208-226	1	GO:0005840(ribosome);GO:0006412(translation);GO:0005622(intracellular);GO:0042254(ribosome biogenesis);GO:0003735(structural constituent of ribosome)	ko03010(Ribosome)
PC-3p-305714_6	comp34906_c0	comp34906_c0		4	219-238	1
PC-3p-305714_6	comp2434316_c0			4	202-221	1
PC-3p-305714_6	comp87826_c0			4	181-199	1
PC-3p-305714_6	comp1152392_c0	comp1152392_c0		4	29-47	1
PC-3p-305714_6	comp1310780_c0	comp1310780_c0	malonyl-CoA decarboxylase [Capsaspora owczarzaki ATCC 30864]	4	140-158	1	GO:0019482(beta-alanine metabolic process);GO:0050080(malonyl-CoA decarboxylase activity);GO:0006633(fatty acid biosynthetic process)
PC-3p-305714_6	comp111026_c2			4	211-230	1
PC-3p-305714_6	comp41886_c0			4	164-183	1
PC-3p-305714_6	comp121490_c0	comp121490_c0	hypothetical protein SORBIDRAFT_07g023520 [Sorghum bicolor]	4	183-202	1
PC-3p-305714_6	comp1570498_c0	comp1570498_c0		4	113-132	1
PC-3p-305714_6	comp92693_c0	comp92693_c0	Probable inactive receptor kinase At3g02880 OS=Arabidopsis thaliana GN=At3g02880 PE=1 SV=1	4	517-535	1	GO:0005515(protein binding)
PC-3p-305714_6	comp462963_c0	comp462963_c0		4	214-232	1
PC-3p-305714_6	comp88281_c0	comp88281_c0	PTI1-like tyrosine-protein kinase At3g15890 OS=Arabidopsis thaliana GN=At3g15890 PE=1 SV=1	4	51-69	1	GO:0004672(protein kinase activity);GO:0006468(protein phosphorylation);GO:0005524(ATP binding)
PC-3p-305714_6	comp84111_c0			4	210-229	1
PC-3p-305714_6	comp872574_c0	comp872574_c0		4	130-149	1
PC-3p-305714_6	comp979121_c0	comp979121_c0		4	32-49	1
PC-3p-305714_6	comp17595_c0	comp17595_c0	Probable 4-aminobutyrate aminotransferase OS=Bacillus subtilis (strain 168) GN=gabT PE=3 SV=1	4	143-162	1	GO:0008483(transaminase activity);GO:0030170(pyridoxal phosphate binding)
PC-3p-305714_6	comp1187271_c0	comp1187271_c0		4	55-74	1	GO:0042325(regulation of phosphorylation);GO:0005737(cytoplasm)
PC-3p-305714_6	comp2457_c0	comp2457_c0		4	227-246	1
PC-3p-305714_6	comp101693_c0	comp101693_c0		4	134-151	1
PC-3p-305714_6	comp106348_c0	comp106348_c0		4	423-441	1	GO:0005515(protein binding)
PC-3p-305714_6	comp1108180_c0	comp1108180_c0		4	172-191	1
PC-3p-305714_6	comp107720_c0			4	595-613	1
PC-3p-305714_6	comp1933167_c0			4	146-163	1
PC-3p-305714_6	comp72137_c0	comp72137_c0		4	39-56	1
PC-3p-305714_6	comp81871_c0			4	46-64	1
PC-3p-305714_6	comp108270_c0			4	345-363	1
PC-3p-305714_6	comp97212_c0	comp97212_c0	Ethylene-responsive transcription factor ERF034 OS=Arabidopsis thaliana GN=ERF034 PE=2 SV=2	4	178-197	1	GO:0006355("regulation of transcription, DNA-templated");GO:0005667(transcription factor complex);GO:0019028(viral capsid);GO:0005634(nucleus);GO:0003700(sequence-specific DNA binding transcription factor activity);GO:0003677(DNA binding)
PC-3p-305714_6	comp99318_c0	comp99318_c0		4	51-70	1
PC-3p-305714_6	comp97273_c0	comp97273_c0		4	387-405	1
PC-3p-305714_6	comp697611_c0	comp697611_c0		4	201-218	1
PC-3p-305714_6	comp52407_c0	comp52407_c0		4	211-230	1
PC-3p-305714_6	comp102583_c0	comp102583_c0	Zinc finger protein 6 OS=Arabidopsis thaliana GN=ZFP6 PE=2 SV=1	4	343-362	1
PC-3p-305714_6	comp80964_c0	comp80964_c0		4	154-172	1
PC-3p-305714_6	comp658774_c0	comp658774_c0		4	131-149	1
PC-3p-305714_6	comp59355_c0	comp59355_c0		4	312-330	1
PC-3p-305714_6	comp84935_c0			4	184-202	1
PC-3p-305714_6	comp1188831_c0			4	114-132	1
PC-3p-305714_6	comp98922_c0			4	168-185	1
PC-3p-305714_6	comp89548_c0	comp89548_c0	Premnaspirodiene oxygenase OS=Hyoscyamus muticus GN=CYP71D55 PE=1 SV=1	4	115-133	1	GO:0009055(electron carrier activity);GO:0004497(monooxygenase activity);GO:0005506(iron ion binding);GO:0016705("oxidoreductase activity, acting on paired donors, with incorporation or reduction of molecular oxygen");GO:0055114(oxidation-reduction process);GO:0006118(electron transport);GO:0020037(heme binding)
PC-3p-305714_6	comp108076_c0	comp108076_c0	Serpin-Z1 OS=Oryza sativa subsp. japonica GN=Os01g0765400 PE=1 SV=1	4	43-62	1
PC-3p-305714_6	comp97471_c0	comp97471_c0	C-terminal binding protein AN OS=Arabidopsis thaliana GN=AN PE=1 SV=1	4	142-160	1	GO:0055114(oxidation-reduction process);GO:0000166(nucleotide binding);GO:0048037(cofactor binding);GO:0016616("oxidoreductase activity, acting on the CH-OH group of donors, NAD or NADP as acceptor")
PC-3p-305714_6	comp49180_c0	comp49180_c0		4	379-398	1
PC-3p-305714_6	comp114463_c0	comp114463_c0	Transcription factor bHLH47 OS=Arabidopsis thaliana GN=BHLH47 PE=2 SV=1	4	1274-1292	1	GO:0004553("hydrolase activity, hydrolyzing O-glycosyl compounds");GO:0006355("regulation of transcription, DNA-templated");GO:0005737(cytoplasm);GO:0005634(nucleus);GO:0019901(protein kinase binding);GO:0019898(extrinsic component of membrane);GO:0003677(DNA binding);GO:0000917(barrier septum assembly);GO:0046983(protein dimerization activity);GO:0005975(carbohydrate metabolic process);GO:000809…
PC-3p-305714_6	comp71302_c0	comp71302_c0		4	16-33	1
PC-3p-305714_6	comp57921_c1	comp57921_c1	Cold-shock DEAD box protein A homolog OS=Mycobacterium tuberculosis GN=deaD PE=3 SV=1	4	589-607	1	GO:0004386(helicase activity);GO:0003676(nucleic acid binding);GO:0005524(ATP binding)	ko04622(RIG-I-like receptor signaling pathway)
PC-3p-305714_6	comp78071_c0	comp78071_c0	Unconventional myosin-VIIa OS=Mus musculus GN=Myo7a PE=1 SV=2	4	1378-1396	1	GO:0005899(insulin receptor complex);GO:0007165(signal transduction);GO:0005158(insulin receptor binding);GO:0005856(cytoskeleton)
PC-3p-305714_6	comp102742_c0			4	382-400	1
PC-3p-305714_6	comp103798_c0	comp103798_c0	hypothetical protein [Oryza sativa Japonica Group]	4	491-510	1
PC-3p-305714_6	comp121786_c0			4	606-624	1
PC-3p-305714_6	comp122189_c1	comp122189_c1	Protein ASPARTIC PROTEASE IN GUARD CELL 1 OS=Arabidopsis thaliana GN=ASPG1 PE=1 SV=1	4	1140-1158	1	GO:0004190(aspartic-type endopeptidase activity);GO:0006508(proteolysis)
PC-3p-305714_6	comp115416_c1	comp115416_c1	Heat stress transcription factor A-5 OS=Oryza sativa subsp. japonica GN=HSFA5 PE=2 SV=1	4	203-222	1	GO:0003700(sequence-specific DNA binding transcription factor activity);GO:0043565(sequence-specific DNA binding);GO:0005634(nucleus);GO:0005667(transcription factor complex);GO:0006355("regulation of transcription, DNA-templated")
PC-3p-305714_6	comp79971_c0	comp79971_c0		4	9-28	1
PC-3p-305714_6	comp111812_c0	comp111812_c0	Zinc finger CCCH domain-containing protein 44 OS=Oryza sativa subsp. japonica GN=Os06g0618100 PE=2 SV=1	4	1402-1420	1	GO:0046872(metal ion binding);GO:0000166(nucleotide binding);GO:0019871(sodium channel inhibitor activity);GO:0006810(transport);GO:0009405(pathogenesis);GO:0005741(mitochondrial outer membrane);GO:0006626(protein targeting to mitochondrion);GO:0005524(ATP binding);GO:0003723(RNA binding);GO:0042151(nematocyst);GO:0015833(peptide transport);GO:0008270(zinc ion binding)
PC-3p-305714_6	comp121785_c0			4	488-506	1
PC-3p-305714_6	comp103332_c1	comp103332_c1	Nitrate reductase [NADH] (Fragment) OS=Zea mays PE=1 SV=2	4	244-263	1	GO:0020037(heme binding);GO:0042128(nitrate assimilation);GO:0005886(plasma membrane);GO:0009416(response to light stimulus);GO:0006809(nitric oxide biosynthetic process);GO:0030151(molybdenum ion binding);GO:0016491(oxidoreductase activity);GO:0009055(electron carrier activity);GO:0009325(nitrate reductase complex);GO:0009703(nitrate reductase (NADH) activity);GO:0009610(response to symbiotic fu…
PC-3p-305714_6	comp51704_c0	comp51704_c0		4	152-169	1
PC-3p-305714_6	comp122570_c1	comp122570_c1	hypothetical protein SORBIDRAFT_08g021040 [Sorghum bicolor]	4	1548-1566	1	GO:0005515(protein binding)
PC-3p-305714_6	comp166351_c0			4	87-105	1
PC-3p-305714_6	comp106243_c0	comp106243_c0	PREDICTED: uncharacterized protein LOC100820864 [Brachypodium distachyon]	4	381-399	1
PC-3p-305714_6	comp110463_c0	comp110463_c0	predicted protein [Hordeum vulgare subsp. vulgare]	4	119-137	1	GO:0006412(translation);GO:0042254(ribosome biogenesis);GO:0003735(structural constituent of ribosome);GO:0005840(ribosome)	ko03010(Ribosome)
PC-3p-305714_6	comp108940_c0			4	667-685	1
PC-3p-305714_6	comp99275_c0			4	192-209	1
PC-3p-305714_6	comp79203_c0			4	65-83	1
PC-3p-305714_6	comp98226_c0			4	324-341	1
PC-3p-305714_6	comp103520_c0	comp103520_c0	hypothetical protein [Zea mays]	4	304-322	1
PC-3p-305714_6	comp108821_c0	comp108821_c0	Protein TIFY 3A OS=Arabidopsis thaliana GN=TIFY3A PE=1 SV=1	4	429-447	1		ko04075(Plant hormone signal transduction);ko04626(Plant-pathogen interaction)
PC-3p-305714_6	comp111753_c1	comp111753_c1	Nitrate transporter 1.1 OS=Arabidopsis thaliana GN=NRT1.1 PE=1 SV=1	4	214-231	1	GO:0009414(response to water deprivation);GO:0015112(nitrate transmembrane transporter activity);GO:0015706(nitrate transport);GO:0010167(response to nitrate);GO:0005886(plasma membrane)
PC-3p-305714_6	comp15836_c0	comp15836_c0		4	184-201	1
PC-3p-305714_6	comp111965_c1	comp111965_c1	Cytokinin dehydrogenase 5 OS=Oryza sativa subsp. japonica GN=CKX5 PE=2 SV=1	4	946-964	1	GO:0019139(cytokinin dehydrogenase activity);GO:0016023(cytoplasmic membrane-bounded vesicle);GO:0009690(cytokinin metabolic process);GO:0016491(oxidoreductase activity);GO:0005200(structural constituent of cytoskeleton);GO:0022900(electron transport chain);GO:0005882(intermediate filament);GO:0032940(secretion by cell);GO:0005856(cytoskeleton);GO:0050660(flavin adenine dinucleotide binding);GO:0…	ko00908(Zeatin biosynthesis)
PC-3p-305714_6	comp44355_c0	comp44355_c0		4	844-862	1	GO:0015986(ATP synthesis coupled proton transport);GO:0015992(proton transport);GO:0003774(motor activity);GO:0015078(hydrogen ion transmembrane transporter activity);GO:0015991(ATP hydrolysis coupled proton transport);GO:0045263("proton-transporting ATP synthase complex, coupling factor F(o)");GO:0033179("proton-transporting V-type ATPase, V0 domain");GO:0016459(myosin complex)
PC-3p-305714_6	comp92275_c1	comp92275_c1		4	361-380	1
PC-3p-305714_6	comp121962_c1			4	1014-1032	1
PC-3p-305714_6	comp48242_c0	comp48242_c0	"High affinity cGMP-specific 3&apos;,5&apos;-cyclic phosphodiesterase 9A OS=Homo sapiens GN=PDE9A PE=1 SV=1"	4	539-557	1	GO:0004114("3',5'-cyclic-nucleotide phosphodiesterase activity");GO:0007165(signal transduction);GO:0006144(purine nucleobase metabolic process)	ko00230(Purine metabolism)
PC-3p-305714_6	comp922687_c0			4	230-247	1
PC-3p-305714_6	comp938956_c0			4	250-269	1
PC-3p-305714_6	comp104608_c0	comp104608_c0	Putative UDP-glucose glucosyltransferase OS=Fragaria ananassa GN=GT5 PE=2 SV=1	4	415-434	1	GO:0016758("transferase activity, transferring hexosyl groups");GO:0008152(metabolic process)
PC-3p-305714_6	comp946225_c0			4	372-390	1
PC-3p-305714_6	comp1015056_c0			4	238-256	1
PC-3p-305714_6	comp67032_c1	comp67032_c1	Probable peptide/nitrate transporter At3g16180 OS=Arabidopsis thaliana GN=At3g16180 PE=2 SV=2	4	170-187	1	GO:0016021(integral component of membrane);GO:0006810(transport);GO:0005215(transporter activity);GO:0016020(membrane);GO:0055085(transmembrane transport)
PC-3p-305714_6	comp105324_c0	comp105324_c0	Probable carboxylesterase 2 OS=Arabidopsis thaliana GN=CXE2 PE=2 SV=1	4	571-589	1	GO:0008152(metabolic process);GO:0016787(hydrolase activity);GO:0016023(cytoplasmic membrane-bounded vesicle)
PC-3p-305714_6	comp112260_c0			4	668-686	1
PC-3p-305714_6	comp122040_c0			4	1589-1607	1
PC-3p-305714_6	comp73524_c0			4	386-404	1
PC-3p-305714_6	comp97687_c0	comp97687_c0	Putative F-box protein At3g58860 OS=Arabidopsis thaliana GN=At3g58860 PE=4 SV=1	4	875-893	1
PC-3p-305714_6	comp99749_c0	comp99749_c0	Monocopper oxidase-like protein SKS1 OS=Arabidopsis thaliana GN=SKS1 PE=1 SV=1	4	107-125	1	GO:0005507(copper ion binding);GO:0016491(oxidoreductase activity);GO:0055114(oxidation-reduction process)
PC-3p-305714_6	comp61948_c0	comp61948_c0	Hydrocephalus-inducing protein homolog OS=Homo sapiens GN=HYDIN PE=1 SV=3	4	571-589	1	GO:0005576(extracellular region);GO:0007218(neuropeptide signaling pathway);GO:0005184(neuropeptide hormone activity);GO:0005198(structural molecule activity)
PC-3p-305714_6	comp120897_c1	comp120897_c1	Lysine-specific demethylase 3B OS=Homo sapiens GN=KDM3B PE=1 SV=2	4	908-926	1
PC-3p-305714_6	comp107009_c0	comp107009_c0	PREDICTED: uncharacterized protein LOC100833242 [Brachypodium distachyon]	4	142-160	1	GO:0016020(membrane);GO:0007218(neuropeptide signaling pathway)
PC-3p-305714_6	comp107219_c0			4	264-282	1
PC-3p-305714_6	comp120727_c0	comp120727_c0	Xylosyltransferase 1 OS=Mus musculus GN=Xylt1 PE=2 SV=1	4	1963-1981	1	GO:0008375(acetylglucosaminyltransferase activity);GO:0016020(membrane)
PC-3p-305714_6	comp94995_c0	comp94995_c0		4	462-480	1
PC-3p-305714_6	comp6711_c0			4	88-106	1
PC-3p-305714_6	comp84397_c0			4	598-616	1
PC-3p-305714_6	comp118459_c0	comp118459_c0	BAG family molecular chaperone regulator 1 OS=Arabidopsis thaliana GN=BAG1 PE=1 SV=1	4	501-519	1	GO:0005634(nucleus);GO:0006397(mRNA processing);GO:0005515(protein binding);GO:0051087(chaperone binding)
PC-3p-305714_6	comp121290_c0	comp121290_c0	hypothetical protein SORBIDRAFT_07g027360 [Sorghum bicolor]	4	79-97	1	GO:0051536(iron-sulfur cluster binding)
PC-3p-305714_6	comp103262_c0	comp103262_c0	hypothetical protein [Zea mays]	4	662-680	1
PC-3p-305714_6	comp111958_c0	comp111958_c0	hypothetical protein [Zea mays]	4	838-856	1
PC-3p-305714_6	comp122572_c0	comp122572_c0	Chitinase-like protein 1 OS=Arabidopsis thaliana GN=CTL1 PE=1 SV=1	4	2737-2755	1	GO:0008270(zinc ion binding);GO:0009414(response to water deprivation);GO:0010053(root epidermal cell differentiation);GO:0009809(lignin biosynthetic process);GO:0004568(chitinase activity);GO:0043255(regulation of carbohydrate biosynthetic process);GO:0016998(cell wall macromolecule catabolic process);GO:0006032(chitin catabolic process);GO:0003677(DNA binding);GO:0009408(response to heat);GO:00…
PC-3p-305714_6	comp105004_c0	comp105004_c0	uncharacterized protein LOC100275626 [Zea mays]	4	306-325	1
PC-3p-305714_6	comp114151_c0	comp114151_c0	Probable salt tolerance-like protein At1g78600 OS=Arabidopsis thaliana GN=At1g78600 PE=1 SV=2	4	743-761	1	GO:0005515(protein binding);GO:0035556(intracellular signal transduction);GO:0005622(intracellular);GO:0008270(zinc ion binding)
PC-3p-305714_6	comp117023_c0	comp117023_c0	Heat stress transcription factor C-1a OS=Oryza sativa subsp. japonica GN=HSFC1A PE=2 SV=2	4	1106-1124	1	GO:0005681(spliceosomal complex);GO:0006914(autophagy);GO:0000398("mRNA splicing, via spliceosome");GO:0000917(barrier septum assembly);GO:0003700(sequence-specific DNA binding transcription factor activity);GO:0043093(FtsZ-dependent cytokinesis);GO:0016021(integral component of membrane);GO:0005667(transcription factor complex);GO:0005634(nucleus);GO:0006355("regulation of transcription, DNA-tem…
PC-3p-305714_6	comp104502_c0			4	271-289	1
PC-3p-305714_6	comp64024_c0			4	25-43	1
PC-3p-305714_6	comp115536_c0			4	563-581	1
PC-3p-305714_6	comp92141_c0	comp92141_c0		4	245-262	1	GO:0042802(identical protein binding)
PC-3p-305714_6	comp111980_c0	comp111980_c0	GDSL esterase/lipase At5g45910 OS=Arabidopsis thaliana GN=At5g45910 PE=2 SV=1	4	1013-1031	1	GO:0016788("hydrolase activity, acting on ester bonds");GO:0016023(cytoplasmic membrane-bounded vesicle);GO:0006629(lipid metabolic process)
PC-3p-305714_6	comp58878_c0	comp58878_c0	Probable tRNA threonylcarbamoyladenosine biosynthesis protein Gcp OS=Sphingopyxis alaskensis (strain DSM 13593 / LMG 18877 / RB2256) GN=gcp PE=3 SV=1	4	719-736	1
PC-3p-305714_6	comp114517_c0	comp114517_c0	Translocon-associated protein subunit beta OS=Canis familiaris GN=SSR2 PE=1 SV=1	4	161-179	1	GO:0016021(integral component of membrane);GO:0005783(endoplasmic reticulum)	ko04141(Protein processing in endoplasmic reticulum)
PC-3p-305714_6	comp120808_c0	comp120808_c0	Galactoside 2-alpha-L-fucosyltransferase OS=Arabidopsis thaliana GN=FUT1 PE=1 SV=2	4	1525-1543	1	GO:0009247(glycolipid biosynthetic process);GO:0005975(carbohydrate metabolic process);GO:0008107(galactoside 2-alpha-L-fucosyltransferase activity);GO:0016020(membrane);GO:0042546(cell wall biogenesis);GO:0001575(globoside metabolic process)
PC-3p-305714_6	comp105508_c0			4	27-45	1
PC-3p-305714_6	comp551801_c0			4	126-145	1
PC-3p-305714_6	comp118290_c0			4	1270-1288	1
PC-3p-305714_6	comp111922_c0	comp111922_c0	18.8 kDa class V heat shock protein OS=Oryza sativa subsp. japonica GN=HSP18.8 PE=2 SV=1	4	608-626	1		ko04141(Protein processing in endoplasmic reticulum)
PC-3p-305714_6	comp120240_c1			4	2376-2395	1
PC-3p-305714_6	comp56427_c0	comp56427_c0		4	4-21	1
PC-3p-305714_6	comp105224_c0	comp105224_c0	Uncharacterized protein At4g15970 OS=Arabidopsis thaliana GN=At4g15970 PE=2 SV=1	4	267-285	1
PC-3p-305714_6	comp44112_c0			4	177-196	1
PC-3p-305714_6	comp100383_c0	comp100383_c0	predicted protein [Nematostella vectensis]	4	988-1006	1	GO:0006298(mismatch repair);GO:0005198(structural molecule activity);GO:0008608(attachment of spindle microtubules to kinetochore);GO:0030983(mismatched DNA binding);GO:0005940(septin ring);GO:0019031(viral envelope);GO:0005524(ATP binding);GO:0016021(integral component of membrane);GO:0000921(septin ring assembly);GO:0016706("oxidoreductase activity, acting on paired donors, with incorporation o…
PC-3p-305714_6	comp114841_c0	comp114841_c0	Putative DNA-binding protein ESCAROLA OS=Arabidopsis thaliana GN=ESC PE=2 SV=1	4	317-335	1	GO:0005198(structural molecule activity);GO:0009405(pathogenesis)
PC-3p-305714_6	comp102047_c0	comp102047_c0	Constitutive photomorphogenesis protein 10 OS=Arabidopsis thaliana GN=COP10 PE=1 SV=1	4	90-108	1	GO:0015031(protein transport);GO:0016881(acid-amino acid ligase activity);GO:0003700(sequence-specific DNA binding transcription factor activity);GO:0006464(cellular protein modification process);GO:0016987(sigma factor activity);GO:0006355("regulation of transcription, DNA-templated");GO:0005634(nucleus);GO:0005667(transcription factor complex);GO:0010099(regulation of photomorphogenesis);GO:000…	ko04141(Protein processing in endoplasmic reticulum);ko04120(Ubiquitin mediated proteolysis)
PC-3p-305714_6	comp121815_c1			4	194-212	1
PC-3p-305714_6	comp103520_c0	comp103520_c0	hypothetical protein [Zea mays]	4	96-113	1
PC-3p-305714_6	comp110242_c1			4	205-224	1
PC-3p-305714_6	comp117839_c0	comp117839_c0	CBS domain-containing protein CBSX5 OS=Arabidopsis thaliana GN=CBSX5 PE=2 SV=2	4	940-959	1	GO:0030554(adenyl nucleotide binding)
PC-3p-2836_619	comp23070_c0	comp23070_c0	DNA-directed RNA polymerase I subunit RPA2 OS=Homo sapiens GN=POLR1B PE=1 SV=2	3	367-384	1	GO:0003677(DNA binding);GO:0005730(nucleolus);GO:0006206(pyrimidine nucleobase metabolic process);GO:0006351("transcription, DNA-templated");GO:0003899(DNA-directed RNA polymerase activity);GO:0016740(transferase activity);GO:0006144(purine nucleobase metabolic process)	ko00230(Purine metabolism);ko00240(Pyrimidine metabolism);ko03020(RNA polymerase)
PC-3p-2836_619	comp58195_c0	comp58195_c0	Phosphatidylinositol glycan anchor biosynthesis class U protein OS=Homo sapiens GN=PIGU PE=1 SV=3	3	1524-1541	1	GO:0005789(endoplasmic reticulum membrane);GO:0004252(serine-type endopeptidase activity);GO:0016021(integral component of membrane);GO:0006506(GPI anchor biosynthetic process)	ko00563(Glycosylphosphatidylinositol(GPI)-anchor biosynthesis)
PC-3p-2836_619	comp1536161_c0	comp1536161_c0		3.5	467-483	1
PC-3p-2836_619	comp116070_c0	comp116070_c0	Protein PHR1-LIKE 1 OS=Arabidopsis thaliana GN=PHL1 PE=1 SV=1	3.5	792-808	1	GO:0000785(chromatin);GO:0003682(chromatin binding);GO:0003677(DNA binding)
PC-3p-2836_619	comp116117_c0	comp116117_c0	Aldehyde dehydrogenase family 3 member F1 OS=Arabidopsis thaliana GN=ALDH3F1 PE=2 SV=2	3.5	1104-1122	1	GO:0006118(electron transport);GO:0008152(metabolic process);GO:0008218(bioluminescence);GO:0006558(L-phenylalanine metabolic process);GO:0016491(oxidoreductase activity);GO:0019058(viral life cycle);GO:0019031(viral envelope);GO:0016616("oxidoreductase activity, acting on the CH-OH group of donors, NAD or NADP as acceptor");GO:0051287(NAD binding);GO:0006094(gluconeogenesis);GO:0006096(glycolyti…
PC-3p-2836_619	comp58868_c0	comp58868_c0	hypothetical protein OXYTRI_13058 [Oxytricha trifallax]	4	363-379	1
PC-3p-2836_619	comp13926_c0	comp13926_c0		4	45-63	1
PC-3p-2836_619	comp97127_c0	comp97127_c0	Wall-associated receptor kinase 5 OS=Arabidopsis thaliana GN=WAK5 PE=2 SV=1	4	1025-1042	1	GO:0005524(ATP binding);GO:0006468(protein phosphorylation);GO:0030247(polysaccharide binding);GO:0004674(protein serine/threonine kinase activity);GO:0009069(serine family amino acid metabolic process);GO:0004672(protein kinase activity);GO:0005509(calcium ion binding);GO:0016310(phosphorylation)
PC-3p-2836_619	comp73475_c0	comp73475_c0	predicted protein [Trichoplax adhaerens]	4	94-111	1
PC-3p-2836_619	comp89169_c0	comp89169_c0		4	231-248	1
PC-3p-2836_619	comp122993_c0			4	1227-1245	1
PC-3p-2836_619	comp114614_c0	comp114614_c0	Amino acid permease 3 OS=Arabidopsis thaliana GN=AAP3 PE=1 SV=2	4	892-909	1	GO:0016021(integral component of membrane)
PC-5p-468979_4	comp88333_c0	comp88333_c0		1.5	485-505	1	GO:0008270(zinc ion binding)
PC-5p-468979_4	comp650612_c0	comp650612_c0		2.5	5-25	1
PC-5p-468979_4	comp76123_c0	comp76123_c0		2.5	667-687	1
PC-5p-468979_4	comp102573_c1			3	685-705	1
PC-5p-468979_4	comp48008_c0	comp48008_c0		3.5	766-786	1	GO:0017053(transcriptional repressor complex);GO:0006351("transcription, DNA-templated");GO:0007049(cell cycle)
PC-5p-468979_4	comp110109_c0	comp110109_c0		3.5	1273-1293	1
PC-5p-468979_4	comp114361_c0			3.5	295-315	1
PC-5p-468979_4	comp121734_c1	comp121734_c1	Aspartate-semialdehyde dehydrogenase OS=Synechocystis sp. (strain PCC 6803 / Kazusa) GN=asd PE=3 SV=2	3.5	87-108	1	GO:0009088(threonine biosynthetic process);GO:0004073(aspartate-semialdehyde dehydrogenase activity);GO:0016620("oxidoreductase activity, acting on the aldehyde or oxo group of donors, NAD or NADP as acceptor");GO:0006563(L-serine metabolic process);GO:0009086(methionine biosynthetic process);GO:0009570(chloroplast stroma);GO:0070402(NADPH binding);GO:0005737(cytoplasm);GO:0005739(mitochondrion);…	ko00260("Glycine,ko serine and threonine metabolism");ko00270(Cysteine and methionine metabolism);ko00300(Lysine biosynthesis)
PC-5p-468979_4	comp116155_c0			4	229-250	1
PC-5p-468979_4	comp124949_c0	comp124949_c0	Inactive TPR repeat-containing thioredoxin TTL3 OS=Arabidopsis thaliana GN=TTL3 PE=1 SV=2	4	1222-1242	1	GO:0042802(identical protein binding);GO:0005515(protein binding)
PC-5p-468979_4	comp124312_c0			4	5185-5205	1
PC-5p-468979_4	comp114159_c1	comp114159_c1		4	8-28	1
PC-5p-468979_4	comp81062_c0	comp81062_c0	Serine/threonine-protein kinase/endoribonuclease IRE2 OS=Mus musculus GN=Ern2 PE=2 SV=2	4	1638-1658	1	GO:0006397(mRNA processing);GO:0004672(protein kinase activity);GO:0004540(ribonuclease activity);GO:0006468(protein phosphorylation);GO:0005524(ATP binding);GO:0003824(catalytic activity);GO:0051252(regulation of RNA metabolic process)	ko04141(Protein processing in endoplasmic reticulum)
PC-3p-43738_48	comp98352_c0	comp98352_c0		1	474-495	1	GO:0005856(cytoskeleton)
PC-3p-43738_48	comp109819_c0			3	1065-1086	1
PC-3p-43738_48	comp69368_c0			4	414-435	1
PC-3p-43738_48	comp125621_c0	comp125621_c0	Small subunit processome component 20 homolog OS=Homo sapiens GN=UTP20 PE=1 SV=3	4	1023-1044	1	GO:0001522(pseudouridine synthesis);GO:0030515(snoRNA binding);GO:0042254(ribosome biogenesis);GO:0072588(box H/ACA RNP complex)
PC-5p-170011_10	comp1129478_c0			2	233-253	1
PC-5p-170011_10	comp125109_c0	comp125109_c0	"Probable sodium/metabolite cotransporter BASS5, chloroplastic OS=Oryza sativa subsp. japonica GN=BASS5 PE=2 SV=1"	2.5	3044-3064	1	GO:0009753(response to jasmonic acid);GO:0009536(plastid);GO:0016020(membrane);GO:0006814(sodium ion transport);GO:0015721(bile acid and bile salt transport);GO:0009611(response to wounding);GO:0019761(glucosinolate biosynthetic process);GO:0008508(bile acid:sodium symporter activity)
PC-5p-170011_10	comp99412_c0	comp99412_c0		3	89-108	1
PC-5p-170011_10	comp1485699_c0			3.5	52-72	1
PC-5p-170011_10	comp97300_c0	comp97300_c0	PREDICTED: uncharacterized protein LOC100826880 [Brachypodium distachyon]	3.5	272-291	1
PC-5p-170011_10	comp111649_c0			4	1747-1767	1
PC-3p-2707176_1	comp125205_c0			4	1636-1660	1
PC-5p-402658_4	comp120065_c0	comp120065_c0	Caffeic acid 3-O-methyltransferase OS=Ammi majus GN=COMT PE=1 SV=1	0	36-56	1	GO:0032259(methylation);GO:0046983(protein dimerization activity);GO:0008171(O-methyltransferase activity);GO:0008168(methyltransferase activity)
PC-5p-402658_4	comp124250_c0			2	107-127	1
PC-5p-402658_4	comp19553_c0			2.5	324-343	1
PC-5p-402658_4	comp124157_c0	comp124157_c0	Probable E3 ubiquitin-protein ligase ARI7 OS=Arabidopsis thaliana GN=ARI7 PE=2 SV=1	2.5	3935-3955	1	GO:0005515(protein binding);GO:0046872(metal ion binding);GO:0008270(zinc ion binding)
PC-5p-402658_4	comp101636_c0	comp101636_c0		4	38-58	1
PC-5p-402658_4	comp115529_c0	comp115529_c0	Zinc finger HIT domain-containing protein 2 OS=Bos taurus GN=ZNHIT2 PE=2 SV=1	4	117-137	1
PC-5p-402658_4	comp105694_c0			4	416-435	1
PC-5p-103198_17	comp85556_c0	comp85556_c0		0	577-598	1
PC-5p-897897_2	comp123295_c0	comp123295_c0	EIN3-binding F-box protein 1 OS=Arabidopsis thaliana GN=EBF1 PE=1 SV=1	0	2209-2231	1	GO:0000287(magnesium ion binding);GO:0005515(protein binding);GO:0005524(ATP binding);GO:0006468(protein phosphorylation);GO:0009069(serine family amino acid metabolic process);GO:0016310(phosphorylation);GO:0004674(protein serine/threonine kinase activity)	ko04075(Plant hormone signal transduction)
PC-5p-897897_2	comp118955_c0			3	1277-1299	1
PC-5p-897897_2	comp102289_c0	comp102289_c0	Probable calcium-binding protein CML49 OS=Arabidopsis thaliana GN=CML49 PE=2 SV=1	3.5	198-220	1
PC-5p-897897_2	comp115068_c0			3.5	489-511	1
PC-5p-897897_2	comp1048560_c0	comp1048560_c0	O-acyltransferase WSD1 OS=Arabidopsis thaliana GN=WSD1 PE=2 SV=1	4	38-59	1	GO:0045017(glycerolipid biosynthetic process);GO:0042967(acyl-carrier-protein biosynthetic process);GO:0016747("transferase activity, transferring acyl groups other than amino-acyl groups");GO:0004144(diacylglycerol O-acyltransferase activity);GO:0046486(glycerolipid metabolic process)
PC-5p-897897_2	comp119466_c0			4	1283-1304	1
PC-5p-897897_2	comp106144_c1	comp106144_c1	UDP-glycosyltransferase 73B5 OS=Arabidopsis thaliana GN=UGT73B5 PE=2 SV=1	4	975-996	1	GO:0008152(metabolic process);GO:0016758("transferase activity, transferring hexosyl groups")
PC-5p-897897_2	comp97132_c0			4	216-237	1
PC-5p-897897_2	comp121982_c1	comp121982_c1	ABC transporter C family member 14 OS=Arabidopsis thaliana GN=ABCC14 PE=1 SV=1	4	1297-1319	1	GO:0042626("ATPase activity, coupled to transmembrane movement of substances");GO:0016021(integral component of membrane);GO:0005524(ATP binding);GO:0055085(transmembrane transport);GO:0006810(transport);GO:0009536(plastid);GO:0006200(ATP catabolic process)
PC-5p-897897_2	comp122643_c0			4	1925-1947	1
PC-3p-399409_4	comp94210_c0			2	692-715	1
PC-3p-399409_4	comp109396_c0	comp109396_c0	Putative disease resistance protein RGA1 OS=Solanum bulbocastanum GN=RGA1 PE=2 SV=2	2	4350-4373	1	GO:0008152(metabolic process);GO:0016491(oxidoreductase activity);GO:0005515(protein binding);GO:0055114(oxidation-reduction process);GO:0016887(ATPase activity);GO:0043531(ADP binding);GO:0005524(ATP binding)
PC-5p-173132_10	comp1568_c0	comp1568_c0		0.5	286-306	1
PC-5p-173132_10	comp43740_c0	comp43740_c0		3.5	356-375	1
PC-3p-124359_14	comp85556_c0	comp85556_c0		0	499-519	1
PC-3p-124359_14	comp107505_c0	comp107505_c0	"transposon protein, putative, Mutator sub-class [Oryza sativa Japonica Group]"	3	332-351	1	GO:0005681(spliceosomal complex);GO:0000398("mRNA splicing, via spliceosome");GO:0005488(binding)
PC-3p-124359_14	comp123365_c0	comp123365_c0	Alpha-glucosidase 2 OS=Bacillus thermoamyloliquefaciens PE=3 SV=1	3.5	1056-1076	1	GO:0004553("hydrolase activity, hydrolyzing O-glycosyl compounds");GO:0005975(carbohydrate metabolic process);GO:0030246(carbohydrate binding);GO:0009507(chloroplast)
PC-3p-124359_14	comp122389_c0	comp122389_c0	Pentatricopeptide repeat-containing protein At5g16860 OS=Arabidopsis thaliana GN=PCMP-H92 PE=2 SV=1	3.5	588-609	1
PC-3p-124359_14	comp733616_c0			4	101-120	1
PC-3p-124359_14	comp112151_c0			4	302-322	1
PC-3p-124359_14	comp122175_c0			4	1161-1180	1
PC-3p-124359_14	comp118010_c0			4	977-997	1
PC-5p-602419_3	comp123884_c0	comp123884_c0	Non-lysosomal glucosylceramidase OS=Rattus norvegicus GN=Gba2 PE=2 SV=2	2.5	373-391	1	GO:0006687(glycosphingolipid metabolic process);GO:0004348(glucosylceramidase activity);GO:0005509(calcium ion binding);GO:0005886(plasma membrane);GO:0006680(glucosylceramide catabolic process);GO:0005975(carbohydrate metabolic process);GO:0006665(sphingolipid metabolic process);GO:0006807(nitrogen compound metabolic process);GO:0016021(integral component of membrane)
PC-5p-602419_3	comp94136_c0	comp94136_c0	Ethylene-responsive transcription factor WIN1 OS=Arabidopsis thaliana GN=WIN1 PE=2 SV=1	3	327-345	1	GO:0010143(cutin biosynthetic process);GO:0005634(nucleus);GO:0005667(transcription factor complex);GO:0006355("regulation of transcription, DNA-templated");GO:0043565(sequence-specific DNA binding);GO:0010166(wax metabolic process);GO:0009414(response to water deprivation);GO:0003700(sequence-specific DNA binding transcription factor activity)
PC-5p-602419_3	comp1329183_c0	comp1329183_c0	Peroxisome biogenesis factor 1 OS=Mus musculus GN=Pex1 PE=1 SV=2	3	19-37	1	GO:0005524(ATP binding)	ko04146(Peroxisome)
PC-5p-602419_3	comp86319_c0	comp86319_c0	Peroxisomal targeting signal 2 receptor OS=Dictyostelium discoideum GN=pex7 PE=3 SV=1	3	1017-1035	1	GO:0005515(protein binding);GO:0042597(periplasmic space);GO:0015031(protein transport)	ko04146(Peroxisome)
PC-5p-602419_3	comp100717_c0	comp100717_c0	Transcription factor bHLH114 OS=Arabidopsis thaliana GN=BHLH114 PE=2 SV=2	3	174-191	1
PC-5p-602419_3	comp1930626_c0			3.5	272-290	1
PC-5p-602419_3	comp51817_c0	comp51817_c0	"Dynein light chain 1, axonemal OS=Danio rerio GN=dnal1 PE=2 SV=1"	3.5	702-721	1	GO:0005515(protein binding)
PC-5p-602419_3	comp116778_c0			3.5	273-291	1
PC-5p-602419_3	comp118473_c0			3.5	805-824	1
PC-5p-602419_3	comp3499_c0			3.5	1108-1126	1
PC-5p-602419_3	comp88973_c0	comp88973_c0	Probable LRR receptor-like serine/threonine-protein kinase At3g47570 OS=Arabidopsis thaliana GN=At3g47570 PE=1 SV=1	3.5	50-68	1	GO:0004672(protein kinase activity);GO:0005515(protein binding);GO:0000166(nucleotide binding)
PC-5p-602419_3	comp67184_c0	comp67184_c0		4	762-780	1
PC-5p-602419_3	comp81871_c0			4	82-99	1
PC-5p-602419_3	comp1568487_c0			4	77-94	1
PC-5p-602419_3	comp1197523_c0	comp1197523_c0		4	366-384	1
PC-5p-602419_3	comp31913_c0			4	110-129	1
PC-5p-602419_3	comp106189_c0	comp106189_c0	hypothetical protein OsI_14771 [Oryza sativa Indica Group]	4	193-211	1	GO:0016023(cytoplasmic membrane-bounded vesicle)
PC-5p-602419_3	comp1314162_c0	comp1314162_c0		4	63-82	1
PC-5p-602419_3	comp52435_c0	comp52435_c0		4	489-507	1
PC-5p-602419_3	comp94179_c0			4	181-199	1
PC-5p-602419_3	comp81560_c0	comp81560_c0		4	291-309	1	GO:0055085(transmembrane transport);GO:0016021(integral component of membrane)
PC-5p-602419_3	comp48099_c0			4	149-167	1
PC-5p-602419_3	comp85019_c0	comp85019_c0		4	127-146	1	GO:0006120("mitochondrial electron transport, NADH to ubiquinone");GO:0005739(mitochondrion);GO:0003954(NADH dehydrogenase activity);GO:0006744(ubiquinone biosynthetic process);GO:0015992(proton transport);GO:0008137(NADH dehydrogenase (ubiquinone) activity);GO:0006118(electron transport);GO:0006814(sodium ion transport)
PC-5p-602419_3	comp119578_c0			4	1053-1071	1
PC-5p-602419_3	comp121141_c0	comp121141_c0		4	2320-2338	1	GO:0007304(chorion-containing eggshell formation);GO:0055114(oxidation-reduction process);GO:0003779(actin binding);GO:0008093(cytoskeletal adaptor activity);GO:0007165(signal transduction);GO:0006891(intra-Golgi vesicle-mediated transport);GO:0042600(chorion);GO:0015078(hydrogen ion transmembrane transporter activity);GO:0015991(ATP hydrolysis coupled proton transport);GO:0017124(SH3 domain bind…
PC-5p-602419_3	comp123189_c0	comp123189_c0	hypothetical protein ZEAMMB73_113487 [Zea mays]	4	1291-1309	1
PC-5p-602419_3	comp90978_c0			4	297-315	1
PC-5p-602419_3	comp1377023_c0			4	349-368	1
PC-5p-602419_3	comp110969_c0	comp110969_c0	Expansin-B18 OS=Oryza sativa subsp. japonica GN=EXPB18 PE=2 SV=1	4	289-307	1
PC-5p-602419_3	comp91630_c0	comp91630_c0	Ent-kaurene synthase-like 2 OS=Oryza sativa subsp. japonica GN=KSL2 PE=2 SV=2	4	226-244	1	GO:0008152(metabolic process);GO:0010333(terpene synthase activity);GO:0016829(lyase activity)	ko00904(Diterpenoid biosynthesis)
PC-5p-602419_3	comp120620_c0	comp120620_c0	Polyol transporter 5 OS=Arabidopsis thaliana GN=PLT5 PE=1 SV=2	4	385-403	1	GO:0055085(transmembrane transport);GO:0016021(integral component of membrane);GO:0022857(transmembrane transporter activity);GO:0022891(substrate-specific transmembrane transporter activity)
PC-5p-602419_3	comp84215_c1			4	228-246	1
PC-5p-602419_3	comp120871_c0	comp120871_c0	Probable polygalacturonase OS=Vitis vinifera GN=GSVIVT00026920001 PE=1 SV=1	4	1419-1438	1	GO:0005886(plasma membrane);GO:0005985(sucrose metabolic process);GO:0004650(polygalacturonase activity);GO:0005982(starch metabolic process);GO:0005576(extracellular region);GO:0005975(carbohydrate metabolic process)
PC-5p-602419_3	comp121047_c0			4	1183-1200	1
PC-5p-602419_3	comp104502_c0			4	127-144	1
PC-5p-602419_3	comp114197_c0	comp114197_c0	"Protein OSB2, chloroplastic OS=Arabidopsis thaliana GN=OSB2 PE=1 SV=2"	4	1466-1483	1	GO:0005739(mitochondrion);GO:0019028(viral capsid);GO:0005576(extracellular region);GO:0003697(single-stranded DNA binding)
PC-5p-602419_3	comp48845_c0	comp48845_c0	Ribosome biogenesis protein BOP1 homolog OS=Dictyostelium discoideum GN=DDB_G0281839 PE=3 SV=1	4	266-284	1	GO:0030117(membrane coat);GO:0016192(vesicle-mediated transport);GO:0006886(intracellular protein transport);GO:0006364(rRNA processing);GO:0005198(structural molecule activity);GO:0005515(protein binding)
PC-5p-602419_3	comp61783_c0	comp61783_c0	Down syndrome critical region protein 3 homolog OS=Mus musculus GN=Dscr3 PE=2 SV=1	4	968-987	1
PC-5p-602419_3	comp116096_c0	comp116096_c0	uncharacterized protein LOC100191635 [Zea mays]	4	982-999	1
PC-5p-602419_3	comp120922_c1	comp120922_c1	Transcription factor bHLH25 OS=Arabidopsis thaliana GN=BHLH25 PE=2 SV=2	4	1638-1655	1	GO:0046983(protein dimerization activity)
PC-5p-602419_3	comp116930_c0			4	1238-1257	1
PC-5p-120816_14	comp41981_c0			0	209-229	1
PC-5p-120816_14	comp81802_c0	comp81802_c0		2	504-524	1
PC-5p-120816_14	comp98475_c0	comp98475_c0		3	501-521	1
PC-5p-120816_14	comp121764_c0	comp121764_c0		3	1824-1844	1	GO:0005622(intracellular);GO:0006915(apoptotic process)
PC-5p-120816_14	comp116416_c0	comp116416_c0	hypothetical protein SORBIDRAFT_02g025950 [Sorghum bicolor]	3	1341-1360	1	GO:0006313("transposition, DNA-mediated")
PC-5p-120816_14	comp79679_c0	comp79679_c0		3.5	161-182	1
PC-5p-120816_14	comp117358_c0			3.5	1076-1096	1
PC-5p-120816_14	comp120988_c2	comp120988_c2		3.5	155-175	1
PC-5p-120816_14	comp995893_c0			4	116-136	1
PC-5p-120816_14	comp2237_c1	comp2237_c1	Endonuclease 4 OS=Arabidopsis thaliana GN=ENDO4 PE=3 SV=1	4	176-196	1	GO:0006308(DNA catabolic process);GO:0003676(nucleic acid binding);GO:0004519(endonuclease activity)
PC-5p-120816_14	comp36206_c0	comp36206_c0		4	136-156	1	GO:0003700(sequence-specific DNA binding transcription factor activity);GO:0005667(transcription factor complex);GO:0005634(nucleus);GO:0006355("regulation of transcription, DNA-templated")
PC-5p-120816_14	comp1583804_c0			4	234-254	1
PC-3p-99571_18	comp1088440_c0	comp1088440_c0		1	14-35	1
PC-3p-99571_18	comp110479_c0	comp110479_c0	D-aminoacyl-tRNA deacylase OS=Arabidopsis thaliana GN=GEK1 PE=1 SV=2	1	1506-1527	1	GO:0009636(response to toxic substance);GO:0051499(D-aminoacyl-tRNA deacylase activity);GO:0016788("hydrolase activity, acting on ester bonds")
PC-3p-99571_18	comp891286_c0	comp891286_c0		2	143-164	1
PC-3p-99571_18	comp6509_c0	comp6509_c0		2	419-440	1
PC-3p-99571_18	comp119679_c0			2	2269-2290	1
PC-3p-99571_18	comp87025_c2			3	322-343	1
PC-3p-99571_18	comp110479_c0	comp110479_c0	D-aminoacyl-tRNA deacylase OS=Arabidopsis thaliana GN=GEK1 PE=1 SV=2	3	1559-1580	1	GO:0009636(response to toxic substance);GO:0051499(D-aminoacyl-tRNA deacylase activity);GO:0016788("hydrolase activity, acting on ester bonds")
PC-3p-99571_18	comp87025_c2			3	354-375	1
PC-3p-99571_18	comp88270_c0			3.5	117-138	1
PC-3p-99571_18	comp101933_c0			3.5	1761-1782	1
PC-3p-99571_18	comp100189_c0	comp100189_c0		4	112-133	1	GO:0046677(response to antibiotic)
PC-3p-99571_18	comp88098_c0	comp88098_c0		4	30-51	1
PC-3p-99571_18	comp101566_c0			4	485-506	1
PC-3p-99571_18	comp123497_c0	comp123497_c0	PREDICTED: uncharacterized protein LOC100822050 [Brachypodium distachyon]	4	352-373	1
PC-3p-99571_18	comp119679_c0			4	2236-2257	1
PC-3p-99571_18	comp87025_c2			4	376-397	1
PC-3p-99571_18	comp110479_c0	comp110479_c0	D-aminoacyl-tRNA deacylase OS=Arabidopsis thaliana GN=GEK1 PE=1 SV=2	4	1478-1499	1	GO:0009636(response to toxic substance);GO:0051499(D-aminoacyl-tRNA deacylase activity);GO:0016788("hydrolase activity, acting on ester bonds")
PC-5p-111668_16	comp113233_c0	comp113233_c0		0	1366-1386	1	GO:0051537("2 iron, 2 sulfur cluster binding");GO:0043231(intracellular membrane-bounded organelle)
PC-5p-111668_16	comp783956_c0			0.5	104-124	1
PC-5p-111668_16	comp121054_c0	comp121054_c0		3.5	1386-1406	1
PC-5p-111668_16	comp108187_c0	comp108187_c0	Autophagy-related protein 3 OS=Arabidopsis thaliana GN=ATG3 PE=2 SV=2	4	138-157	1	GO:0015031(protein transport);GO:0005737(cytoplasm);GO:0006914(autophagy)	ko04140(Regulation of autophagy)
zma-miR319a-3p_R+1	comp91327_c0	comp91327_c0		0	263-283	1
zma-miR319a-3p_R+1	comp116162_c1			3	1320-1339	1
zma-miR319a-3p_R+1	comp121036_c0	comp121036_c0	NAD-dependent protein deacetylase SRT1 OS=Oryza sativa subsp. indica GN=SRT1 PE=2 SV=1	3.5	1753-1773	1	GO:0070403(NAD+ binding)
zma-miR319a-3p_R+1	comp124376_c0			3.5	195-215	1
zma-miR319a-3p_R+1	comp111564_c0	comp111564_c0	ABC transporter I family member 19 OS=Arabidopsis thaliana GN=ABCI19 PE=2 SV=1	4	152-173	1	GO:0006200(ATP catabolic process);GO:0010114(response to red light);GO:0007049(cell cycle);GO:0016301(kinase activity);GO:0016021(integral component of membrane);GO:0007264(small GTPase mediated signal transduction);GO:0006576(cellular biogenic amine metabolic process);GO:0016887(ATPase activity);GO:0010218(response to far red light);GO:0006614(SRP-dependent cotranslational protein targeting to m…	ko03018(RNA degradation)
zma-miR319a-3p_R+1	comp124845_c0	comp124845_c0	Ubiquitin carboxyl-terminal hydrolase 19 OS=Arabidopsis thaliana GN=UBP19 PE=2 SV=2	4	1725-1745	1	GO:0016579(protein deubiquitination);GO:0043169(cation binding);GO:0009276(Gram-negative-bacterium-type cell wall);GO:0006511(ubiquitin-dependent protein catabolic process);GO:0004221(ubiquitin thiolesterase activity);GO:0051782(negative regulation of cell division);GO:0009432(SOS response)
zma-miR319a-3p_R+1	comp115183_c0			4	1138-1158	1
zma-miR319a-3p_R+1	comp47519_c0	comp47519_c0	PREDICTED: major antigen-like [Megachile rotundata]	4	1516-1535	1
PC-5p-311203_5	comp114637_c0			0	1615-1635	1
PC-5p-311203_5	comp108992_c0	comp108992_c0	Protein FAR1-RELATED SEQUENCE 5 OS=Arabidopsis thaliana GN=FRS5 PE=2 SV=1	1.5	545-565	1	GO:0008270(zinc ion binding)
PC-5p-311203_5	comp106682_c0	comp106682_c0	hypothetical protein SORBIDRAFT_10g020440 [Sorghum bicolor]	4	817-837	1
PC-5p-311203_5	comp100159_c0			4	828-847	1
PC-3p-190642_9	comp94210_c0			0	693-714	1
PC-3p-190642_9	comp1388029_c0	comp1388029_c0	Peroxisomal multifunctional enzyme type 2 OS=Mus musculus GN=Hsd17b4 PE=1 SV=3	3	102-122	1		ko00120(Primary bile acid biosynthesis);ko04146(Peroxisome)
PC-3p-190642_9	comp104104_c0	comp104104_c0		3.5	194-216	1	GO:0005198(structural molecule activity);GO:0012506(vesicle membrane)
PC-3p-190642_9	comp107000_c1	comp107000_c1	Calcium-dependent protein kinase 34 OS=Arabidopsis thaliana GN=CPK34 PE=2 SV=1	3.5	193-213	1	GO:0004672(protein kinase activity);GO:0005524(ATP binding);GO:0016036(cellular response to phosphate starvation);GO:0006468(protein phosphorylation);GO:0009069(serine family amino acid metabolic process);GO:0016310(phosphorylation);GO:0004674(protein serine/threonine kinase activity)
PC-3p-190642_9	comp104626_c0			4	187-207	1
PC-5p-200116_9	comp59782_c0			2	177-197	1
PC-5p-200116_9	comp110695_c0	comp110695_c0	Protein FAR1-RELATED SEQUENCE 5 OS=Arabidopsis thaliana GN=FRS5 PE=2 SV=1	3.5	2841-2861	1	GO:0007586(digestion);GO:0008270(zinc ion binding);GO:0006313("transposition, DNA-mediated");GO:0003677(DNA binding);GO:0004803(transposase activity);GO:0016042(lipid catabolic process);GO:0005576(extracellular region);GO:0008047(enzyme activator activity)
PC-5p-200116_9	comp32178_c0			4	80-99	1
PC-5p-200116_9	comp123402_c0	comp123402_c0	AP-2 complex subunit alpha-2 OS=Arabidopsis thaliana GN=ALPHAC-AD PE=1 SV=1	4	2804-2824	1	GO:0005515(protein binding);GO:0006886(intracellular protein transport);GO:0008199(ferric iron binding);GO:0030117(membrane coat);GO:0016192(vesicle-mediated transport);GO:0016226(iron-sulfur cluster assembly);GO:0030131(clathrin adaptor complex)	ko04144(Endocytosis);ko04961(Endocrine and other factor-regulated calcium reabsorption);ko04721(Synaptic vesicle cycle)
PC-3p-86121_21	comp18466_c0			4	76-96	1
PC-5p-520147_3	comp1137627_c0	comp1137627_c0		1	223-241	1
PC-5p-520147_3	comp122575_c2			1	1182-1200	1
PC-5p-520147_3	comp83144_c0	comp83144_c0		2	71-89	1
PC-5p-520147_3	comp115002_c0	comp115002_c0		2.5	12-31	1
PC-5p-520147_3	comp110267_c3	comp110267_c3	uncharacterized protein LOC100276018 [Zea mays]	2.5	184-202	1
PC-5p-520147_3	comp1540513_c0			3	40-58	1
PC-5p-520147_3	comp1026810_c0	comp1026810_c0		3	132-150	1
PC-5p-520147_3	comp12972_c0			3	315-334	1
PC-5p-520147_3	comp122992_c0	comp122992_c0		3	1422-1440	1
PC-5p-520147_3	comp79118_c0			3	776-794	1
PC-5p-520147_3	comp89410_c0	comp89410_c0		3	178-196	1
PC-5p-520147_3	comp115675_c0			3	89-107	1
PC-5p-520147_3	comp102195_c0	comp102195_c0		3	868-886	1
PC-5p-520147_3	comp120842_c0	comp120842_c0	Shugoshin-1 OS=Zea mays GN=SGO1 PE=2 SV=1	3	309-327	1	GO:0007049(cell cycle);GO:0000775("chromosome, centromeric region");GO:0005634(nucleus);GO:0043229(intracellular organelle);GO:0051082(unfolded protein binding);GO:0045132(meiotic chromosome segregation)
PC-5p-520147_3	comp60835_c0	comp60835_c0		3	56-75	1
PC-5p-520147_3	comp682009_c0			3	433-452	1
PC-5p-520147_3	comp80006_c0			3.5	110-128	1
PC-5p-520147_3	comp88883_c0			3.5	13-31	1
PC-5p-520147_3	comp98621_c0			3.5	97-116	1
PC-5p-520147_3	comp79847_c0	comp79847_c0		3.5	104-122	1	GO:0003779(actin binding);GO:0007010(cytoskeleton organization)
PC-5p-520147_3	comp1037450_c0	comp1037450_c0		3.5	89-108	1
PC-5p-520147_3	comp102945_c0	comp102945_c0	TPA: hypothetical protein ZEAMMB73_769800 [Zea mays]	3.5	312-331	1
PC-5p-520147_3	comp65112_c0	comp65112_c0		3.5	48-66	1
PC-5p-520147_3	comp79143_c0	comp79143_c0		3.5	12-31	1
PC-5p-520147_3	comp89556_c0	comp89556_c0	PREDICTED: ELMO domain-containing protein A-like isoform 1 [Brachypodium distachyon]	3.5	105-123	1
PC-5p-520147_3	comp108961_c2	comp108961_c2	Actin OS=Brugia malayi PE=1 SV=1	3.5	287-305	1		ko04390(Hippo signaling pathway);ko04391(Hippo signaling pathway -fly);ko04145(Phagosome);ko04810(Regulation of actin cytoskeleton);ko04510(Focal adhesion);ko04520(Adherens junction);ko04530(Tight junction);ko04670(Leukocyte transendothelial migration);ko04745(Phototransduction - fly)
PC-5p-520147_3	comp121255_c1			3.5	298-316	1
PC-5p-520147_3	comp108964_c3			3.5	2660-2678	1
PC-5p-520147_3	comp118692_c0	comp118692_c0	uncharacterized protein LOC100279021 [Zea mays]	3.5	1324-1342	1	GO:0006979(response to oxidative stress)
PC-5p-520147_3	comp116609_c0	comp116609_c0		3.5	113-130	1
PC-5p-520147_3	comp108318_c0			3.5	1873-1891	1
PC-5p-520147_3	comp110966_c0			3.5	1532-1549	1
PC-5p-520147_3	comp125214_c0	comp125214_c0	U-box domain-containing protein 45 OS=Arabidopsis thaliana GN=PUB45 PE=1 SV=1	3.5	6335-6353	1	GO:0004842(ubiquitin-protein transferase activity);GO:0009507(chloroplast);GO:0016567(protein ubiquitination);GO:0005215(transporter activity);GO:0046983(protein dimerization activity);GO:0016020(membrane);GO:0005184(neuropeptide hormone activity);GO:0005515(protein binding);GO:0005576(extracellular region);GO:0000151(ubiquitin ligase complex);GO:0007218(neuropeptide signaling pathway);GO:0006810…
PC-5p-520147_3	comp106945_c0	comp106945_c0	hypothetical protein [Oryza sativa Japonica Group]	3.5	1700-1719	1	GO:0006508(proteolysis);GO:0005622(intracellular);GO:0000087(mitotic M phase);GO:0004197(cysteine-type endopeptidase activity);GO:0004725(protein tyrosine phosphatase activity);GO:0009536(plastid);GO:0006570(tyrosine metabolic process);GO:0006470(protein dephosphorylation)
PC-5p-520147_3	comp125623_c0			3.5	6180-6198	1
PC-5p-520147_3	comp643724_c0			3.5	706-724	1
PC-5p-520147_3	comp121937_c0			3.5	2273-2292	1
PC-5p-520147_3	comp95689_c0	comp95689_c0		4	289-308	1	GO:0003779(actin binding);GO:0007010(cytoskeleton organization)
PC-5p-520147_3	comp17099_c0	comp17099_c0		4	448-467	1
PC-5p-520147_3	comp90819_c0	comp90819_c0		4	14-32	1
PC-5p-520147_3	comp1070730_c0	comp1070730_c0		4	91-109	1
PC-5p-520147_3	comp382847_c0			4	279-297	1
PC-5p-520147_3	comp90812_c0	comp90812_c0		4	21-39	1
PC-5p-520147_3	comp17656_c0			4	15-34	1
PC-5p-520147_3	comp113667_c0	comp113667_c0	Homeobox-leucine zipper protein HOX8 OS=Oryza sativa subsp. indica GN=HOX8 PE=2 SV=1	4	481-499	1	GO:0006355("regulation of transcription, DNA-templated");GO:0005667(transcription factor complex);GO:0043565(sequence-specific DNA binding);GO:0003700(sequence-specific DNA binding transcription factor activity)
PC-5p-520147_3	comp1900602_c0			4	43-61	1
PC-5p-520147_3	comp82642_c0			4	207-225	1
PC-5p-520147_3	comp119688_c0			4	998-1016	1
PC-5p-520147_3	comp106620_c0	comp106620_c0	Protein ZINC INDUCED FACILITATOR 1 OS=Arabidopsis thaliana GN=ZIF1 PE=1 SV=2	4	512-530	1	GO:0009705(plant-type vacuole membrane);GO:0055085(transmembrane transport);GO:0009624(response to nematode);GO:0055069(zinc ion homeostasis);GO:0016021(integral component of membrane);GO:0010043(response to zinc ion);GO:0080167(response to karrikin)
PC-5p-520147_3	comp71412_c0			4	88-105	1
PC-5p-520147_3	comp119224_c1	comp119224_c1		4	1261-1279	1
PC-5p-520147_3	comp117202_c0			4	1278-1297	1
PC-5p-520147_3	comp63661_c0	comp63661_c0		4	197-216	1
PC-5p-520147_3	comp116070_c1	comp116070_c1	Myb family transcription factor APL OS=Arabidopsis thaliana GN=APL PE=2 SV=2	4	1044-1062	1	GO:0003677(DNA binding);GO:0003682(chromatin binding);GO:0000785(chromatin)
PC-5p-520147_3	comp111764_c0			4	1792-1810	1
PC-5p-520147_3	comp94697_c0	comp94697_c0	hypothetical protein SORBIDRAFT_10g030210 [Sorghum bicolor]	4	775-793	1
PC-5p-520147_3	comp113225_c1	comp113225_c1	PREDICTED: uncharacterized protein LOC100829671 [Brachypodium distachyon]	4	8-27	1
PC-5p-520147_3	comp112040_c0	comp112040_c0	Glyoxylate/succinic semialdehyde reductase 1 OS=Arabidopsis thaliana GN=GLYR1 PE=1 SV=1	4	128-147	1	GO:0006550(isoleucine catabolic process);GO:0008152(metabolic process);GO:0008442(3-hydroxyisobutyrate dehydrogenase activity);GO:0000162(tryptophan biosynthetic process);GO:0006573(valine metabolic process);GO:0008677(2-dehydropantoate 2-reductase activity);GO:0050662(coenzyme binding);GO:0051287(NAD binding);GO:0005737(cytoplasm);GO:0009094(L-phenylalanine biosynthetic process);GO:0003858(3-hyd…
PC-5p-520147_3	comp120113_c0			4	1342-1360	1
PC-5p-520147_3	comp2354006_c0	comp2354006_c0	hypothetical protein SORBIDRAFT_06g026493 [Sorghum bicolor]	4	52-69	1
PC-5p-520147_3	comp114098_c0	comp114098_c0	Aluminum-activated malate transporter 10 OS=Arabidopsis thaliana GN=ALMT10 PE=2 SV=2	4	94-112	1	GO:0005886(plasma membrane);GO:0015743(malate transport);GO:0005634(nucleus);GO:0006810(transport)
PC-5p-520147_3	comp16221_c0	comp16221_c0	predicted protein [Hordeum vulgare subsp. vulgare]	4	906-924	1
PC-5p-520147_3	comp114462_c0	comp114462_c0		4	1005-1023	1
PC-5p-520147_3	comp123315_c0	comp123315_c0	Probable LRR receptor-like serine/threonine-protein kinase At1g63430 OS=Arabidopsis thaliana GN=At1g63430 PE=1 SV=1	4	2242-2260	1	GO:0003700(sequence-specific DNA binding transcription factor activity);GO:0006468(protein phosphorylation);GO:0005524(ATP binding);GO:0005667(transcription factor complex);GO:0005622(intracellular);GO:0006355("regulation of transcription, DNA-templated");GO:0005515(protein binding);GO:0004672(protein kinase activity)
PC-5p-520147_3	comp119715_c1			4	1565-1583	1
PC-5p-520147_3	comp117282_c0			4	2220-2238	1
PC-5p-520147_3	comp116307_c0			4	1341-1359	1
PC-5p-520147_3	comp117283_c0	comp117283_c0	Oxysterol-binding protein-related protein 2A OS=Arabidopsis thaliana GN=ORP2A PE=2 SV=1	4	62-80	1	GO:0005543(phospholipid binding)
PC-5p-520147_3	comp108589_c0			4	2806-2825	1
PC-3p-113138_15	comp41636_c0			1.5	191-211	1
PC-3p-113138_15	comp117835_c0			2	758-777	1
PC-3p-113138_15	comp64090_c1			2.5	6-25	1
PC-3p-113138_15	comp107039_c0			2.5	29-48	1
PC-3p-113138_15	comp2479819_c0	comp2479819_c0		3	165-185	1
PC-3p-113138_15	comp120065_c0	comp120065_c0	Caffeic acid 3-O-methyltransferase OS=Ammi majus GN=COMT PE=1 SV=1	3	467-486	1	GO:0032259(methylation);GO:0046983(protein dimerization activity);GO:0008171(O-methyltransferase activity);GO:0008168(methyltransferase activity)
PC-3p-113138_15	comp113993_c0	comp113993_c0	Os02g0833400 [Oryza sativa Japonica Group]	3	103-122	1	GO:0005739(mitochondrion);GO:0009507(chloroplast)
PC-3p-113138_15	comp117243_c0			3	823-842	1
PC-3p-113138_15	comp82855_c0			3	382-401	1
PC-3p-113138_15	comp104632_c0			3	2514-2533	1
PC-3p-113138_15	comp111443_c0			3	1443-1463	1
PC-3p-113138_15	comp26079_c0	comp26079_c0	PH01B035L11.20 [Phyllostachys edulis]	3.5	197-215	1
PC-3p-113138_15	comp726738_c0	comp726738_c0	PREDICTED: uncharacterized protein LOC100827395 [Brachypodium distachyon]	3.5	246-265	1
PC-3p-113138_15	comp111744_c0			3.5	436-455	1
PC-3p-113138_15	comp118303_c1	comp118303_c1	Zinc finger MYM-type protein 5 OS=Bos taurus GN=ZMYM5 PE=2 SV=2	3.5	989-1007	1	GO:0003676(nucleic acid binding);GO:0046983(protein dimerization activity)
PC-3p-113138_15	comp117272_c1			3.5	1888-1908	1
PC-3p-113138_15	comp103662_c0			4	147-167	1
PC-3p-113138_15	comp110234_c0	comp110234_c0	Subtilisin-like protease OS=Arabidopsis thaliana GN=ARA12 PE=1 SV=1	4	283-302	1	GO:0004252(serine-type endopeptidase activity);GO:0006508(proteolysis);GO:0016023(cytoplasmic membrane-bounded vesicle)
PC-3p-113138_15	comp110361_c0			4	677-696	1
PC-3p-113138_15	comp103438_c0	comp103438_c0	hypothetical protein SORBIDRAFT_03g010460 [Sorghum bicolor]	4	199-218	1
PC-3p-113138_15	comp83700_c0			4	94-113	1
PC-3p-113138_15	comp109786_c0	comp109786_c0	Probable xyloglucan endotransglucosylase/hydrolase protein 32 OS=Arabidopsis thaliana GN=XTH32 PE=2 SV=1	4	725-744	1	GO:0004553("hydrolase activity, hydrolyzing O-glycosyl compounds");GO:0048046(apoplast);GO:0005975(carbohydrate metabolic process);GO:0006073(cellular glucan metabolic process);GO:0005618(cell wall);GO:0016762(xyloglucan:xyloglucosyl transferase activity)
PC-3p-113138_15	comp120040_c0	comp120040_c0	1-aminocyclopropane-1-carboxylate oxidase OS=Diospyros kaki GN=DK-ACO1 PE=2 SV=1	4	206-226	1	GO:0006084(acetyl-CoA metabolic process);GO:0003824(catalytic activity)
PC-3p-113138_15	comp83634_c0	comp83634_c0	hypothetical protein ZEAMMB73_925141 [Zea mays]	4	41-60	1
PC-3p-113138_15	comp120466_c0	comp120466_c0	Rho GTPase-activating protein gacA OS=Dictyostelium discoideum GN=gacA PE=3 SV=1	4	1835-1854	1	GO:0030414(peptidase inhibitor activity);GO:0050840(extracellular matrix binding);GO:0005622(intracellular);GO:0007165(signal transduction);GO:0005576(extracellular region)
PC-3p-113138_15	comp102748_c1			4	128-146	1
PC-3p-113138_15	comp92040_c0	comp92040_c0	uncharacterized protein LOC100278550 [Zea mays]	4	85-105	1	GO:0010190(cytochrome b6f complex assembly);GO:0009507(chloroplast)
PC-3p-113138_15	comp117296_c0	comp117296_c0	Protein PHLOEM PROTEIN 2-LIKE A10 OS=Arabidopsis thaliana GN=PP2A10 PE=2 SV=1	4	405-424	1
PC-3p-113138_15	comp116681_c0			4	1133-1152	1
PC-3p-113138_15	comp109448_c0	comp109448_c0	hypothetical protein SORBIDRAFT_09g025290 [Sorghum bicolor]	4	1352-1371	1
PC-3p-113138_15	comp116214_c1	comp116214_c1	Tetratricopeptide repeat protein 1 OS=Mus musculus GN=Ttc1 PE=2 SV=1	4	1098-1117	1	GO:0005643(nuclear pore);GO:0009055(electron carrier activity);GO:0005506(iron ion binding);GO:0005515(protein binding);GO:0006118(electron transport);GO:0020037(heme binding);GO:0006606(protein import into nucleus)
PC-3p-113138_15	comp114569_c0	comp114569_c0	hypothetical protein ZEAMMB73_067107 [Zea mays]	4	319-337	1
PC-3p-113138_15	comp100373_c0	comp100373_c0		4	261-280	1
PC-3p-113138_15	comp122789_c0			4	25-44	1
PC-3p-113138_15	comp108437_c0	comp108437_c0	Probable serine/threonine-protein kinase WNK5 OS=Oryza sativa subsp. japonica GN=WNK5 PE=2 SV=1	4	1234-1253	1	GO:0004672(protein kinase activity);GO:0006468(protein phosphorylation);GO:0005524(ATP binding)
PC-3p-113138_15	comp125124_c0			4	845-864	1
PC-3p-113138_15	comp106120_c0			4	1881-1900	1
PC-3p-113138_15	comp43568_c0	comp43568_c0	Elongation factor 2 OS=Neurospora crassa (strain ATCC 24698 / 74-OR23-1A / CBS 708.71 / DSM 1257 / FGSC 987) GN=cot-3 PE=3 SV=3	4	2089-2108	1	GO:0005525(GTP binding);GO:0003924(GTPase activity);GO:0000166(nucleotide binding)
PC-3p-113138_15	comp105320_c0			4	242-261	1
PC-3p-113138_15	comp125250_c0	comp125250_c0	Transcription factor TGA7 OS=Arabidopsis thaliana GN=TGA7 PE=1 SV=1	4	3409-3429	1	GO:0043565(sequence-specific DNA binding);GO:0003700(sequence-specific DNA binding transcription factor activity);GO:0003677(DNA binding);GO:0006355("regulation of transcription, DNA-templated");GO:0005634(nucleus);GO:0005667(transcription factor complex)	ko04075(Plant hormone signal transduction)
PC-3p-113138_15	comp115076_c0			4	285-304	1
PC-3p-113138_15	comp110823_c0	comp110823_c0	hypothetical protein SORBIDRAFT_09g026130 [Sorghum bicolor]	4	814-832	1	GO:0006563(L-serine metabolic process);GO:0006778(porphyrin-containing compound metabolic process);GO:0006566(threonine metabolic process);GO:0042967(acyl-carrier-protein biosynthetic process);GO:0030170(pyridoxal phosphate binding);GO:0003870(5-aminolevulinate synthase activity);GO:0005759(mitochondrial matrix);GO:0006544(glycine metabolic process);GO:0006783(heme biosynthetic process)
PC-5p-422970_4	comp111177_c0			2	269-289	1
PC-5p-422970_4	comp123727_c0	comp123727_c0	hypothetical protein SORBIDRAFT_09g024990 [Sorghum bicolor]	3	52-72	1	GO:0005524(ATP binding);GO:0016301(kinase activity);GO:0016310(phosphorylation);GO:0016020(membrane)
PC-5p-422970_4	comp74250_c1	comp74250_c1		4	305-325	1
PC-5p-422970_4	comp107226_c0			4	453-474	1
PC-5p-422970_4	comp123993_c0	comp123993_c0	Uncharacterized zinc finger CCHC domain-containing protein At4g19190 OS=Arabidopsis thaliana GN=At4g19190 PE=2 SV=1	4	664-684	1	GO:0016032(viral process);GO:0003676(nucleic acid binding);GO:0008270(zinc ion binding)	ko04330(Notch signaling pathway)
PC-3p-197368_9	comp107861_c1	comp107861_c1	Pyrophosphate--fructose 6-phosphate 1-phosphotransferase subunit alpha OS=Ricinus communis GN=PFP-ALPHA PE=3 SV=1	3	392-414	1	GO:0006281(DNA repair);GO:0006000(fructose metabolic process);GO:0003872(6-phosphofructokinase activity);GO:0006012(galactose metabolic process);GO:0006094(gluconeogenesis);GO:0006013(mannose metabolic process);GO:0006096(glycolytic process);GO:0006974(cellular response to DNA damage stimulus);GO:0005945(6-phosphofructokinase complex);GO:0005737(cytoplasm);GO:0006098(pentose-phosphate shunt);GO:0…	ko00051(Fructose and mannose metabolism)
PC-3p-197368_9	comp98814_c0	comp98814_c0		4	24-44	1
PC-3p-197368_9	comp115724_c1			4	309-330	1
PC-3p-197368_9	comp122475_c0			4	919-941	1
bdi-MIR444d-p5_1ss20TC	comp50760_c0	comp50760_c0		4	95-115	1	GO:0006955(immune response);GO:0000902(cell morphogenesis);GO:0016020(membrane)
bdi-MIR444d-p5_1ss20TC	comp122404_c1			4	527-547	1
bdi-MIR444d-p5_1ss20TC	comp11587_c0			4	32-51	1
bdi-MIR444d-p5_1ss20TC	comp57959_c0			4	1339-1359	1
bdi-MIR444d-p5_1ss20TC	comp119930_c0	comp119930_c0	Heat stress transcription factor A-1 OS=Oryza sativa subsp. japonica GN=HSFA1 PE=2 SV=1	4	1494-1513	1	GO:0045502(dynein binding);GO:0006355("regulation of transcription, DNA-templated");GO:0016023(cytoplasmic membrane-bounded vesicle);GO:0005667(transcription factor complex);GO:0005634(nucleus);GO:0043565(sequence-specific DNA binding);GO:0042803(protein homodimerization activity);GO:0006950(response to stress);GO:0006914(autophagy);GO:0030286(dynein complex);GO:0003700(sequence-specific DNA bind…
bdi-miR444c	comp123669_c0	comp123669_c0	Protein FAR1-RELATED SEQUENCE 5 OS=Arabidopsis thaliana GN=FRS5 PE=2 SV=1	2	493-513	1	GO:0008270(zinc ion binding)
bdi-miR444c	comp121026_c0			2.5	1486-1506	1
bdi-miR444c	comp122404_c1			3	454-474	1
bdi-miR444c	comp118703_c0	comp118703_c0	"Pentatricopeptide repeat-containing protein At3g49170, chloroplastic OS=Arabidopsis thaliana GN=EMB2261 PE=2 SV=1"	3.5	795-815	1
bdi-miR444c	comp122544_c0	comp122544_c0		4	1461-1481	1
bdi-miR444c	comp109861_c1			4	237-257	1
bdi-miR444c	comp114516_c0	comp114516_c0	DNA-3-methyladenine glycosylase 1 OS=Schizosaccharomyces pombe (strain 972 / ATCC 24843) GN=mag1 PE=1 SV=1	4	218-238	1	GO:0006284(base-excision repair);GO:0003824(catalytic activity)	ko03410(Base excision repair)
bdi-miR444c	comp24666_c0			4	12-33	1
bdi-miR444c	comp99287_c0			4	229-248	1
bdi-miR444c	comp69761_c1	comp69761_c1		4	398-418	1
bdi-miR444c	comp80855_c0	comp80855_c0		4	15-35	1
bdi-miR444c	comp245857_c0	comp245857_c0	Ras-related protein RABH1e OS=Arabidopsis thaliana GN=RABH1E PE=2 SV=1	4	401-422	1	GO:0005634(nucleus);GO:0005525(GTP binding);GO:0007264(small GTPase mediated signal transduction);GO:0005737(cytoplasm);GO:0005622(intracellular);GO:0016787(hydrolase activity);GO:0015031(protein transport);GO:0003924(GTPase activity)
hvu-MIR6189-p5_2ss7TC18CG	comp107051_c0	comp107051_c0		4	491-512	1
hvu-MIR6189-p3_2ss9CT18TG	comp83653_c0	comp83653_c0		4	112-133	1
hvu-MIR6189-p3_2ss9CT18TG	comp94343_c0	comp94343_c0		4	608-629	1
hvu-MIR6189-p3_2ss9CT18TG	comp119282_c0	comp119282_c0	"Acetate--CoA ligase ACS, chloroplastic/glyoxysomal OS=Arabidopsis thaliana GN=ACS PE=1 SV=1"	4	1984-2005	1	GO:0008152(metabolic process);GO:0003824(catalytic activity);GO:0019427(acetyl-CoA biosynthetic process from acetate);GO:0006096(glycolytic process);GO:0006094(gluconeogenesis);GO:0005829(cytosol);GO:0016208(AMP binding);GO:0009570(chloroplast stroma);GO:0019643(reductive tricarboxylic acid cycle);GO:0003987(acetate-CoA ligase activity)	ko00010(Glycolysis / Gluconeogenesis);ko00620(Pyruvate metabolism);ko00640(Propanoate metabolism);ko00720(Carbon fixation pathways in prokaryotes);ko00680(Methane metabolism)
ata-miR156a-5p	comp1368523_c0	comp1368523_c0		0	1-20	1
ata-miR156a-5p	comp64659_c0			0	150-169	1
ata-miR156a-5p	comp117795_c1	comp117795_c1		0	5-24	1
ata-miR156a-5p	comp114592_c1			0	1488-1507	1
ata-miR156a-5p	comp116616_c0	comp116616_c0	Squamosa promoter-binding-like protein 16 OS=Oryza sativa subsp. japonica GN=SPL16 PE=2 SV=1	1	513-532	1	GO:0005634(nucleus);GO:0003677(DNA binding)
ata-miR156a-5p	comp108286_c0	comp108286_c0	Squamosa promoter-binding-like protein 2 OS=Oryza sativa subsp. japonica GN=SPL2 PE=2 SV=2	1	429-448	1	GO:0005634(nucleus);GO:0003677(DNA binding)
ata-miR156a-5p	comp124940_c0	comp124940_c0	Uncharacterized protein At2g02148 OS=Arabidopsis thaliana GN=At2g02148 PE=2 SV=1	1.5	1551-1570	1	GO:0045490(pectin catabolic process);GO:0008152(metabolic process);GO:0047487(oligogalacturonide lyase activity);GO:0003677(DNA binding);GO:0046872(metal ion binding);GO:0016846(carbon-sulfur lyase activity);GO:0005634(nucleus);GO:0016787(hydrolase activity)
ata-miR156a-5p	comp61737_c0			2	234-253	1
ata-miR156a-5p	comp109067_c0			3.5	250-269	1
ata-miR156a-5p	comp124384_c0	comp124384_c0	"Endo-1,4-beta-xylanase A OS=Thermoanaerobacter saccharolyticum GN=xynA PE=1 SV=1"	3.5	701-720	1	GO:0043169(cation binding);GO:0016798("hydrolase activity, acting on glycosyl bonds");GO:0004553("hydrolase activity, hydrolyzing O-glycosyl compounds");GO:0005975(carbohydrate metabolic process)
ata-miR156a-5p	comp78507_c0			3.5	74-93	1
ata-miR156a-5p	comp112054_c0			3.5	1688-1707	1
ata-miR156a-5p	comp23460_c0	comp23460_c0		4	77-96	1
ata-miR156a-5p	comp74984_c0	comp74984_c0		4	98-117	1
ata-miR156a-5p	comp25628_c1			4	229-248	1
ata-miR156a-5p	comp101390_c0	comp101390_c0	TPA: hypothetical protein ZEAMMB73_465448 [Zea mays]	4	2280-2299	1	GO:0051082(unfolded protein binding)
ata-miR156a-5p	comp114900_c0			4	342-361	1
ata-miR156a-5p	comp125545_c0	comp125545_c0	Uncharacterized protein At4g10930 OS=Arabidopsis thaliana GN=At4g10930 PE=2 SV=1	4	774-793	1	GO:0008270(zinc ion binding);GO:0005515(protein binding);GO:0003723(RNA binding);GO:0046872(metal ion binding)
hvu-MIR6207-p5	comp2354413_c0			2.5	177-194	1
hvu-MIR6207-p5	comp100751_c0	comp100751_c0	"Glucose-6-phosphate 1-dehydrogenase, chloroplastic OS=Spinacia oleracea GN=G6PD PE=2 SV=1"	2.5	657-674	1	GO:0055114(oxidation-reduction process);GO:0006006(glucose metabolic process);GO:0006749(glutathione metabolic process);GO:0004345(glucose-6-phosphate dehydrogenase activity);GO:0009051("pentose-phosphate shunt, oxidative branch");GO:0050661(NADP binding);GO:0006098(pentose-phosphate shunt)	ko00030(Pentose phosphate pathway);ko00480(Glutathione metabolism)
hvu-MIR6207-p5	comp105945_c0			2.5	1241-1258	1
hvu-MIR6207-p5	comp62173_c0			3	386-403	1
hvu-MIR6207-p5	comp92028_c0	comp92028_c0	predicted protein [Hordeum vulgare subsp. vulgare]	3	51-67	1	GO:0016042(lipid catabolic process);GO:0016788("hydrolase activity, acting on ester bonds");GO:0006629(lipid metabolic process)
hvu-MIR6207-p5	comp115595_c0			3	557-574	1
hvu-MIR6207-p5	comp121246_c0	comp121246_c0	PREDICTED: uncharacterized protein LOC100841407 [Brachypodium distachyon]	3	981-998	1	GO:0030976(thiamine pyrophosphate binding);GO:0009294(DNA mediated transformation);GO:0003824(catalytic activity);GO:0009405(pathogenesis);GO:0005198(structural molecule activity)
hvu-MIR6207-p5	comp118670_c0			3	1261-1278	1
hvu-MIR6207-p5	comp117010_c0	comp117010_c0	[Protein-PII] uridylyltransferase OS=Nitrobacter winogradskyi (strain Nb-255 / ATCC 25391) GN=glnD PE=3 SV=1	3	862-879	1	GO:0008152(metabolic process);GO:0016597(amino acid binding)
hvu-MIR6207-p5	comp117010_c0	comp117010_c0	[Protein-PII] uridylyltransferase OS=Nitrobacter winogradskyi (strain Nb-255 / ATCC 25391) GN=glnD PE=3 SV=1	3	550-566	1	GO:0008152(metabolic process);GO:0016597(amino acid binding)
hvu-MIR6207-p5	comp1578989_c0			3.5	115-132	1
hvu-MIR6207-p5	comp66371_c0	comp66371_c0		3.5	75-92	1
hvu-MIR6207-p5	comp1498205_c0	comp1498205_c0	hypothetical protein PHYSODRAFT_474772 [Phytophthora sojae]	3.5	298-315	1	GO:0005737(cytoplasm);GO:0042967(acyl-carrier-protein biosynthetic process);GO:0019281(L-methionine biosynthetic process from homoserine via O-succinyl-L-homoserine and cystathionine);GO:0016020(membrane);GO:0008899(homoserine O-succinyltransferase activity);GO:0016021(integral component of membrane);GO:0006555(methionine metabolic process);GO:0044237(cellular metabolic process)
hvu-MIR6207-p5	comp1168275_c0	comp1168275_c0	Retrovirus-related Pol polyprotein from transposon TNT 1-94 OS=Nicotiana tabacum PE=2 SV=1	3.5	6-23	1	GO:0005840(ribosome);GO:0003676(nucleic acid binding);GO:0042254(ribosome biogenesis);GO:0005622(intracellular);GO:0003735(structural constituent of ribosome);GO:0006412(translation)
hvu-MIR6207-p5	comp842879_c0			3.5	203-221	1
hvu-MIR6207-p5	comp84606_c1			3.5	751-768	1
hvu-MIR6207-p5	comp111745_c1	comp111745_c1	RING-H2 finger protein ATL22 OS=Arabidopsis thaliana GN=ATL22 PE=2 SV=2	3.5	482-499	1	GO:0005680(anaphase-promoting complex);GO:0004842(ubiquitin-protein transferase activity);GO:0046872(metal ion binding);GO:0005515(protein binding);GO:0016567(protein ubiquitination);GO:0008270(zinc ion binding)
hvu-MIR6207-p5	comp117987_c0			3.5	1975-1992	1
hvu-MIR6207-p5	comp123707_c0	comp123707_c0	Pre-mRNA-processing protein 40A OS=Arabidopsis thaliana GN=PRP40A PE=1 SV=1	3.5	1066-1083	1	GO:0005515(protein binding);GO:0009536(plastid)	ko03040(Spliceosome)
hvu-MIR6207-p5	comp121825_c0			3.5	1286-1303	1
hvu-MIR6207-p5	comp1147229_c0			3.5	39-55	1
hvu-MIR6207-p5	comp124449_c0	comp124449_c0	DNA annealing helicase and endonuclease ZRANB3 OS=Mus musculus GN=Zranb3 PE=1 SV=1	3.5	363-380	1	GO:0005524(ATP binding);GO:0003682(chromatin binding);GO:0003676(nucleic acid binding);GO:0003677(DNA binding);GO:0000785(chromatin);GO:0016568(chromatin modification);GO:0004386(helicase activity);GO:0005634(nucleus);GO:0016787(hydrolase activity)
hvu-MIR6207-p5	comp124232_c0	comp124232_c0	Putative disease resistance protein RGA4 OS=Solanum bulbocastanum GN=RGA4 PE=2 SV=1	3.5	539-556	1	GO:0043531(ADP binding);GO:0046872(metal ion binding);GO:0009878(nodule morphogenesis);GO:0002161(aminoacyl-tRNA editing activity)
hvu-MIR6207-p5	comp7322_c0			4	111-128	1
hvu-MIR6207-p5	comp65968_c0			4	178-196	1
hvu-MIR6207-p5	comp1471429_c0	comp1471429_c0		4	399-416	1
hvu-MIR6207-p5	comp83269_c0			4	358-375	1
hvu-MIR6207-p5	comp340083_c0	comp340083_c0		4	85-102	1
hvu-MIR6207-p5	comp97427_c0			4	45-62	1
hvu-MIR6207-p5	comp638485_c0	comp638485_c0	Peroxisome assembly protein 12 OS=Cricetulus longicaudatus GN=PEX12 PE=2 SV=1	4	493-510	1	GO:0046872(metal ion binding);GO:0005515(protein binding);GO:0008270(zinc ion binding)
hvu-MIR6207-p5	comp61408_c1			4	133-150	1
hvu-MIR6207-p5	comp105927_c0	comp105927_c0	PREDICTED: uncharacterized protein LOC100843784 [Brachypodium distachyon]	4	209-225	1
hvu-MIR6207-p5	comp14400_c0	comp14400_c0	"Probable carotenoid cleavage dioxygenase 4, chloroplastic OS=Arabidopsis thaliana GN=CCD4 PE=1 SV=1"	4	93-110	1		ko00906(Carotenoid biosynthesis)
hvu-MIR6207-p5	comp114509_c0			4	121-138	1
hvu-MIR6207-p5	comp95921_c0	comp95921_c0	hypothetical protein OsI_15365 [Oryza sativa Indica Group]	4	363-380	1	GO:0000160(phosphorelay signal transduction system);GO:0016310(phosphorylation);GO:0007165(signal transduction);GO:0009365(protein histidine kinase complex);GO:0000155(phosphorelay sensor kinase activity);GO:0006457(protein folding);GO:0051082(unfolded protein binding);GO:0016272(prefoldin complex);GO:0016020(membrane)
hvu-MIR6207-p5	comp105828_c1			4	159-176	1
hvu-MIR6207-p5	comp81084_c1	comp81084_c1		4	119-136	1
hvu-MIR6207-p5	comp1191787_c0			4	68-84	1
hvu-MIR6207-p5	comp23003_c0	comp23003_c0		4	197-213	1	GO:0016831(carboxy-lyase activity)
hvu-MIR6207-p5	comp1965854_c0			4	85-101	1
hvu-MIR6207-p5	comp105610_c0			4	785-802	1
hvu-MIR6207-p5	comp119663_c0			4	1693-1710	1
hvu-MIR6207-p5	comp107590_c0	comp107590_c0	Probable glutathione S-transferase GSTF2 OS=Oryza sativa subsp. japonica GN=GSTF2 PE=1 SV=3	4	1010-1027	1	GO:0016740(transferase activity);GO:0005515(protein binding)
hvu-MIR6207-p5	comp109028_c0			4	975-992	1
hvu-MIR6207-p5	comp124639_c0	comp124639_c0	Protein downstream neighbor of Son OS=Mus musculus GN=Donson PE=2 SV=2	4	511-528	1
hvu-MIR6207-p5	comp104600_c0	comp104600_c0	hypothetical protein [Zea mays]	4	364-381	1	GO:0019031(viral envelope);GO:0019058(viral life cycle)
hvu-MIR6207-p5	comp87807_c0	comp87807_c0		4	239-255	1
hvu-MIR6207-p5	comp869202_c0			4	44-61	1
hvu-MIR6207-p5	comp1272512_c0	comp1272512_c0		4	252-268	1
hvu-MIR6207-p5	comp122609_c0			4	1649-1666	1
hvu-MIR6207-p5	comp105844_c0	comp105844_c0	Disease resistance protein RGA2 OS=Solanum bulbocastanum GN=RGA2 PE=1 SV=1	4	377-394	1	GO:0006952(defense response);GO:0005515(protein binding);GO:0005524(ATP binding);GO:0043531(ADP binding);GO:0016887(ATPase activity)
hvu-MIR6207-p5	comp6963_c0			4	308-324	1
hvu-MIR6207-p5	comp61430_c0	comp61430_c0	Probable LRR receptor-like serine/threonine-protein kinase At3g47570 OS=Arabidopsis thaliana GN=At3g47570 PE=1 SV=1	4	1279-1296	1	GO:0006468(protein phosphorylation);GO:0005524(ATP binding);GO:0005515(protein binding);GO:0000166(nucleotide binding);GO:0004672(protein kinase activity)
hvu-MIR6207-p5	comp123529_c0	comp123529_c0	Peptide transporter PTR3-A OS=Arabidopsis thaliana GN=PTR3-A PE=2 SV=1	4	211-228	1	GO:0080053(response to phenylalanine);GO:0042938(dipeptide transport);GO:0009751(response to salicylic acid);GO:0042937(tripeptide transporter activity);GO:0009624(response to nematode);GO:0006810(transport);GO:0042742(defense response to bacterium);GO:0042936(dipeptide transporter activity);GO:0016020(membrane);GO:0015833(peptide transport);GO:0009753(response to jasmonic acid);GO:0043201(respon…
hvu-MIR6207-p5	comp3689_c0			4	314-331	1
hvu-MIR6207-p5	comp125266_c0	comp125266_c0	U1 small nuclear ribonucleoprotein 70kDa	4	920-937	1	GO:0016021(integral component of membrane);GO:0030955(potassium ion binding);GO:0006813(potassium ion transport);GO:0005249(voltage-gated potassium channel activity);GO:0008076(voltage-gated potassium channel complex)	ko03040(Spliceosome)
hvu-MIR6207-p5	comp118165_c0	comp118165_c0	Protein tesmin/TSO1-like CXC 5 OS=Arabidopsis thaliana GN=TCX5 PE=1 SV=1	4	346-363	1
hvu-MIR6207-p5	comp121703_c0			4	315-332	1
hvu-MIR6207-p5	comp88561_c0			4	619-635	1
osa-miR156a_R+1	comp64659_c0			1	149-169	1
osa-miR156a_R+1	comp117795_c1	comp117795_c1		1	4-24	1
osa-miR156a_R+1	comp114592_c1			1	1487-1507	1
osa-miR156a_R+1	comp116616_c0	comp116616_c0	Squamosa promoter-binding-like protein 16 OS=Oryza sativa subsp. japonica GN=SPL16 PE=2 SV=1	2	512-532	1	GO:0005634(nucleus);GO:0003677(DNA binding)
osa-miR156a_R+1	comp108286_c0	comp108286_c0	Squamosa promoter-binding-like protein 2 OS=Oryza sativa subsp. japonica GN=SPL2 PE=2 SV=2	2	428-448	1	GO:0005634(nucleus);GO:0003677(DNA binding)
osa-miR156a_R+1	comp124940_c0	comp124940_c0	Uncharacterized protein At2g02148 OS=Arabidopsis thaliana GN=At2g02148 PE=2 SV=1	2.5	1550-1570	1	GO:0045490(pectin catabolic process);GO:0008152(metabolic process);GO:0047487(oligogalacturonide lyase activity);GO:0003677(DNA binding);GO:0046872(metal ion binding);GO:0016846(carbon-sulfur lyase activity);GO:0005634(nucleus);GO:0016787(hydrolase activity)
osa-miR156a_R+1	comp61737_c0			3	233-253	1
osa-miR156j-3p	comp114592_c1			0	1422-1443	1
osa-miR156j-3p	comp117795_c0			3	1230-1251	1
osa-miR156j-3p	comp109157_c1			3.5	3662-3682	1
osa-miR156j-3p	comp1836840_c0			4	136-158	1
osa-miR156j-3p	comp337435_c0			4	60-80	1
osa-miR156j-3p	comp855328_c0			4	162-182	1
osa-miR156a_L-1R+1	comp64659_c0			1	149-168	1
osa-miR156a_L-1R+1	comp117795_c1	comp117795_c1		1	4-23	1
osa-miR156a_L-1R+1	comp117795_c0			1	1293-1312	1
osa-miR156a_L-1R+1	comp114592_c1			1	1487-1506	1
osa-miR156a_L-1R+1	comp116616_c0	comp116616_c0	Squamosa promoter-binding-like protein 16 OS=Oryza sativa subsp. japonica GN=SPL16 PE=2 SV=1	3	512-531	1	GO:0005634(nucleus);GO:0003677(DNA binding)
osa-miR156a_L-1R+1	comp108286_c0	comp108286_c0	Squamosa promoter-binding-like protein 2 OS=Oryza sativa subsp. japonica GN=SPL2 PE=2 SV=2	3	428-447	1	GO:0005634(nucleus);GO:0003677(DNA binding)
osa-miR156a_L-1R+1	comp124940_c0	comp124940_c0	Uncharacterized protein At2g02148 OS=Arabidopsis thaliana GN=At2g02148 PE=2 SV=1	3	1550-1569	1	GO:0045490(pectin catabolic process);GO:0008152(metabolic process);GO:0047487(oligogalacturonide lyase activity);GO:0003677(DNA binding);GO:0046872(metal ion binding);GO:0016846(carbon-sulfur lyase activity);GO:0005634(nucleus);GO:0016787(hydrolase activity)
osa-miR156a_L-1R+1	comp59219_c0	comp59219_c0		3.5	400-419	1
osa-miR156a_L-1R+1	comp61737_c0			4	233-252	1
osa-miR156a_L-1R+1	comp1981460_c0	comp1981460_c0		4	214-233	1
osa-miR156a_L-1R+1	comp113214_c0			4	739-758	1
osa-miR156a_L-1R+1	comp101390_c0	comp101390_c0	TPA: hypothetical protein ZEAMMB73_465448 [Zea mays]	4	2279-2298	1	GO:0051082(unfolded protein binding)
osa-miR156a_L-1R+1	comp124886_c0	comp124886_c0	DENN domain-containing protein 5B OS=Danio rerio GN=dennd5b PE=2 SV=2	4	1879-1897	1	GO:0007276(gamete generation)
osa-miR156a_L-1R+1	comp125166_c0	comp125166_c0	"Neurolysin, mitochondrial OS=Rattus norvegicus GN=Nln PE=1 SV=1"	4	585-604	1	GO:0004222(metalloendopeptidase activity);GO:0006858(extracellular transport);GO:0006508(proteolysis);GO:0046872(metal ion binding)	ko04614(Renin-angiotensin system)
osa-miR156j-3p_2ss8CG21GT	comp117795_c0			0	1230-1251	1
osa-miR156j-3p_2ss8CG21GT	comp114592_c1			3	1422-1443	1
osa-miR156j-3p_2ss8CG21GT	comp1055823_c0	comp1055823_c0		3.5	230-250	1
osa-miR156j-3p_2ss8CG21GT	comp96988_c0	comp96988_c0		3.5	25-46	1	GO:0005212(structural constituent of eye lens);GO:0007423(sensory organ development)
osa-miR156j-3p_2ss8CG21GT	comp1142194_c0			4	123-143	1
osa-miR156j-3p_2ss8CG21GT	comp307353_c0	comp307353_c0	unknown [Zea mays]	4	485-506	1
osa-miR156j-3p_2ss8CG21GT	comp125520_c0	comp125520_c0	Pollen-specific protein SF3 OS=Helianthus annuus GN=SF3 PE=2 SV=1	4	171-192	1	GO:0004190(aspartic-type endopeptidase activity);GO:0008270(zinc ion binding);GO:0016491(oxidoreductase activity);GO:0006508(proteolysis);GO:0030436(asexual sporulation);GO:0055114(oxidation-reduction process);GO:0051537("2 iron, 2 sulfur cluster binding")
osa-miR156a_L+1	comp64659_c0			0	150-170	1
osa-miR156a_L+1	comp1368523_c0	comp1368523_c0		1	1-21	1
osa-miR156a_L+1	comp117795_c1	comp117795_c1		1	5-25	1
osa-miR156a_L+1	comp114592_c1			1	1488-1508	1
osa-miR156a_L+1	comp108286_c0	comp108286_c0	Squamosa promoter-binding-like protein 2 OS=Oryza sativa subsp. japonica GN=SPL2 PE=2 SV=2	1	429-449	1	GO:0005634(nucleus);GO:0003677(DNA binding)
osa-miR156a_L+1	comp116616_c0	comp116616_c0	Squamosa promoter-binding-like protein 16 OS=Oryza sativa subsp. japonica GN=SPL16 PE=2 SV=1	2	513-533	1	GO:0005634(nucleus);GO:0003677(DNA binding)
osa-miR156a_L+1	comp61737_c0			3	234-254	1
osa-miR156a_L+1	comp124940_c0	comp124940_c0	Uncharacterized protein At2g02148 OS=Arabidopsis thaliana GN=At2g02148 PE=2 SV=1	3	1551-1571	1	GO:0045490(pectin catabolic process);GO:0008152(metabolic process);GO:0047487(oligogalacturonide lyase activity);GO:0003677(DNA binding);GO:0046872(metal ion binding);GO:0016846(carbon-sulfur lyase activity);GO:0005634(nucleus);GO:0016787(hydrolase activity)
osa-miR156a_L+1	comp112054_c0			3.5	1688-1708	1
osa-miR156a_L+1	comp115904_c0			4	1323-1343	1
osa-miR156a_L+1	comp124384_c0	comp124384_c0	"Endo-1,4-beta-xylanase A OS=Thermoanaerobacter saccharolyticum GN=xynA PE=1 SV=1"	4	701-721	1	GO:0043169(cation binding);GO:0016798("hydrolase activity, acting on glycosyl bonds");GO:0004553("hydrolase activity, hydrolyzing O-glycosyl compounds");GO:0005975(carbohydrate metabolic process)
osa-miR156a_L+1	comp114364_c0	comp114364_c0	Oligoribonuclease OS=Arabidopsis thaliana GN=At2g26970 PE=2 SV=2	4	865-884	1		ko03008(Ribosome biogenesis in eukaryotes)
osa-miR156c-3p	comp64659_c0			1	60-81	1
osa-miR156c-3p	comp120588_c0			3.5	1045-1065	1
osa-miR156c-3p	comp1541318_c0			4	192-212	1
osa-miR156c-3p	comp15817_c0	comp15817_c0	Transmembrane emp24 domain-containing protein p24delta3 OS=Arabidopsis thaliana GN=At1g09580 PE=1 SV=1	4	209-229	1	GO:0006810(transport);GO:0016021(integral component of membrane)
osa-miR156c-3p	comp117502_c1			4	900-920	1
osa-miR156c-3p	comp116816_c0	comp116816_c0	Probable WRKY transcription factor 26 OS=Arabidopsis thaliana GN=WRKY26 PE=2 SV=2	4	520-540	1	GO:0005667(transcription factor complex);GO:0006355("regulation of transcription, DNA-templated");GO:0003700(sequence-specific DNA binding transcription factor activity);GO:0043565(sequence-specific DNA binding)	ko04626(Plant-pathogen interaction)
osa-miR156c-3p	comp121797_c0			4	1630-1652	1
osa-miR156k_L+1R-1_1ss12GT	comp108286_c0	comp108286_c0	Squamosa promoter-binding-like protein 2 OS=Oryza sativa subsp. japonica GN=SPL2 PE=2 SV=2	2.5	429-449	1	GO:0005634(nucleus);GO:0003677(DNA binding)
osa-miR156k_L+1R-1_1ss12GT	comp116616_c0	comp116616_c0	Squamosa promoter-binding-like protein 16 OS=Oryza sativa subsp. japonica GN=SPL16 PE=2 SV=1	3	513-533	1	GO:0005634(nucleus);GO:0003677(DNA binding)
osa-miR156k_L+1R-1_1ss12GT	comp124940_c0	comp124940_c0	Uncharacterized protein At2g02148 OS=Arabidopsis thaliana GN=At2g02148 PE=2 SV=1	3	1551-1571	1	GO:0045490(pectin catabolic process);GO:0008152(metabolic process);GO:0047487(oligogalacturonide lyase activity);GO:0003677(DNA binding);GO:0046872(metal ion binding);GO:0016846(carbon-sulfur lyase activity);GO:0005634(nucleus);GO:0016787(hydrolase activity)
osa-miR156k_L+1R-1_1ss12GT	comp114592_c1			3	1488-1508	1
osa-miR156k_L+1R-1_1ss12GT	comp64659_c0			3.5	150-170	1
osa-miR156k_L+1R-1_1ss12GT	comp1368523_c0	comp1368523_c0		4	1-21	1
osa-miR156k_L+1R-1_1ss12GT	comp61737_c0			4	234-254	1
osa-miR156k_L+1R-1_1ss12GT	comp117795_c1	comp117795_c1		4	5-25	1
osa-miR156k_L+1R-1_1ss12GT	comp61765_c0	comp61765_c0		4	181-201	1
osa-miR156k_L+1R-1_1ss12GT	comp112351_c0			4	80-100	1
osa-miR156k_L+1R-1_1ss12GT	comp278918_c0			4	338-357	1
bdi-MIR159a-p5_1ss9AG	comp103133_c0			3	266-287	1
bdi-MIR159a-p5_1ss9AG	comp111761_c0	comp111761_c0	Xyloglucan galactosyltransferase KATAMARI1 homolog OS=Oryza sativa subsp. japonica GN=Os03g0144800 PE=2 SV=1	3	474-494	1	GO:0016740(transferase activity);GO:0044564(envenomation resulting in occlusion of the pore of voltage-gated potassium channel in other organism);GO:0009536(plastid);GO:0000746(conjugation)
bdi-MIR159a-p5_1ss9AG	comp2393581_c0	comp2393581_c0		3.5	74-95	1	GO:0005672(transcription factor TFIIA complex);GO:0006367(transcription initiation from RNA polymerase II promoter)
bdi-MIR159a-p5_1ss9AG	comp92859_c0	comp92859_c0		4	286-307	1
bdi-MIR159a-p5_1ss9AG	comp107066_c1	comp107066_c1		4	903-924	1
bdi-MIR159a-p5_1ss9AG	comp115992_c0	comp115992_c0		4	347-368	1
bdi-MIR159a-p5_1ss9AG	comp121341_c0	comp121341_c0	hypothetical protein ZEAMMB73_625740 [Zea mays]	4	905-926	1	GO:0003676(nucleic acid binding)
sbi-MIR159b-p3	comp53063_c0			3	405-424	1
sbi-MIR159b-p3	comp117545_c0	comp117545_c0	predicted protein [Hordeum vulgare subsp. vulgare]	3.5	616-635	1
sbi-MIR159b-p3	comp35740_c0			3.5	326-344	1
sbi-MIR159b-p3	comp107369_c0			4	2836-2855	1
sbi-MIR159b-p3	comp61468_c0	comp61468_c0	Lipase OS=Rhizopus oryzae PE=1 SV=1	4	730-749	1	GO:0016788("hydrolase activity, acting on ester bonds");GO:0016042(lipid catabolic process);GO:0006629(lipid metabolic process);GO:0046486(glycerolipid metabolic process);GO:0004806(triglyceride lipase activity);GO:0006505(GPI anchor metabolic process);GO:0006886(intracellular protein transport)
sbi-MIR159b-p3	comp1882673_c0	comp1882673_c0	DNA repair protein complementing XP-C cells OS=Homo sapiens GN=XPC PE=1 SV=4	4	91-110	1	GO:0003677(DNA binding)
sbi-MIR159b-p3	comp80548_c0	comp80548_c0	"pentatricopeptide, putative, expressed [Oryza sativa Japonica Group] "	4	18-36	1	GO:0005739(mitochondrion)
ata-miR156d-3p	comp114592_c1			2	1422-1443	1
ata-miR156d-3p	comp64659_c0			4	60-81	1
ata-miR156d-3p	comp122647_c0	comp122647_c0	Putative disease resistance protein RGA4 OS=Solanum bulbocastanum GN=RGA4 PE=2 SV=1	4	1523-1544	1	GO:0005515(protein binding);GO:0006952(defense response);GO:0043531(ADP binding)
osa-miR160a-5p_L+2	comp99095_c1	comp99095_c1	predicted protein [Hordeum vulgare subsp. vulgare]	1	121-143	1
osa-miR160a-5p_L+2	comp119604_c0	comp119604_c0	Auxin response factor 22 OS=Oryza sativa subsp. japonica GN=ARF22 PE=2 SV=1	1	1188-1210	1	GO:0048829(root cap development);GO:0006355("regulation of transcription, DNA-templated");GO:0009725(response to hormone);GO:0048441(petal development);GO:0048589(developmental growth);GO:0005634(nucleus);GO:0007389(pattern specification process);GO:0009734(auxin-activated signaling pathway);GO:0046983(protein dimerization activity);GO:0048442(sepal development);GO:0031540(regulation of anthocyan…
osa-miR160a-5p_L+2	comp121610_c1			3	4-26	1
osa-miR160a-5p_L+2	comp1138286_c0	comp1138286_c0		4	168-190	1
osa-miR160a-5p_L+2	comp123417_c0	comp123417_c0	Auxin response factor 8 OS=Oryza sativa subsp. japonica GN=ARF8 PE=2 SV=1	4	1762-1784	1	GO:0000221("vacuolar proton-transporting V-type ATPase, V1 domain");GO:0015991(ATP hydrolysis coupled proton transport);GO:0006351("transcription, DNA-templated");GO:0005488(binding);GO:0005634(nucleus);GO:0009725(response to hormone);GO:0050794(regulation of cellular process);GO:0006355("regulation of transcription, DNA-templated");GO:0015992(proton transport);GO:0003677(DNA binding);GO:0006119(…
osa-miR160a-3p_1ss11AG	comp121610_c0			1	2187-2207	1
osa-miR160a-3p_1ss11AG	comp99095_c1	comp99095_c1	predicted protein [Hordeum vulgare subsp. vulgare]	3	31-51	1
osa-miR160a-5p_L+2R-1	comp121610_c1			0	5-26	1
osa-miR160a-5p_L+2R-1	comp99095_c1	comp99095_c1	predicted protein [Hordeum vulgare subsp. vulgare]	1	122-143	1
osa-miR160a-5p_L+2R-1	comp119604_c0	comp119604_c0	Auxin response factor 22 OS=Oryza sativa subsp. japonica GN=ARF22 PE=2 SV=1	1.5	1189-1210	1	GO:0048829(root cap development);GO:0006355("regulation of transcription, DNA-templated");GO:0009725(response to hormone);GO:0048441(petal development);GO:0048589(developmental growth);GO:0005634(nucleus);GO:0007389(pattern specification process);GO:0009734(auxin-activated signaling pathway);GO:0046983(protein dimerization activity);GO:0048442(sepal development);GO:0031540(regulation of anthocyan…
osa-miR160a-5p_L+2R-1	comp6841_c0	comp6841_c0		3	449-471	1
osa-miR160a-5p_L+2R-1	comp1138286_c0	comp1138286_c0		3	169-191	1
osa-miR160a-5p_L+2R-1	comp123417_c0	comp123417_c0	Auxin response factor 8 OS=Oryza sativa subsp. japonica GN=ARF8 PE=2 SV=1	3	1763-1784	1	GO:0000221("vacuolar proton-transporting V-type ATPase, V1 domain");GO:0015991(ATP hydrolysis coupled proton transport);GO:0006351("transcription, DNA-templated");GO:0005488(binding);GO:0005634(nucleus);GO:0009725(response to hormone);GO:0050794(regulation of cellular process);GO:0006355("regulation of transcription, DNA-templated");GO:0015992(proton transport);GO:0003677(DNA binding);GO:0006119(…
osa-miR160a-5p_L+2R-1	comp1299016_c0			3.5	148-168	1
osa-miR160a-5p_L+2R-1	comp111135_c1	comp111135_c1	hypothetical protein SORBIDRAFT_10g004520 [Sorghum bicolor]	3.5	534-555	1
osa-miR160a-3p_1ss7AG	comp99095_c1	comp99095_c1	predicted protein [Hordeum vulgare subsp. vulgare]	0	31-51	1
osa-miR160a-3p_1ss7AG	comp121610_c0			1	2187-2207	1
osa-miR160a-3p_1ss7AG	comp1574655_c0	comp1574655_c0		2.5	71-91	1	GO:0005923(tight junction)
osa-miR160a-3p_1ss7AG	comp113147_c0	comp113147_c0	60S ribosomal protein L19-1 OS=Arabidopsis thaliana GN=RPL19A PE=2 SV=1	4	656-676	1	GO:0005840(ribosome);GO:0006412(translation);GO:0005622(intracellular);GO:0042254(ribosome biogenesis);GO:0003735(structural constituent of ribosome)	ko03010(Ribosome)
zma-miR162-5p	comp865405_c0			3.5	239-260	1
zma-miR162-5p	comp19283_c0			4	52-72	1
zma-miR162-5p	comp116612_c0			4	80-99	1
osa-miR162b_1ss8GA	comp125576_c0	comp125576_c0	Endoribonuclease Dicer homolog 1 OS=Oryza sativa subsp. japonica GN=DCL1 PE=3 SV=1	2	3246-3267	1	GO:0003723(RNA binding);GO:0005179(hormone activity);GO:0005524(ATP binding);GO:0004525(ribonuclease III activity);GO:0008026(ATP-dependent helicase activity);GO:0005515(protein binding);GO:0003677(DNA binding);GO:0016787(hydrolase activity);GO:0005576(extracellular region);GO:0006396(RNA processing);GO:0003676(nucleic acid binding);GO:0006950(response to stress);GO:0016891("endoribonuclease acti…
osa-miR162b_1ss8GA	comp122668_c1	comp122668_c1		3.5	249-268	1
osa-miR162b_1ss8GA	comp101197_c0	comp101197_c0		3.5	363-383	1
osa-miR162b_1ss8GA	comp17882_c0			4	170-191	1
osa-miR162b_1ss8GA	comp98502_c0			4	136-157	1
osa-miR162b_1ss8GA	comp124862_c0	comp124862_c0	DNA (cytosine-5)-methyltransferase 1B OS=Oryza sativa subsp. japonica GN=MET1B PE=2 SV=1	4	3672-3693	1	GO:0000786(nucleosome);GO:0003700(sequence-specific DNA binding transcription factor activity);GO:0003682(chromatin binding);GO:0006306(DNA methylation);GO:0003677(DNA binding);GO:0007283(spermatogenesis);GO:0000785(chromatin);GO:0006355("regulation of transcription, DNA-templated");GO:0008168(methyltransferase activity);GO:0005634(nucleus);GO:0005667(transcription factor complex)	ko00270(Cysteine and methionine metabolism)
osa-miR162b_1ss8GA	comp119123_c0	comp119123_c0	PREDICTED: uncharacterized protein LOC100845445 [Brachypodium distachyon]	4	516-535	1	GO:0030246(carbohydrate binding)
osa-miR162b_1ss8GA	comp82377_c0	comp82377_c0	hypothetical protein SORBIDRAFT_03g046925 [Sorghum bicolor]	4	73-92	1
osa-miR164a	comp122601_c0			0	1270-1290	1
osa-miR164a	comp28471_c0	comp28471_c0		1	207-227	1
osa-miR164a	comp111707_c0	comp111707_c0	NAC domain-containing protein 21/22 OS=Arabidopsis thaliana GN=NAC021 PE=1 SV=2	2	539-559	1	GO:0006355("regulation of transcription, DNA-templated");GO:0003677(DNA binding)
osa-miR164a	comp116418_c0	comp116418_c0		2.5	1309-1329	1	GO:0019882(antigen processing and presentation);GO:0006955(immune response);GO:0042613(MHC class II protein complex);GO:0016020(membrane)
osa-miR164a	comp79139_c0			3	24-43	1
osa-miR164a	comp122384_c0	comp122384_c0	Protein IQ-DOMAIN 31 OS=Arabidopsis thaliana GN=IQD31 PE=1 SV=1	3	1312-1331	1	GO:0005515(protein binding)
osa-miR164a	comp62140_c0	comp62140_c0	NAC domain-containing protein 21/22 OS=Arabidopsis thaliana GN=NAC021 PE=1 SV=2	3.5	285-305	1	GO:0006355("regulation of transcription, DNA-templated");GO:0003677(DNA binding)
osa-miR164a	comp99444_c0			3.5	89-108	1
osa-miR164a	comp105069_c0	comp105069_c0	"myb proto-oncogene protein, plant"	3.5	373-393	1
osa-miR164a	comp1178870_c0	comp1178870_c0		4	131-151	1
osa-miR164a	comp47571_c0			4	179-199	1
osa-miR164a	comp113517_c0			4	631-651	1
osa-miR164a	comp80042_c0	comp80042_c0	hypothetical protein SORBIDRAFT_03g008950 [Sorghum bicolor]	4	316-336	1
osa-miR164a	comp125332_c0			4	2517-2537	1
osa-miR164a	comp160738_c0			4	230-251	1
osa-miR164a	comp102573_c0	comp102573_c0	Gibberellin 2-beta-dioxygenase 8 OS=Arabidopsis thaliana GN=GA2OX7 PE=1 SV=2	4	1070-1089	1	GO:0055114(oxidation-reduction process);GO:0016706("oxidoreductase activity, acting on paired donors, with incorporation or reduction of molecular oxygen, 2-oxoglutarate as one donor, and incorporation of one atom each of oxygen into both donors");GO:0044710(single-organism metabolic process);GO:0016491(oxidoreductase activity)
zma-miR164d-3p_R+1_1ss7GT	comp89664_c0			4	182-201	1
zma-miR164d-3p_R+1_1ss7GT	comp107239_c0	comp107239_c0	Subtilisin-like protease OS=Arabidopsis thaliana GN=ARA12 PE=1 SV=1	4	679-699	1	GO:0042802(identical protein binding);GO:0043086(negative regulation of catalytic activity);GO:0005618(cell wall);GO:0004252(serine-type endopeptidase activity);GO:0016023(cytoplasmic membrane-bounded vesicle);GO:0005576(extracellular region);GO:0006508(proteolysis);GO:0042381(hemolymph coagulation)
zma-miR164d-3p_R+1_1ss7GT	comp107949_c0	comp107949_c0	Oligosaccharyltransferase complex subunit ostc-A OS=Xenopus laevis GN=ostc-a PE=2 SV=1	4	635-655	1
zma-miR164d-3p_R+1_1ss7GT	comp123957_c0			4	711-731	1
zma-miR164d-3p_R+1_1ss7GT	comp122645_c0	comp122645_c0	"Interactor of constitutive active ROPs 2, chloroplastic OS=Arabidopsis thaliana GN=ICR2 PE=1 SV=1"	4	1435-1456	1	GO:0055114(oxidation-reduction process);GO:0006118(electron transport);GO:0009916(alternative oxidase activity)
osa-miR164a	comp122601_c0			0	1270-1290	1
osa-miR164a	comp28471_c0	comp28471_c0		1	207-227	1
osa-miR164a	comp111707_c0	comp111707_c0	NAC domain-containing protein 21/22 OS=Arabidopsis thaliana GN=NAC021 PE=1 SV=2	2	539-559	1	GO:0006355("regulation of transcription, DNA-templated");GO:0003677(DNA binding)
osa-miR164a	comp116418_c0	comp116418_c0		2.5	1309-1329	1	GO:0019882(antigen processing and presentation);GO:0006955(immune response);GO:0042613(MHC class II protein complex);GO:0016020(membrane)
osa-miR164a	comp79139_c0			3	24-43	1
osa-miR164a	comp122384_c0	comp122384_c0	Protein IQ-DOMAIN 31 OS=Arabidopsis thaliana GN=IQD31 PE=1 SV=1	3	1312-1331	1	GO:0005515(protein binding)
osa-miR164a	comp62140_c0	comp62140_c0	NAC domain-containing protein 21/22 OS=Arabidopsis thaliana GN=NAC021 PE=1 SV=2	3.5	285-305	1	GO:0006355("regulation of transcription, DNA-templated");GO:0003677(DNA binding)
osa-miR164a	comp99444_c0			3.5	89-108	1
osa-miR164a	comp105069_c0	comp105069_c0	"myb proto-oncogene protein, plant"	3.5	373-393	1
osa-miR164a	comp1178870_c0	comp1178870_c0		4	131-151	1
osa-miR164a	comp47571_c0			4	179-199	1
osa-miR164a	comp113517_c0			4	631-651	1
osa-miR164a	comp80042_c0	comp80042_c0	hypothetical protein SORBIDRAFT_03g008950 [Sorghum bicolor]	4	316-336	1
osa-miR164a	comp125332_c0			4	2517-2537	1
osa-miR164a	comp160738_c0			4	230-251	1
osa-miR164a	comp102573_c0	comp102573_c0	Gibberellin 2-beta-dioxygenase 8 OS=Arabidopsis thaliana GN=GA2OX7 PE=1 SV=2	4	1070-1089	1	GO:0055114(oxidation-reduction process);GO:0016706("oxidoreductase activity, acting on paired donors, with incorporation or reduction of molecular oxygen, 2-oxoglutarate as one donor, and incorporation of one atom each of oxygen into both donors");GO:0044710(single-organism metabolic process);GO:0016491(oxidoreductase activity)
bdi-miR164a-3p_1ss10TA	comp122601_c0			0	1157-1177	1
bdi-miR164a-3p_1ss10TA	comp28471_c0	comp28471_c0		3	74-94	1
bdi-miR164a-3p_1ss10TA	comp3226070_c0			3	137-156	1
bdi-miR164a-3p_1ss10TA	comp106232_c0			3	361-381	1
bdi-miR164a-3p_1ss10TA	comp104447_c0	comp104447_c0		4	228-248	1
bdi-miR164a-3p_1ss10TA	comp779641_c0	comp779641_c0	60S ribosomal protein L4 OS=Prunus armeniaca GN=RPL4 PE=2 SV=1	4	319-338	1	GO:0005634(nucleus);GO:0006412(translation);GO:0003735(structural constituent of ribosome);GO:0042254(ribosome biogenesis);GO:0005840(ribosome);GO:0003950(NAD+ ADP-ribosyltransferase activity)	ko03010(Ribosome)
sbi-miR156a	comp1368523_c0	comp1368523_c0		0	1-20	1
sbi-miR156a	comp64659_c0			0	150-169	1
sbi-miR156a	comp117795_c1	comp117795_c1		0	5-24	1
sbi-miR156a	comp114592_c1			0	1488-1507	1
sbi-miR156a	comp116616_c0	comp116616_c0	Squamosa promoter-binding-like protein 16 OS=Oryza sativa subsp. japonica GN=SPL16 PE=2 SV=1	1	513-532	1	GO:0005634(nucleus);GO:0003677(DNA binding)
sbi-miR156a	comp108286_c0	comp108286_c0	Squamosa promoter-binding-like protein 2 OS=Oryza sativa subsp. japonica GN=SPL2 PE=2 SV=2	1	429-448	1	GO:0005634(nucleus);GO:0003677(DNA binding)
sbi-miR156a	comp124940_c0	comp124940_c0	Uncharacterized protein At2g02148 OS=Arabidopsis thaliana GN=At2g02148 PE=2 SV=1	1.5	1551-1570	1	GO:0045490(pectin catabolic process);GO:0008152(metabolic process);GO:0047487(oligogalacturonide lyase activity);GO:0003677(DNA binding);GO:0046872(metal ion binding);GO:0016846(carbon-sulfur lyase activity);GO:0005634(nucleus);GO:0016787(hydrolase activity)
sbi-miR156a	comp61737_c0			2	234-253	1
sbi-miR156a	comp109067_c0			3.5	250-269	1
sbi-miR156a	comp124384_c0	comp124384_c0	"Endo-1,4-beta-xylanase A OS=Thermoanaerobacter saccharolyticum GN=xynA PE=1 SV=1"	3.5	701-720	1	GO:0043169(cation binding);GO:0016798("hydrolase activity, acting on glycosyl bonds");GO:0004553("hydrolase activity, hydrolyzing O-glycosyl compounds");GO:0005975(carbohydrate metabolic process)
sbi-miR156a	comp78507_c0			3.5	74-93	1
sbi-miR156a	comp112054_c0			3.5	1688-1707	1
sbi-miR156a	comp23460_c0	comp23460_c0		4	77-96	1
sbi-miR156a	comp74984_c0	comp74984_c0		4	98-117	1
sbi-miR156a	comp25628_c1			4	229-248	1
sbi-miR156a	comp101390_c0	comp101390_c0	TPA: hypothetical protein ZEAMMB73_465448 [Zea mays]	4	2280-2299	1	GO:0051082(unfolded protein binding)
sbi-miR156a	comp114900_c0			4	342-361	1
sbi-miR156a	comp125545_c0	comp125545_c0	Uncharacterized protein At4g10930 OS=Arabidopsis thaliana GN=At4g10930 PE=2 SV=1	4	774-793	1	GO:0008270(zinc ion binding);GO:0005515(protein binding);GO:0003723(RNA binding);GO:0046872(metal ion binding)
osa-miR166a-5p	comp113051_c0	comp113051_c0		2.5	1799-1819	1
osa-miR166a-5p	comp107602_c0	comp107602_c0	GATA transcription factor 28 OS=Arabidopsis thaliana GN=GATA28 PE=2 SV=1	3	527-547	1	GO:0005488(binding);GO:0016023(cytoplasmic membrane-bounded vesicle)
osa-miR166a-5p	comp46186_c0	comp46186_c0	Serine/threonine-protein kinase 38-like OS=Homo sapiens GN=STK38L PE=1 SV=3	3	439-459	1	GO:0006468(protein phosphorylation);GO:0005524(ATP binding);GO:0009103(lipopolysaccharide biosynthetic process);GO:0016020(membrane);GO:0004674(protein serine/threonine kinase activity);GO:0009069(serine family amino acid metabolic process);GO:0004672(protein kinase activity);GO:0016773("phosphotransferase activity, alcohol group as acceptor");GO:0016310(phosphorylation)
osa-miR166a-5p	comp125426_c0	comp125426_c0	Protein timeless homolog OS=Homo sapiens GN=TIMELESS PE=1 SV=2	3	1574-1593	1
osa-miR166a-5p	comp63111_c0	comp63111_c0		4	355-374	1
osa-miR166a-3p	comp113051_c0	comp113051_c0		0	1702-1722	1
osa-miR166a-3p	comp121891_c0	comp121891_c0	Homeobox-leucine zipper protein HOX32 OS=Oryza sativa subsp. japonica GN=HOX32 PE=2 SV=1	3	884-904	1	GO:0005634(nucleus);GO:0005667(transcription factor complex);GO:0009855(determination of bilateral symmetry);GO:0006355("regulation of transcription, DNA-templated");GO:0008289(lipid binding);GO:0043565(sequence-specific DNA binding);GO:0009944(polarity specification of adaxial/abaxial axis);GO:0009880(embryonic pattern specification);GO:0010072(primary shoot apical meristem specification);GO:000…
osa-miR166a-3p	comp60887_c0	comp60887_c0	hypothetical protein SORBIDRAFT_01g033270 [Sorghum bicolor]	3	407-426	1	GO:0003676(nucleic acid binding);GO:0007218(neuropeptide signaling pathway);GO:0005576(extracellular region);GO:0008270(zinc ion binding);GO:0005185(neurohypophyseal hormone activity)
osa-miR166a-3p	comp123467_c0	comp123467_c0	MATE efflux family protein LAL5 OS=Arabidopsis thaliana GN=LAL5 PE=2 SV=1	3	547-567	1	GO:0006855(drug transmembrane transport);GO:0055085(transmembrane transport);GO:0015238(drug transmembrane transporter activity);GO:0016020(membrane);GO:0015893(drug transport);GO:0006810(transport);GO:0015297(antiporter activity)
osa-miR166a-3p	comp122124_c0	comp122124_c0	predicted protein [Hordeum vulgare subsp. vulgare]	3.5	1026-1047	1	GO:0008270(zinc ion binding)
osa-miR166a-3p	comp79051_c0	comp79051_c0	"30S ribosomal protein 2, chloroplastic OS=Spinacia oleracea GN=PSRP2 PE=1 SV=1"	4	583-603	1	GO:0097159(organic cyclic compound binding);GO:1901363(heterocyclic compound binding);GO:0003676(nucleic acid binding)
osa-miR166a-5p_2ss15TC18AG	comp113051_c0	comp113051_c0		1	1799-1819	1
osa-miR166a-5p_2ss15TC18AG	comp98742_c0			4	469-488	1
osa-miR166a-5p_2ss15TC18AG	comp253349_c0			4	1081-1101	1
osa-miR166a-5p_2ss15TC18AG	comp63111_c0	comp63111_c0		4	355-374	1
osa-miR166a-5p_2ss15TC18AG	comp46186_c0	comp46186_c0	Serine/threonine-protein kinase 38-like OS=Homo sapiens GN=STK38L PE=1 SV=3	4	439-459	1	GO:0006468(protein phosphorylation);GO:0005524(ATP binding);GO:0009103(lipopolysaccharide biosynthetic process);GO:0016020(membrane);GO:0004674(protein serine/threonine kinase activity);GO:0009069(serine family amino acid metabolic process);GO:0004672(protein kinase activity);GO:0016773("phosphotransferase activity, alcohol group as acceptor");GO:0016310(phosphorylation)
osa-miR166a-3p_1ss21CA	comp113051_c0	comp113051_c0		1	1702-1722	1
osa-miR166a-3p_1ss21CA	comp121891_c0	comp121891_c0	Homeobox-leucine zipper protein HOX32 OS=Oryza sativa subsp. japonica GN=HOX32 PE=2 SV=1	2	884-904	1	GO:0005634(nucleus);GO:0005667(transcription factor complex);GO:0009855(determination of bilateral symmetry);GO:0006355("regulation of transcription, DNA-templated");GO:0008289(lipid binding);GO:0043565(sequence-specific DNA binding);GO:0009944(polarity specification of adaxial/abaxial axis);GO:0009880(embryonic pattern specification);GO:0010072(primary shoot apical meristem specification);GO:000…
osa-miR166a-3p_1ss21CA	comp113527_c3			4	540-559	1
osa-miR166a-3p_1ss21CA	comp123467_c0	comp123467_c0	MATE efflux family protein LAL5 OS=Arabidopsis thaliana GN=LAL5 PE=2 SV=1	4	547-567	1	GO:0006855(drug transmembrane transport);GO:0055085(transmembrane transport);GO:0015238(drug transmembrane transporter activity);GO:0016020(membrane);GO:0015893(drug transport);GO:0006810(transport);GO:0015297(antiporter activity)
sbi-MIR166b-p5_1ss21AG	comp8755_c0	comp8755_c0	Vacuolar protease A OS=Neurospora crassa (strain ATCC 24698 / 74-OR23-1A / CBS 708.71 / DSM 1257 / FGSC 987) GN=pep-4 PE=3 SV=2	3	444-463	1	GO:0016787(hydrolase activity);GO:0006508(proteolysis);GO:0004190(aspartic-type endopeptidase activity)	ko04142(Lysosome)
sbi-MIR166b-p5_1ss21AG	comp857541_c0	comp857541_c0	splicing factor U2AF 65 kDa subunit	3.5	253-273	1		ko03040(Spliceosome)
sbi-MIR166b-p5_1ss21AG	comp536965_c0	comp536965_c0		4	15-35	1
sbi-MIR166b-p5_1ss21AG	comp111883_c0	comp111883_c0	Probable calcium-binding protein CML25 OS=Arabidopsis thaliana GN=CML25 PE=2 SV=1	4	765-785	1	GO:0005509(calcium ion binding);GO:0009536(plastid);GO:0016021(integral component of membrane)	ko04626(Plant-pathogen interaction)
sbi-MIR166b-p5_1ss21AG	comp96304_c0	comp96304_c0	hypothetical protein SORBIDRAFT_05g024010 [Sorghum bicolor]	4	1010-1031	1
osa-miR166a-3p_L-1	comp58510_c0			0	192-211	1
osa-miR166a-3p_L-1	comp113051_c0	comp113051_c0		0	1702-1721	1
osa-miR166a-3p_L-1	comp123467_c0	comp123467_c0	MATE efflux family protein LAL5 OS=Arabidopsis thaliana GN=LAL5 PE=2 SV=1	2	547-566	1	GO:0006855(drug transmembrane transport);GO:0055085(transmembrane transport);GO:0015238(drug transmembrane transporter activity);GO:0016020(membrane);GO:0015893(drug transport);GO:0006810(transport);GO:0015297(antiporter activity)
osa-miR166a-3p_L-1	comp121891_c0	comp121891_c0	Homeobox-leucine zipper protein HOX32 OS=Oryza sativa subsp. japonica GN=HOX32 PE=2 SV=1	2.5	884-903	1	GO:0005634(nucleus);GO:0005667(transcription factor complex);GO:0009855(determination of bilateral symmetry);GO:0006355("regulation of transcription, DNA-templated");GO:0008289(lipid binding);GO:0043565(sequence-specific DNA binding);GO:0009944(polarity specification of adaxial/abaxial axis);GO:0009880(embryonic pattern specification);GO:0010072(primary shoot apical meristem specification);GO:000…
osa-miR166a-3p_L-1	comp79051_c0	comp79051_c0	"30S ribosomal protein 2, chloroplastic OS=Spinacia oleracea GN=PSRP2 PE=1 SV=1"	3	583-602	1	GO:0097159(organic cyclic compound binding);GO:1901363(heterocyclic compound binding);GO:0003676(nucleic acid binding)
osa-miR166a-3p_L-1	comp122124_c0	comp122124_c0	predicted protein [Hordeum vulgare subsp. vulgare]	3	1026-1046	1	GO:0008270(zinc ion binding)
osa-miR166a-3p_L-1	comp50716_c0	comp50716_c0	LINE-1 reverse transcriptase homolog OS=Nycticebus coucang PE=1 SV=1	3	1781-1801	1	GO:0003723(RNA binding);GO:0006278(RNA-dependent DNA replication);GO:0003676(nucleic acid binding);GO:0051252(regulation of RNA metabolic process);GO:0004523(RNA-DNA hybrid ribonuclease activity);GO:0003964(RNA-directed DNA polymerase activity)
osa-miR166a-3p_L-1	comp60887_c0	comp60887_c0	hypothetical protein SORBIDRAFT_01g033270 [Sorghum bicolor]	4	407-426	1	GO:0003676(nucleic acid binding);GO:0007218(neuropeptide signaling pathway);GO:0005576(extracellular region);GO:0008270(zinc ion binding);GO:0005185(neurohypophyseal hormone activity)
osa-miR166a-3p_L-1	comp113527_c3			4	540-558	1
osa-miR166a-3p_L-1	comp99956_c0	comp99956_c0	Putative disease resistance protein RGA1 OS=Solanum bulbocastanum GN=RGA1 PE=2 SV=2	4	413-433	1	GO:0006355("regulation of transcription, DNA-templated");GO:0016788("hydrolase activity, acting on ester bonds");GO:0005667(transcription factor complex);GO:0008242(omega peptidase activity);GO:0006508(proteolysis);GO:0005515(protein binding);GO:0016740(transferase activity);GO:0004197(cysteine-type endopeptidase activity);GO:0016817("hydrolase activity, acting on acid anhydrides");GO:0006952(def…
osa-miR167d-5p_R+1_1	comp117003_c2	comp117003_c2		0	686-707	1
osa-miR167d-5p_R+1_1	comp67281_c0	comp67281_c0		1	221-242	1
osa-miR167d-5p_R+1_1	comp18274_c0			1.5	243-264	1
osa-miR167d-5p_R+1_1	comp1879373_c0	comp1879373_c0	Sodium/potassium-transporting ATPase subunit alpha-4 OS=Homo sapiens GN=ATP1A4 PE=1 SV=3	3.5	130-151	1		ko04911(Insulin secretion);ko04260(Cardiac muscle contraction);ko04970(Salivary secretion);ko04971(Gastric acid secretion);ko04972(Pancreatic secretion);ko04976(Bile secretion);ko04973(Carbohydrate digestion and absorption);ko04974(Protein digestion and absorption);ko04978(Mineral absorption);ko04960(Aldosterone-regulated sodium reabsorption);ko04961(Endocrine and other factor-regulated calcium r…
osa-miR167d-5p_R+1_1	comp124154_c0	comp124154_c0	hypothetical protein SORBIDRAFT_09g030580 [Sorghum bicolor]	3.5	673-693	1	GO:0009791(post-embryonic development);GO:0044424(intracellular part)
osa-miR167d-5p_R+1_1	comp1162946_c0	comp1162946_c0	Putative leucine-rich repeat receptor-like serine/threonine-protein kinase At2g24130 OS=Arabidopsis thaliana GN=At2g24130 PE=2 SV=1	4	163-185	1	GO:0006468(protein phosphorylation);GO:0005524(ATP binding);GO:0004672(protein kinase activity)
osa-miR167d-5p_R+1_1	comp121389_c0			4	3612-3632	1
zma-miR167f-3p_1ss21CG	comp77137_c0			3	963-984	1
zma-miR167f-3p_1ss21CG	comp59677_c0	comp59677_c0	conserved hypothetical protein [Phytophthora infestans T30-4]	3.5	549-570	1	GO:0005634(nucleus);GO:0004842(ubiquitin-protein transferase activity);GO:0016567(protein ubiquitination)
zma-miR167f-3p_1ss21CG	comp18609_c0	comp18609_c0		4	378-399	1
zma-miR167f-3p_1ss21CG	comp115553_c0			4	726-747	1
osa-miR167d-5p_R+1_1	comp117003_c2	comp117003_c2		0	686-707	1
osa-miR167d-5p_R+1_1	comp67281_c0	comp67281_c0		1	221-242	1
osa-miR167d-5p_R+1_1	comp18274_c0			1.5	243-264	1
osa-miR167d-5p_R+1_1	comp1879373_c0	comp1879373_c0	Sodium/potassium-transporting ATPase subunit alpha-4 OS=Homo sapiens GN=ATP1A4 PE=1 SV=3	3.5	130-151	1		ko04911(Insulin secretion);ko04260(Cardiac muscle contraction);ko04970(Salivary secretion);ko04971(Gastric acid secretion);ko04972(Pancreatic secretion);ko04976(Bile secretion);ko04973(Carbohydrate digestion and absorption);ko04974(Protein digestion and absorption);ko04978(Mineral absorption);ko04960(Aldosterone-regulated sodium reabsorption);ko04961(Endocrine and other factor-regulated calcium r…
osa-miR167d-5p_R+1_1	comp124154_c0	comp124154_c0	hypothetical protein SORBIDRAFT_09g030580 [Sorghum bicolor]	3.5	673-693	1	GO:0009791(post-embryonic development);GO:0044424(intracellular part)
osa-miR167d-5p_R+1_1	comp1162946_c0	comp1162946_c0	Putative leucine-rich repeat receptor-like serine/threonine-protein kinase At2g24130 OS=Arabidopsis thaliana GN=At2g24130 PE=2 SV=1	4	163-185	1	GO:0006468(protein phosphorylation);GO:0005524(ATP binding);GO:0004672(protein kinase activity)
osa-miR167d-5p_R+1_1	comp121389_c0			4	3612-3632	1
osa-miR167d-3p	comp106937_c0	comp106937_c0		3.5	45-65	1
zma-MIR159d-p5	comp882480_c0	comp882480_c0		3.5	112-133	1
zma-MIR159d-p5	comp54190_c0	comp54190_c0	Serine/threonine-protein kinase SRPK OS=Physarum polycephalum PE=1 SV=1	4	1634-1653	1	GO:0006468(protein phosphorylation);GO:0005524(ATP binding);GO:0004672(protein kinase activity)
osa-miR167d-5p_R+1_2	comp67281_c0	comp67281_c0		1	221-242	1
osa-miR167d-5p_R+1_2	comp117003_c2	comp117003_c2		1	686-707	1
osa-miR167d-5p_R+1_2	comp18274_c0			1.5	243-264	1
osa-miR167d-5p_R+1_2	comp1879373_c0	comp1879373_c0	Sodium/potassium-transporting ATPase subunit alpha-4 OS=Homo sapiens GN=ATP1A4 PE=1 SV=3	2.5	129-151	1		ko04911(Insulin secretion);ko04260(Cardiac muscle contraction);ko04970(Salivary secretion);ko04971(Gastric acid secretion);ko04972(Pancreatic secretion);ko04976(Bile secretion);ko04973(Carbohydrate digestion and absorption);ko04974(Protein digestion and absorption);ko04978(Mineral absorption);ko04960(Aldosterone-regulated sodium reabsorption);ko04961(Endocrine and other factor-regulated calcium r…
osa-miR167d-5p_R+1_2	comp121389_c0			4	3612-3632	1
osa-miR167h-3p	comp117003_c2	comp117003_c2		0	615-635	1
osa-miR167h-3p	comp123930_c0	comp123930_c0	Kinesin-related protein 11 OS=Dictyostelium discoideum GN=kif11 PE=3 SV=1	4	1650-1670	1	GO:0006357(regulation of transcription from RNA polymerase II promoter);GO:0043093(FtsZ-dependent cytokinesis);GO:0045298(tubulin complex);GO:0005524(ATP binding);GO:0008017(microtubule binding);GO:0003777(microtubule motor activity);GO:0007017(microtubule-based process);GO:0000917(barrier septum assembly);GO:0005874(microtubule);GO:0005875(microtubule associated complex);GO:0016592(mediator comp…
osa-miR167h-3p	comp102756_c1	comp102756_c1		4	62-81	1
osa-miR167d-5p_R+1_2	comp67281_c0	comp67281_c0		1	221-242	1
osa-miR167d-5p_R+1_2	comp117003_c2	comp117003_c2		1	686-707	1
osa-miR167d-5p_R+1_2	comp18274_c0			1.5	243-264	1
osa-miR167d-5p_R+1_2	comp1879373_c0	comp1879373_c0	Sodium/potassium-transporting ATPase subunit alpha-4 OS=Homo sapiens GN=ATP1A4 PE=1 SV=3	2.5	129-151	1		ko04911(Insulin secretion);ko04260(Cardiac muscle contraction);ko04970(Salivary secretion);ko04971(Gastric acid secretion);ko04972(Pancreatic secretion);ko04976(Bile secretion);ko04973(Carbohydrate digestion and absorption);ko04974(Protein digestion and absorption);ko04978(Mineral absorption);ko04960(Aldosterone-regulated sodium reabsorption);ko04961(Endocrine and other factor-regulated calcium r…
osa-miR167d-5p_R+1_2	comp121389_c0			4	3612-3632	1
osa-miR167e-3p_1ss3AG	comp67281_c0	comp67281_c0		0	151-171	1
osa-miR167e-3p_1ss3AG	comp1048616_c0	comp1048616_c0	LRR receptor-like serine/threonine-protein kinase GSO2 OS=Arabidopsis thaliana GN=GSO2 PE=2 SV=2	3	310-329	1	GO:0005515(protein binding)
osa-miR167e-3p_1ss3AG	comp103871_c0	comp103871_c0		3.5	782-802	1	GO:0030435(sporulation resulting in formation of a cellular spore)
osa-miR167e-3p_1ss3AG	comp101254_c0			4	117-138	1
osa-miR167e-3p_1ss3AG	comp71748_c0			4	38-57	1
osa-miR167a-5p	comp18274_c0			0	244-264	1
osa-miR167a-5p	comp67281_c0	comp67281_c0		1	222-242	1
osa-miR167a-5p	comp117003_c2	comp117003_c2		1	687-707	1
osa-miR167a-5p	comp1879373_c0	comp1879373_c0	Sodium/potassium-transporting ATPase subunit alpha-4 OS=Homo sapiens GN=ATP1A4 PE=1 SV=3	2.5	131-151	1		ko04911(Insulin secretion);ko04260(Cardiac muscle contraction);ko04970(Salivary secretion);ko04971(Gastric acid secretion);ko04972(Pancreatic secretion);ko04976(Bile secretion);ko04973(Carbohydrate digestion and absorption);ko04974(Protein digestion and absorption);ko04978(Mineral absorption);ko04960(Aldosterone-regulated sodium reabsorption);ko04961(Endocrine and other factor-regulated calcium r…
osa-miR167a-5p	comp118867_c1	comp118867_c1	hypothetical protein ZEAMMB73_394019 [Zea mays]	3.5	423-444	1	GO:0019867(outer membrane);GO:0019064(fusion of virus membrane with host plasma membrane);GO:0004252(serine-type endopeptidase activity);GO:0006508(proteolysis);GO:0030288(outer membrane-bounded periplasmic space)
osa-miR167a-5p	comp1763704_c0	comp1763704_c0		4	138-157	1	GO:0005840(ribosome);GO:0005622(intracellular);GO:0042254(ribosome biogenesis);GO:0003735(structural constituent of ribosome);GO:0006412(translation)
osa-miR167a-5p	comp122928_c0			4	1816-1836	1
osa-miR167a-5p	comp1611323_c0	comp1611323_c0		4	157-178	1
osa-miR167a-5p	comp1162946_c0	comp1162946_c0	Putative leucine-rich repeat receptor-like serine/threonine-protein kinase At2g24130 OS=Arabidopsis thaliana GN=At2g24130 PE=2 SV=1	4	164-185	1	GO:0006468(protein phosphorylation);GO:0005524(ATP binding);GO:0004672(protein kinase activity)
osa-miR167a-5p	comp125223_c0	comp125223_c0	Symplekin OS=Homo sapiens GN=SYMPK PE=1 SV=2	4	1819-1839	1	GO:0008914(leucyltransferase activity);GO:0005515(protein binding);GO:0030163(protein catabolic process)
osa-miR167a-5p	comp1373069_c0			4	59-78	1
osa-miR167a-5p	comp121805_c0	comp121805_c0	Uncharacterized protein At2g41620 OS=Arabidopsis thaliana GN=At2g41620 PE=2 SV=2	4	1600-1620	1	GO:0006886(intracellular protein transport);GO:0009069(serine family amino acid metabolic process);GO:0005643(nuclear pore);GO:0008385(IkappaB kinase complex);GO:0008384(IkappaB kinase activity);GO:0005515(protein binding);GO:0016310(phosphorylation);GO:0006810(transport);GO:0016192(vesicle-mediated transport)	ko03013(RNA transport)
osa-miR167a-3p_L+1R-1	comp18274_c0			0	153-174	1
osa-miR167a-3p_L+1R-1	comp36909_c0	comp36909_c0	Ankyrin repeat domain-containing protein 6 OS=Homo sapiens GN=ANKRD6 PE=1 SV=3	4	769-790	1	GO:0005515(protein binding);GO:0005509(calcium ion binding)
osa-miR167a-3p_L+1R-1	comp115024_c0			4	302-324	1
osa-miR167a-3p_L+1R-1	comp105017_c0	comp105017_c0		4	1028-1050	1
osa-miR167a-3p_L+1R-1	comp115629_c1			4	152-172	1
osa-miR169b	comp8584_c0	comp8584_c0		0	62-82	1
osa-miR169b	comp86551_c0	comp86551_c0		0	212-232	1
osa-miR169b	comp118702_c0	comp118702_c0	Nuclear transcription factor Y subunit A-5 OS=Arabidopsis thaliana GN=NFYA5 PE=2 SV=1	3.5	1321-1341	1	GO:0003700(sequence-specific DNA binding transcription factor activity);GO:0006355("regulation of transcription, DNA-templated");GO:0005634(nucleus);GO:0005667(transcription factor complex)	ko04612(Antigen processing and presentation)
osa-miR169b	comp124645_c0	comp124645_c0	Transcription factor LAF1 OS=Arabidopsis thaliana GN=LAF1 PE=1 SV=2	4	3177-3197	1	GO:0000785(chromatin);GO:0003682(chromatin binding)	ko03008(Ribosome biogenesis in eukaryotes)
osa-miR169b	comp121042_c0			4	1068-1088	1
osa-miR169b	comp14982_c0	comp14982_c0		4	180-201	1
bdi-miR169c-3p_2ss5GA8-C	comp86551_c0	comp86551_c0		2	133-152	1
bdi-miR169c-3p_2ss5GA8-C	comp101716_c0	comp101716_c0		4	694-713	1
bdi-miR169c-3p_2ss5GA8-C	comp1415560_c0			4	145-164	1
bdi-miR169c-3p_2ss5GA8-C	comp123841_c0			4	470-491	1
osa-miR169b	comp8584_c0	comp8584_c0		0	62-82	1
osa-miR169b	comp86551_c0	comp86551_c0		0	212-232	1
osa-miR169b	comp118702_c0	comp118702_c0	Nuclear transcription factor Y subunit A-5 OS=Arabidopsis thaliana GN=NFYA5 PE=2 SV=1	3.5	1321-1341	1	GO:0003700(sequence-specific DNA binding transcription factor activity);GO:0006355("regulation of transcription, DNA-templated");GO:0005634(nucleus);GO:0005667(transcription factor complex)	ko04612(Antigen processing and presentation)
osa-miR169b	comp124645_c0	comp124645_c0	Transcription factor LAF1 OS=Arabidopsis thaliana GN=LAF1 PE=1 SV=2	4	3177-3197	1	GO:0000785(chromatin);GO:0003682(chromatin binding)	ko03008(Ribosome biogenesis in eukaryotes)
osa-miR169b	comp121042_c0			4	1068-1088	1
osa-miR169b	comp14982_c0	comp14982_c0		4	180-201	1
bdi-miR169c-3p_L+1R-2_2ss6GA9-C	comp8584_c0	comp8584_c0		0	1-20	1
bdi-miR169c-3p_L+1R-2_2ss6GA9-C	comp1533079_c0	comp1533079_c0		3.5	231-250	1
bdi-miR169c-3p_L+1R-2_2ss6GA9-C	comp113455_c0	comp113455_c0	Melanoma-associated antigen G1 OS=Mus musculus GN=Ndnl2 PE=1 SV=1	4	281-300	1
bdi-miR169c-3p_L+1R-2_2ss6GA9-C	comp90743_c0	comp90743_c0		4	178-196	1
bdi-miR169c-3p_L+1R-2_2ss6GA9-C	comp426702_c0	comp426702_c0	"3&apos;(2&apos;),5&apos;-bisphosphate nucleotidase 1 OS=Dictyostelium discoideum GN=bpnt1 PE=3 SV=1"	4	456-475	1	GO:0042381(hemolymph coagulation);GO:0005576(extracellular region);GO:0046854(phosphatidylinositol phosphorylation)	ko00920(Sulfur metabolism)
zma-miR159c-3p_L-1R-1	comp108159_c0			1	858-876	1
zma-miR159c-3p_L-1R-1	comp112726_c0			1	943-961	1
zma-miR159c-3p_L-1R-1	comp55357_c0			2	55-73	1
zma-miR159c-3p_L-1R-1	comp91327_c0	comp91327_c0		2	265-283	1
zma-miR159c-3p_L-1R-1	comp86342_c0			3	235-253	1
zma-miR159c-3p_L-1R-1	comp1302017_c0			3	234-251	1
zma-miR159c-3p_L-1R-1	comp106275_c0	comp106275_c0	hypothetical protein SORBIDRAFT_01g012980 [Sorghum bicolor]	3	969-987	1
zma-miR159c-3p_L-1R-1	comp112927_c0			3	163-182	1
zma-miR159c-3p_L-1R-1	comp36843_c0			3.5	281-299	1
zma-miR159c-3p_L-1R-1	comp119864_c0			3.5	635-653	1
zma-miR159c-3p_L-1R-1	comp115740_c1			3.5	218-236	1
zma-miR159c-3p_L-1R-1	comp121036_c0	comp121036_c0	NAD-dependent protein deacetylase SRT1 OS=Oryza sativa subsp. indica GN=SRT1 PE=2 SV=1	3.5	1755-1773	1	GO:0070403(NAD+ binding)
zma-miR159c-3p_L-1R-1	comp107580_c0	comp107580_c0	Transcription factor PCF6 OS=Oryza sativa subsp. japonica GN=PCF6 PE=2 SV=1	3.5	1-19	1
zma-miR159c-3p_L-1R-1	comp119008_c0	comp119008_c0	Putative disease resistance protein RGA1 OS=Solanum bulbocastanum GN=RGA1 PE=2 SV=2	3.5	1357-1375	1
zma-miR159c-3p_L-1R-1	comp101700_c0	comp101700_c0		4	441-459	1
zma-miR159c-3p_L-1R-1	comp90710_c0	comp90710_c0		4	447-465	1
zma-miR159c-3p_L-1R-1	comp78466_c0			4	519-537	1
zma-miR159c-3p_L-1R-1	comp125461_c0			4	157-175	1
zma-miR159c-3p_L-1R-1	comp23797_c0			4	210-227	1
zma-miR159c-3p_L-1R-1	comp125006_c0	comp125006_c0	Methyl-CpG-binding domain-containing protein 9 OS=Arabidopsis thaliana GN=MBD9 PE=2 SV=1	4	172-190	1	GO:0046872(metal ion binding);GO:0005747(mitochondrial respiratory chain complex I);GO:0005515(protein binding);GO:0008270(zinc ion binding);GO:0005634(nucleus);GO:0005739(mitochondrion)
zma-miR159c-3p_L-1R-1	comp5574_c0	comp5574_c0		4	109-127	1
zma-miR159c-3p_L-1R-1	comp41395_c0			4	993-1011	1
zma-miR159c-3p_L-1R-1	comp577085_c0			4	693-711	1
zma-miR159c-3p_L-1R-1	comp124562_c0			4	2760-2778	1
zma-miR159c-3p_L-1R-1	comp85721_c0	comp85721_c0		4	122-141	1
zma-miR159c-3p_L-1R-1	comp116162_c1			4	1321-1339	1
zma-miR159c-3p_L-1R-1	comp1315666_c0	comp1315666_c0		4	330-347	1
zma-miR159c-3p_L-1R-1	comp123474_c0	comp123474_c0	F-box/LRR-repeat protein 3 OS=Arabidopsis thaliana GN=FBL3 PE=2 SV=1	4	239-257	1	GO:0005515(protein binding)
zma-miR159c-3p_L-1R-1	comp124246_c1	comp124246_c1	Methionine S-methyltransferase OS=Zea mays GN=MMT1 PE=2 SV=2	4	3537-3555	1	GO:0046500(S-adenosylmethionine metabolic process);GO:0008033(tRNA processing);GO:0030170(pyridoxal phosphate binding);GO:0032259(methylation);GO:0008173(RNA methyltransferase activity);GO:0016740(transferase activity);GO:0008152(metabolic process);GO:0008176(tRNA (guanine-N7-)-methyltransferase activity);GO:0006479(protein methylation);GO:0008168(methyltransferase activity);GO:0005737(cytoplasm)…	ko00450(Selenocompound metabolism)
zma-miR159c-3p_L-1R-1	comp118663_c0	comp118663_c0	Asparagine synthetase [glutamine-hydrolyzing] 2 OS=Oryza sativa subsp. japonica GN=Os06g0265000 PE=2 SV=3	4	1263-1281	1	GO:0005524(ATP binding);GO:0008033(tRNA processing);GO:0006522(alanine metabolic process);GO:0006529(asparagine biosynthetic process);GO:0008152(metabolic process);GO:0016740(transferase activity);GO:0070981(L-asparagine biosynthetic process);GO:0005737(cytoplasm);GO:0006531(aspartate metabolic process);GO:0004066(asparagine synthase (glutamine-hydrolyzing) activity)	ko00910(Nitrogen metabolism);ko00250("Alanine,ko aspartate and glutamate metabolism")
zma-miR159c-3p_L-1R-1	comp123377_c0			4	2332-2350	1
zma-miR159c-3p_L-1R-1	comp115740_c1			4	730-749	1
osa-miR169b_L+2R-2	comp86551_c0	comp86551_c0		0	214-234	1
osa-miR169b_L+2R-2	comp8584_c0	comp8584_c0		0.5	64-84	1
osa-miR169b_L+2R-2	comp765152_c0	comp765152_c0	Hexose carrier protein HEX6 OS=Ricinus communis GN=HEX6 PE=2 SV=1	3.5	194-214	1	GO:0022891(substrate-specific transmembrane transporter activity);GO:0016021(integral component of membrane);GO:0022857(transmembrane transporter activity);GO:0055085(transmembrane transport)
osa-miR169b_L+2R-2	comp116720_c0	comp116720_c0	hypothetical protein SORBIDRAFT_03g043660 [Sorghum bicolor]	3.5	1131-1151	1	GO:0005737(cytoplasm);GO:0008061(chitin binding)
osa-miR169b_L+2R-2	comp121042_c0			3.5	1070-1090	1
osa-miR169b_L+2R-2	comp71895_c0			4	2-21	1
osa-miR169b_L+2R-2	comp107314_c0	comp107314_c0	UPF0136 membrane protein At2g26240 OS=Arabidopsis thaliana GN=At2g26240 PE=2 SV=1	4	396-416	1	GO:0016020(membrane)
osa-miR169b_L+2R-2	comp116554_c1	comp116554_c1	"Long chain acyl-CoA synthetase 9, chloroplastic OS=Arabidopsis thaliana GN=LACS9 PE=2 SV=1"	4	203-222	1	GO:0016020(membrane);GO:0008152(metabolic process);GO:0003824(catalytic activity);GO:0009941(chloroplast envelope)	ko00071(Fatty acid metabolism);ko04146(Peroxisome);ko04920(Adipocytokine signaling pathway);ko03320(PPAR signaling pathway)
osa-miR169b_L+2R-2	comp14982_c0	comp14982_c0		4	182-203	1
osa-miR169b_L+2R-2	comp111583_c0	comp111583_c0	Transcription initiation factor TFIID subunit 13 OS=Pongo abelii GN=TAF13 PE=2 SV=1	4	1027-1046	1	GO:0006366(transcription from RNA polymerase II promoter);GO:0006352("DNA-templated transcription, initiation");GO:0005669(transcription factor TFIID complex);GO:0046982(protein heterodimerization activity)	ko03022(Basal transcription factors)
bdi-miR169c-3p_R+1_1ss5GA	comp86551_c0	comp86551_c0		0	132-152	1
bdi-miR169c-3p_R+1_1ss5GA	comp9846_c0	comp9846_c0	60S ribosomal protein L21 OS=Capra hircus GN=RPL21 PE=2 SV=1	2.5	430-449	1	GO:0005622(intracellular);GO:0042254(ribosome biogenesis);GO:0003735(structural constituent of ribosome);GO:0006412(translation);GO:0005840(ribosome)	ko03010(Ribosome)
bdi-miR169c-3p_R+1_1ss5GA	comp14982_c0	comp14982_c0		3	121-141	1
bdi-miR169c-3p_R+1_1ss5GA	comp118672_c0			3.5	1196-1215	1
bdi-miR169c-3p_R+1_1ss5GA	comp124264_c1			3.5	1303-1322	1
bdi-miR169c-3p_R+1_1ss5GA	comp64949_c0			4	154-174	1
bdi-miR169c-3p_R+1_1ss5GA	comp50245_c0			4	1006-1025	1
osa-miR171f-5p	comp120992_c0			0	1744-1764	1
osa-miR171f-5p	comp66672_c0			3	159-179	1
osa-miR171f-5p	comp87385_c1	comp87385_c1	hypothetical protein ZEAMMB73_241747 [Zea mays]	3.5	7-27	1
osa-miR171f-5p	comp2279_c0	comp2279_c0		4	153-174	1
osa-miR171f-5p	comp1176370_c0			4	164-184	1
osa-miR171f-5p	comp117647_c0	comp117647_c0	"PREDICTED: CCA tRNA nucleotidyltransferase, mitochondrial-like [Brachypodium distachyon]"	4	147-166	1	GO:0016779(nucleotidyltransferase activity);GO:0003723(RNA binding);GO:0006396(RNA processing)
osa-miR171f-5p	comp124273_c0	comp124273_c0	"Pentatricopeptide repeat-containing protein At3g62470, mitochondrial OS=Arabidopsis thaliana GN=At3g62470 PE=2 SV=1"	4	1172-1193	1	GO:0045156("electron transporter, transferring electrons within the cyclic electron transport pathway of photosynthesis activity");GO:0006118(electron transport);GO:0030077(plasma membrane light-harvesting complex);GO:0016021(integral component of membrane);GO:0019684("photosynthesis, light reaction")
osa-miR171f-5p	comp119477_c0			4	2361-2380	1
osa-miR171b_L+1	comp120992_c0			0	1685-1706	1
osa-miR171b_L+1	comp66672_c0			2	103-124	1
osa-miR171b_L+1	comp120217_c0	comp120217_c0	Scarecrow-like protein 6 OS=Arabidopsis thaliana GN=SCL6 PE=1 SV=1	2	1347-1368	1	GO:0042742(defense response to bacterium);GO:0006355("regulation of transcription, DNA-templated");GO:0042381(hemolymph coagulation);GO:0008236(serine-type peptidase activity);GO:0006508(proteolysis)
osa-miR171b_L+1	comp124330_c0			3	286-307	1
osa-miR171b_L+1	comp120992_c0			0	1685-1706	1
osa-miR171b_L+1	comp66672_c0			2	103-124	1
osa-miR171b_L+1	comp120217_c0	comp120217_c0	Scarecrow-like protein 6 OS=Arabidopsis thaliana GN=SCL6 PE=1 SV=1	2	1347-1368	1	GO:0042742(defense response to bacterium);GO:0006355("regulation of transcription, DNA-templated");GO:0042381(hemolymph coagulation);GO:0008236(serine-type peptidase activity);GO:0006508(proteolysis)
osa-miR171b_L+1	comp124330_c0			3	286-307	1
osa-miR171a_2ss8GA17AG	comp66672_c0			0.5	103-123	1
osa-miR171a_2ss8GA17AG	comp33739_c0	comp33739_c0		2.5	143-163	1
osa-miR171a_2ss8GA17AG	comp120217_c0	comp120217_c0	Scarecrow-like protein 6 OS=Arabidopsis thaliana GN=SCL6 PE=1 SV=1	2.5	1347-1367	1	GO:0042742(defense response to bacterium);GO:0006355("regulation of transcription, DNA-templated");GO:0042381(hemolymph coagulation);GO:0008236(serine-type peptidase activity);GO:0006508(proteolysis)
osa-miR171a_2ss8GA17AG	comp124330_c0			3.5	286-306	1
osa-miR171a_2ss8GA17AG	comp653806_c0			4	418-438	1
osa-miR172d-5p	comp113466_c0	comp113466_c0	Purple acid phosphatase 22 OS=Arabidopsis thaliana GN=PAP22 PE=2 SV=1	2.5	196-215	1	GO:0016787(hydrolase activity);GO:0019497(hexachlorocyclohexane metabolic process);GO:0006771(riboflavin metabolic process);GO:0045095(keratin filament);GO:0003993(acid phosphatase activity);GO:0046872(metal ion binding)
osa-miR172d-5p	comp68593_c0	comp68593_c0		3	269-288	1
osa-miR172d-5p	comp1671280_c0	comp1671280_c0	hypothetical protein SORBIDRAFT_05g023246 [Sorghum bicolor]	3	82-100	1	GO:0046872(metal ion binding);GO:0005622(intracellular);GO:0008270(zinc ion binding)
osa-miR172d-5p	comp411049_c0			3	4494-4513	1
osa-miR172d-5p	comp125616_c0	comp125616_c0	Neuroblastoma-amplified sequence OS=Danio rerio GN=nbas PE=2 SV=1	3	1081-1099	1
osa-miR172d-5p	comp450610_c0	comp450610_c0		3.5	476-495	1
osa-miR172d-5p	comp116971_c0	comp116971_c0	expressed protein [Oryza sativa Japonica Group]	3.5	997-1017	1	GO:0016020(membrane);GO:0005886(plasma membrane)
osa-miR172d-5p	comp1303422_c0	comp1303422_c0	Anaphase-promoting complex subunit cdc20 OS=Dictyostelium discoideum GN=cdc20 PE=1 SV=1	3.5	221-240	1	GO:0005515(protein binding)	ko04120(Ubiquitin mediated proteolysis);ko04110(Cell cycle);ko04111(Cell cycle - yeast);ko04113(Meiosis - yeast);ko04114(Oocyte meiosis)
osa-miR172d-5p	comp119768_c0	comp119768_c0	Stress-induced-phosphoprotein 1 OS=Macaca fascicularis GN=STIP1 PE=2 SV=1	3.5	1671-1690	1	GO:0003677(DNA binding);GO:0015979(photosynthesis);GO:0042802(identical protein binding);GO:0005515(protein binding);GO:0030494(bacteriochlorophyll biosynthetic process)
osa-miR172d-5p	comp1081636_c0			4	217-236	1
osa-miR172d-5p	comp34550_c0	comp34550_c0		4	162-180	1
osa-miR172d-5p	comp110860_c0	comp110860_c0	Ethylene-responsive transcription factor CRF4 OS=Arabidopsis thaliana GN=CRF4 PE=1 SV=2	4	1378-1397	1
osa-miR172d-5p	comp49604_c0	comp49604_c0	Eukaryotic translation initiation factor 3 subunit H OS=Arabidopsis thaliana GN=TIF3H1 PE=2 SV=2	4	202-221	1	GO:0005515(protein binding)	ko03013(RNA transport)
osa-miR172d-5p	comp80123_c0	comp80123_c0		4	160-179	1
osa-miR172d-5p	comp626846_c0	comp626846_c0		4	53-71	1
osa-miR172d-5p	comp123497_c0	comp123497_c0	PREDICTED: uncharacterized protein LOC100822050 [Brachypodium distachyon]	4	1935-1954	1
osa-miR172d-5p	comp115140_c0	comp115140_c0	pinin	4	445-464	1		ko03013(RNA transport);ko03015(mRNA surveillance pathway)
osa-miR172d-5p	comp114182_c0	comp114182_c0	TPA: hypothetical protein ZEAMMB73_836354 [Zea mays]	4	291-310	1	GO:0020037(heme binding);GO:0005672(transcription factor TFIIA complex);GO:0016021(integral component of membrane);GO:0006367(transcription initiation from RNA polymerase II promoter)
osa-miR172d-5p	comp125663_c0			4	1348-1367	1
osa-miR172d-5p	comp123829_c0	comp123829_c0	Alpha-N-acetylglucosaminidase OS=Homo sapiens GN=NAGLU PE=1 SV=2	4	1131-1150	1	GO:0005773(vacuole);GO:0016023(cytoplasmic membrane-bounded vesicle)	ko00531(Glycosaminoglycan degradation);ko04142(Lysosome)
osa-miR172d-5p	comp106969_c0			4	335-353	1
osa-miR172a	comp110952_c0	comp110952_c0		1	474-494	1	GO:0005198(structural molecule activity)
osa-miR172a	comp115231_c0	comp115231_c0		2	137-157	1
osa-miR172a	comp114379_c2			2	886-906	1
osa-miR172a	comp120819_c0	comp120819_c0	Floral homeotic protein APETALA 2 OS=Arabidopsis thaliana GN=AP2 PE=1 SV=1	2	1496-1516	1	GO:0003700(sequence-specific DNA binding transcription factor activity);GO:0030704(vitelline membrane formation);GO:0006355("regulation of transcription, DNA-templated");GO:0005667(transcription factor complex)
osa-miR172a	comp109672_c0			3	656-676	1
osa-miR172a	comp572526_c0			3.5	757-776	1
osa-miR172a	comp112551_c0	comp112551_c0	Floral homeotic protein APETALA 2 OS=Arabidopsis thaliana GN=AP2 PE=1 SV=1	4	1850-1870	1	GO:0006355("regulation of transcription, DNA-templated");GO:0003899(DNA-directed RNA polymerase activity);GO:0005667(transcription factor complex);GO:0016592(mediator complex);GO:0009791(post-embryonic development);GO:0006351("transcription, DNA-templated");GO:0048513(organ development);GO:0006206(pyrimidine nucleobase metabolic process);GO:0003700(sequence-specific DNA binding transcription fact…
osa-miR172a	comp107907_c0			4	352-372	1
osa-miR172a	comp113160_c0	comp113160_c0	AP-2 complex subunit mu OS=Dictyostelium discoideum GN=apm2 PE=2 SV=2	4	982-1001	1	GO:0030131(clathrin adaptor complex);GO:0030132(clathrin coat of coated pit);GO:0016192(vesicle-mediated transport);GO:0006886(intracellular protein transport);GO:0005515(protein binding)	ko04144(Endocytosis);ko04961(Endocrine and other factor-regulated calcium reabsorption);ko04721(Synaptic vesicle cycle)
osa-miR172a	comp116095_c0			4	656-676	1
osa-miR172a	comp122000_c0	comp122000_c0	Nucleolar protein 58 OS=Schizosaccharomyces pombe (strain 972 / ATCC 24843) GN=nop58 PE=1 SV=1	4	906-927	1
osa-miR390-5p	comp60402_c0			0	328-348	1
osa-miR390-5p	comp5337_c0	comp5337_c0	Trifunctional nucleotide phosphoesterase protein YfkN OS=Bacillus subtilis (strain 168) GN=yfkN PE=1 SV=1	3.5	906-926	1	GO:0016787(hydrolase activity);GO:0009166(nucleotide catabolic process)
osa-miR390-5p	comp108940_c0			4	163-183	1
osa-miR390-5p	comp123315_c0	comp123315_c0	Probable LRR receptor-like serine/threonine-protein kinase At1g63430 OS=Arabidopsis thaliana GN=At1g63430 PE=1 SV=1	4	881-901	1	GO:0003700(sequence-specific DNA binding transcription factor activity);GO:0006468(protein phosphorylation);GO:0005524(ATP binding);GO:0005667(transcription factor complex);GO:0005622(intracellular);GO:0006355("regulation of transcription, DNA-templated");GO:0005515(protein binding);GO:0004672(protein kinase activity)
osa-miR390-3p_L-1	comp60402_c0			0	217-235	1
osa-miR390-3p_L-1	comp101289_c0			3	95-112	1
osa-miR390-3p_L-1	comp29706_c0	comp29706_c0		4	1-19	1
osa-miR390-3p_L-1	comp445610_c0	comp445610_c0	Transmembrane protein DDB_G0273707/DDB_G0273361 OS=Dictyostelium discoideum GN=DDB_G0273707 PE=4 SV=2	4	1009-1027	1
osa-miR390-3p_L-1	comp111326_c0	comp111326_c0	hypothetical protein [Zea mays]	4	484-502	1
osa-miR390-3p_L-1	comp89688_c0			4	337-354	1
osa-miR390-3p_L-1	comp191210_c0	comp191210_c0	"Superoxide dismutase [Mn], mitochondrial OS=Dictyostelium discoideum GN=sod2 PE=3 SV=1"	4	269-287	1	GO:0055114(oxidation-reduction process);GO:0006801(superoxide metabolic process);GO:0004784(superoxide dismutase activity);GO:0046872(metal ion binding)	ko04146(Peroxisome)
osa-miR390-3p_L-1	comp96554_c0			4	465-484	1
osa-miR390-3p_L-1	comp103985_c0			4	473-490	1
osa-miR390-3p_L-1	comp7034_c0	comp7034_c0		4	530-547	1
osa-miR160a-5p	comp121610_c1			0	4-24	1
osa-miR160a-5p	comp99095_c1	comp99095_c1	predicted protein [Hordeum vulgare subsp. vulgare]	0	121-141	1
osa-miR160a-5p	comp1138286_c0	comp1138286_c0		1	168-188	1
osa-miR160a-5p	comp119604_c0	comp119604_c0	Auxin response factor 22 OS=Oryza sativa subsp. japonica GN=ARF22 PE=2 SV=1	1	1188-1208	1	GO:0048829(root cap development);GO:0006355("regulation of transcription, DNA-templated");GO:0009725(response to hormone);GO:0048441(petal development);GO:0048589(developmental growth);GO:0005634(nucleus);GO:0007389(pattern specification process);GO:0009734(auxin-activated signaling pathway);GO:0046983(protein dimerization activity);GO:0048442(sepal development);GO:0031540(regulation of anthocyan…
osa-miR160a-5p	comp123417_c0	comp123417_c0	Auxin response factor 8 OS=Oryza sativa subsp. japonica GN=ARF8 PE=2 SV=1	1	1762-1782	1	GO:0000221("vacuolar proton-transporting V-type ATPase, V1 domain");GO:0015991(ATP hydrolysis coupled proton transport);GO:0006351("transcription, DNA-templated");GO:0005488(binding);GO:0005634(nucleus);GO:0009725(response to hormone);GO:0050794(regulation of cellular process);GO:0006355("regulation of transcription, DNA-templated");GO:0015992(proton transport);GO:0003677(DNA binding);GO:0006119(…
osa-miR160a-5p	comp1172381_c0	comp1172381_c0		3.5	108-129	1
osa-miR160a-5p	comp6841_c0	comp6841_c0		3.5	448-469	1
osa-miR160a-5p	comp116840_c0			3.5	321-341	1
osa-miR160a-5p	comp101807_c0	comp101807_c0	U-box domain-containing protein 18 OS=Arabidopsis thaliana GN=PUB18 PE=2 SV=1	4	431-451	1
osa-miR160a-5p	comp122850_c0			4	442-462	1
osa-miR393a_R+1	comp120187_c0	comp120187_c0	Transport inhibitor response 1-like protein Os05g0150500 OS=Oryza sativa subsp. japonica GN=Os05g0150500 PE=2 SV=2	2	1810-1832	1	GO:0010011(auxin binding);GO:0002237(response to molecule of bacterial origin);GO:0016036(cellular response to phosphate starvation);GO:0010152(pollen maturation);GO:0010311(lateral root formation);GO:0048443(stamen development);GO:0048589(developmental growth);GO:0009733(response to auxin);GO:0005515(protein binding);GO:0043224(nuclear SCF ubiquitin ligase complex)	ko04075(Plant hormone signal transduction)
osa-miR393a_R+1	comp91605_c0	comp91605_c0		3	110-130	1
zma-miR393b-3p_1ss5A-	comp75375_c0	comp75375_c0		3.5	64-85	1
zma-miR393b-3p_1ss5A-	comp91605_c0	comp91605_c0		3.5	32-53	1
zma-miR393b-3p_1ss5A-	comp79074_c0			4	971-991	1
osa-miR396a-5p	comp109264_c0	comp109264_c0		0	654-674	1
osa-miR396a-5p	comp444184_c0			3	227-247	1
osa-miR396a-5p	comp121505_c0	comp121505_c0	tRNA dimethylallyltransferase 2 OS=Arabidopsis thaliana GN=IPT2 PE=1 SV=2	3	1220-1240	1	GO:0016887(ATPase activity);GO:0016114(terpenoid biosynthetic process);GO:0046872(metal ion binding);GO:0009058(biosynthetic process);GO:0008033(tRNA processing);GO:0005524(ATP binding);GO:0006694(steroid biosynthetic process);GO:0016301(kinase activity);GO:0004161(dimethylallyltranstransferase activity);GO:0016740(transferase activity)	ko00908(Zeatin biosynthesis)
osa-miR396a-5p	comp92669_c0	comp92669_c0		3.5	5-25	1
osa-miR396a-5p	comp106810_c0			3.5	1137-1157	1
osa-miR396a-5p	comp2035740_c0	comp2035740_c0		4	70-89	1	GO:0016021(integral component of membrane)
osa-miR396a-5p	comp124935_c0			4	1211-1231	1
osa-miR396a-5p	comp80268_c0			4	1744-1765	1
osa-miR396a-5p	comp118471_c0			4	821-842	1
osa-miR396a-3p_R+1	comp109264_c0	comp109264_c0		0	591-611	1
osa-miR396a-3p_R+1	comp55404_c0	comp55404_c0	6-phosphofructokinase 6 OS=Arabidopsis thaliana GN=PFK6 PE=1 SV=1	3.5	770-790	1	GO:0006098(pentose-phosphate shunt);GO:0005945(6-phosphofructokinase complex);GO:0006741(NADP biosynthetic process);GO:0008152(metabolic process);GO:0003872(6-phosphofructokinase activity);GO:0046497(nicotinate nucleotide metabolic process);GO:0003951(NAD+ kinase activity);GO:0006000(fructose metabolic process);GO:0006096(glycolytic process);GO:0006013(mannose metabolic process);GO:0044237(cellul…	ko00010(Glycolysis / Gluconeogenesis);ko00030(Pentose phosphate pathway);ko00051(Fructose and mannose metabolism);ko00052(Galactose metabolism);ko00680(Methane metabolism)
osa-miR396a-3p_R+1	comp105312_c0	comp105312_c0	Probable serine/threonine-protein kinase At1g09600 OS=Arabidopsis thaliana GN=At1g09600 PE=3 SV=1	4	779-799	1
osa-MIR444c-p5	comp92953_c0	comp92953_c0		2.5	231-247	1
osa-MIR444c-p5	comp116105_c1	comp116105_c1	Beta-glucosidase 29 OS=Oryza sativa subsp. japonica GN=BGLU29 PE=2 SV=2	2.5	2243-2260	1	GO:0043169(cation binding);GO:0009505(plant-type cell wall);GO:0009860(pollen tube growth);GO:0004553("hydrolase activity, hydrolyzing O-glycosyl compounds");GO:0016023(cytoplasmic membrane-bounded vesicle);GO:0005975(carbohydrate metabolic process)	ko00500(Starch and sucrose metabolism);ko00460(Cyanoamino acid metabolism);ko00940(Phenylpropanoid biosynthesis)
osa-MIR444c-p5	comp121237_c0	comp121237_c0	F-box/LRR-repeat protein 3 OS=Arabidopsis thaliana GN=FBL3 PE=2 SV=1	2.5	779-796	1	GO:0045182(translation regulator activity)
osa-MIR444c-p5	comp125549_c0	comp125549_c0	Putative disease resistance protein RGA4 OS=Solanum bulbocastanum GN=RGA4 PE=2 SV=1	3	3163-3180	1	GO:0005576(extracellular region);GO:0006952(defense response);GO:0004672(protein kinase activity);GO:0005524(ATP binding);GO:0043531(ADP binding);GO:0016887(ATPase activity)
osa-MIR444c-p5	comp116897_c0	comp116897_c0	"Pentatricopeptide repeat-containing protein At4g14050, mitochondrial OS=Arabidopsis thaliana GN=PCMP-H13 PE=2 SV=3"	3	1493-1510	1	GO:0005622(intracellular);GO:0042254(ribosome biogenesis);GO:0003735(structural constituent of ribosome);GO:0006412(translation);GO:0005840(ribosome)
osa-MIR444c-p5	comp123270_c0	comp123270_c0	Protein FAR1-RELATED SEQUENCE 5 OS=Arabidopsis thaliana GN=FRS5 PE=2 SV=1	3	1958-1975	1	GO:0003700(sequence-specific DNA binding transcription factor activity);GO:0008270(zinc ion binding);GO:0005668(RNA polymerase transcription factor SL1 complex);GO:0003677(DNA binding);GO:0006313("transposition, DNA-mediated");GO:0043565(sequence-specific DNA binding);GO:0005634(nucleus);GO:0005667(transcription factor complex);GO:0006355("regulation of transcription, DNA-templated");GO:0004803(t…
osa-MIR444c-p5	comp69633_c0	comp69633_c0		3	644-661	1
osa-MIR444c-p5	comp55257_c0	comp55257_c0	Chymotrypsin BI OS=Litopenaeus vannamei PE=1 SV=1	3	728-744	1	GO:0006508(proteolysis);GO:0004252(serine-type endopeptidase activity)	ko04961(Endocrine and other factor-regulated calcium reabsorption)
osa-MIR444c-p5	comp112059_c1	comp112059_c1	Pantothenate kinase 2 OS=Arabidopsis thaliana GN=At4g32180 PE=1 SV=2	3	1320-1336	1	GO:0005634(nucleus);GO:0006355("regulation of transcription, DNA-templated");GO:0006796(phosphate-containing compound metabolic process);GO:0003677(DNA binding);GO:0004594(pantothenate kinase activity);GO:0015937(coenzyme A biosynthetic process);GO:0005524(ATP binding);GO:0016301(kinase activity);GO:0015940(pantothenate biosynthetic process)
osa-MIR444c-p5	comp73204_c1	comp73204_c1	DNA mismatch repair protein Mlh1 OS=Homo sapiens GN=MLH1 PE=1 SV=1	3.5	257-274	1	GO:0005524(ATP binding);GO:0006298(mismatch repair);GO:0044699(single-organism process);GO:0030983(mismatched DNA binding)	ko03430(Mismatch repair);ko03460(Fanconi anemia pathway)
osa-MIR444c-p5	comp127526_c0	comp127526_c0	Rab3 GTPase-activating protein catalytic subunit OS=Danio rerio GN=rab3gap1 PE=2 SV=2	3.5	1666-1683	1	GO:0006810(transport);GO:0005643(nuclear pore);GO:0005097(Rab GTPase activator activity)
osa-MIR444c-p5	comp117158_c0	comp117158_c0	hypothetical protein SORBIDRAFT_04g021070 [Sorghum bicolor]	3.5	1065-1082	1	GO:0000775("chromosome, centromeric region");GO:0019031(viral envelope);GO:0005576(extracellular region);GO:0005515(protein binding);GO:0003677(DNA binding);GO:0016151(nickel cation binding);GO:0003682(chromatin binding);GO:0006464(cellular protein modification process);GO:0006355("regulation of transcription, DNA-templated");GO:0005667(transcription factor complex);GO:0005634(nucleus);GO:0032040…
osa-MIR444c-p5	comp6320_c0	comp6320_c0		3.5	135-153	1
osa-MIR444c-p5	comp115055_c0	comp115055_c0	Probable receptor-like protein kinase At5g15080 OS=Arabidopsis thaliana GN=At5g15080 PE=1 SV=1	3.5	1160-1177	1	GO:0006260(DNA replication);GO:0009297(pilus assembly);GO:0006468(protein phosphorylation);GO:0005524(ATP binding);GO:0019867(outer membrane);GO:0003887(DNA-directed DNA polymerase activity);GO:0004672(protein kinase activity);GO:0042575(DNA polymerase complex);GO:0003677(DNA binding)
osa-MIR444c-p5	comp117129_c0	comp117129_c0	Uncharacterized protein ycf45 OS=Porphyra purpurea GN=ycf45 PE=3 SV=1	3.5	1408-1425	1	GO:0006281(DNA repair);GO:0006614(SRP-dependent cotranslational protein targeting to membrane);GO:0017111(nucleoside-triphosphatase activity);GO:0016851(magnesium chelatase activity);GO:0009378(four-way junction helicase activity);GO:0015979(photosynthesis);GO:0043531(ADP binding);GO:0005524(ATP binding);GO:0003723(RNA binding);GO:0006810(transport);GO:0005525(GTP binding);GO:0010007(magnesium ch…
osa-MIR444c-p5	comp90129_c0			3.5	118-136	1
osa-MIR444c-p5	comp125111_c0			3.5	1352-1369	1
osa-MIR444c-p5	comp104241_c0			3.5	1021-1038	1
osa-MIR444c-p5	comp108526_c0			3.5	440-457	1
osa-MIR444c-p5	comp116085_c0	comp116085_c0	Uncharacterized protein At4g22758 OS=Arabidopsis thaliana GN=At4g22758 PE=2 SV=1	3.5	768-785	1	GO:0009536(plastid)
osa-MIR444c-p5	comp65710_c0	comp65710_c0	Zinc finger CCCH domain-containing protein 43 OS=Oryza sativa subsp. japonica GN=Os06g0520600 PE=2 SV=1	3.5	903-920	1	GO:0007275(multicellular organismal development);GO:0042600(chorion)
osa-MIR444c-p5	comp123800_c0	comp123800_c0	Protein SPA1-RELATED 4 OS=Arabidopsis thaliana GN=SPA4 PE=1 SV=1	3.5	2427-2444	1	GO:0006468(protein phosphorylation);GO:0005524(ATP binding);GO:0005515(protein binding);GO:0004672(protein kinase activity)
osa-MIR444c-p5	comp2420_c0	comp2420_c0	Flagellar WD repeat-containing protein Pf20 OS=Chlamydomonas reinhardtii GN=PF20 PE=2 SV=1	3.5	403-420	1	GO:0005515(protein binding);GO:0019013(viral nucleocapsid)
osa-MIR444c-p5	comp65094_c0	comp65094_c0		3.5	331-347	1
osa-MIR444c-p5	comp82192_c0	comp82192_c0		3.5	76-92	1
osa-MIR444c-p5	comp38811_c0			3.5	1103-1119	1
osa-MIR444c-p5	comp117910_c1	comp117910_c1	Amino-acid acetyltransferase OS=Pasteurella multocida (strain Pm70) GN=argA PE=3 SV=1	3.5	431-449	1	GO:0005737(cytoplasm);GO:0042967(acyl-carrier-protein biosynthetic process);GO:0000051(urea cycle intermediate metabolic process);GO:0008080(N-acetyltransferase activity);GO:0006526(arginine biosynthetic process);GO:0004042(acetyl-CoA:L-glutamate N-acetyltransferase activity)	ko00330(Arginine and proline metabolism)
osa-MIR444c-p5	comp1652888_c0			4	187-204	1
osa-MIR444c-p5	comp1186161_c0	comp1186161_c0	ATP-dependent DNA helicase Q-like 3 OS=Arabidopsis thaliana GN=RECQL3 PE=1 SV=1	4	171-188	1	GO:1901363(heterocyclic compound binding);GO:0008026(ATP-dependent helicase activity);GO:0097159(organic cyclic compound binding);GO:0003676(nucleic acid binding);GO:0005524(ATP binding);GO:0017111(nucleoside-triphosphatase activity)	ko03440(Homologous recombination);ko03460(Fanconi anemia pathway)
osa-MIR444c-p5	comp101616_c0			4	83-100	1
osa-MIR444c-p5	comp779676_c0			4	209-226	1
osa-MIR444c-p5	comp103957_c0	comp103957_c0		4	692-709	1
osa-MIR444c-p5	comp109525_c0	comp109525_c0	Hexokinase-6 OS=Oryza sativa subsp. japonica GN=HXK6 PE=2 SV=1	4	83-100	1	GO:0010255(glucose mediated signaling pathway);GO:0005739(mitochondrion);GO:0005886(plasma membrane);GO:0012501(programmed cell death);GO:0006000(fructose metabolic process);GO:0008270(zinc ion binding);GO:0004340(glucokinase activity);GO:0005524(ATP binding);GO:0019872(streptomycin biosynthetic process);GO:0005773(vacuole);GO:0006013(mannose metabolic process);GO:0016310(phosphorylation);GO:0005…	ko00010(Glycolysis / Gluconeogenesis);ko00051(Fructose and mannose metabolism);ko00052(Galactose metabolism);ko00500(Starch and sucrose metabolism);ko00520(Amino sugar and nucleotide sugar metabolism);ko00521(Streptomycin biosynthesis);ko00524(Butirosin and neomycin biosynthesis);ko04066(HIF-1 signaling pathway);ko04910(Insulin signaling pathway);ko04973(Carbohydrate digestion and absorption)
osa-MIR444c-p5	comp1908711_c0	comp1908711_c0		4	64-82	1
osa-MIR444c-p5	comp710054_c0			4	40-57	1
osa-MIR444c-p5	comp115039_c0			4	219-236	1
osa-MIR444c-p5	comp75601_c0			4	246-263	1
osa-MIR444c-p5	comp73622_c0			4	56-73	1
osa-MIR444c-p5	comp349511_c0			4	498-515	1
osa-MIR444c-p5	comp92918_c0	comp92918_c0	Syntaxin-32 OS=Arabidopsis thaliana GN=SYP32 PE=2 SV=1	4	442-459	1	GO:0009357(protein-N(PI)-phosphohistidine-sugar phosphotransferase complex);GO:0008982(protein-N(PI)-phosphohistidine-sugar phosphotransferase activity);GO:0048193(Golgi vesicle transport);GO:0030168(platelet activation);GO:0038032(termination of G-protein coupled receptor signaling pathway);GO:0005515(protein binding);GO:0020037(heme binding);GO:0051258(protein polymerization);GO:0009401(phospho…	ko04130(SNARE interactions in vesicular transport)
osa-MIR444c-p5	comp117742_c0			4	5-21	1
osa-MIR444c-p5	comp110287_c0	comp110287_c0	hypothetical protein SORBIDRAFT_03g047000 [Sorghum bicolor]	4	489-506	1
osa-MIR444c-p5	comp911600_c0	comp911600_c0	1-aminocyclopropane-1-carboxylate oxidase homolog 6 OS=Arabidopsis thaliana GN=At1g04350 PE=2 SV=1	4	292-308	1	GO:0016706("oxidoreductase activity, acting on paired donors, with incorporation or reduction of molecular oxygen, 2-oxoglutarate as one donor, and incorporation of one atom each of oxygen into both donors");GO:0055114(oxidation-reduction process);GO:0016491(oxidoreductase activity)
osa-MIR444c-p5	comp66532_c0	comp66532_c0		4	251-268	1
osa-MIR444c-p5	comp89677_c0	comp89677_c0		4	10-27	1
osa-MIR444c-p5	comp31311_c0	comp31311_c0		4	1364-1381	1	GO:0005515(protein binding);GO:0005840(ribosome);GO:0003735(structural constituent of ribosome);GO:0042254(ribosome biogenesis);GO:0005622(intracellular);GO:0006412(translation)
osa-MIR444c-p5	comp1358041_c0	comp1358041_c0		4	182-198	1
osa-MIR444c-p5	comp713238_c0			4	482-499	1
osa-MIR444c-p5	comp26970_c0			4	83-100	1
osa-MIR444c-p5	comp729997_c0	comp729997_c0	Putative ribonuclease H protein At1g65750 OS=Arabidopsis thaliana GN=At1g65750 PE=3 SV=1	4	771-789	1
osa-MIR444c-p5	comp113655_c1	comp113655_c1	DEAD-box ATP-dependent RNA helicase 12 OS=Oryza sativa subsp. japonica GN=Os10g0503700 PE=2 SV=2	4	1169-1186	1	GO:0016787(hydrolase activity);GO:0005634(nucleus);GO:0005515(protein binding);GO:0016592(mediator complex);GO:0001104(RNA polymerase II transcription cofactor activity);GO:0003677(DNA binding);GO:0008026(ATP-dependent helicase activity);GO:0006338(chromatin remodeling);GO:0006357(regulation of transcription from RNA polymerase II promoter);GO:0003676(nucleic acid binding);GO:0019048(modulation b…	ko03018(RNA degradation)
osa-MIR444c-p5	comp121242_c0			4	700-717	1
osa-MIR444c-p5	comp119680_c0			4	337-354	1
osa-MIR444c-p5	comp47789_c0	comp47789_c0	"Phosphatidylinositol 3,4,5-trisphosphate 3-phosphatase and dual-specificity protein phosphatase PTEN OS=Dictyostelium discoideum GN=pteN PE=2 SV=1"	4	1018-1035	1	GO:0004721(phosphoprotein phosphatase activity);GO:0008138(protein tyrosine/serine/threonine phosphatase activity);GO:0005515(protein binding);GO:0006470(protein dephosphorylation);GO:0004725(protein tyrosine phosphatase activity);GO:0006570(tyrosine metabolic process)
osa-MIR444c-p5	comp125538_c0			4	2241-2258	1
osa-MIR444c-p5	comp116930_c0			4	1213-1230	1
osa-MIR444c-p5	comp96259_c1	comp96259_c1	"Protein PAM68, chloroplastic OS=Arabidopsis thaliana GN=PAM68 PE=1 SV=1"	4	1214-1231	1	GO:0005515(protein binding);GO:0006886(intracellular protein transport);GO:0008536(Ran GTPase binding)
osa-MIR444c-p5	comp98461_c0			4	552-570	1
osa-MIR444c-p5	comp7729_c0	comp7729_c0		4	208-225	1
osa-MIR444c-p5	comp123521_c0	comp123521_c0	Receptor-like protein kinase BRI1-like 3 OS=Arabidopsis thaliana GN=BRL3 PE=1 SV=1	4	1264-1281	1	GO:0005524(ATP binding);GO:0006468(protein phosphorylation);GO:0009069(serine family amino acid metabolic process);GO:0004674(protein serine/threonine kinase activity);GO:0005886(plasma membrane);GO:0004672(protein kinase activity);GO:0005515(protein binding);GO:0016023(cytoplasmic membrane-bounded vesicle);GO:0016310(phosphorylation)
osa-MIR444c-p5	comp122404_c1			4	507-524	1
osa-MIR444c-p5	comp125670_c0	comp125670_c0	Midasin OS=Dictyostelium discoideum GN=mdn1 PE=3 SV=2	4	7839-7857	1	GO:0016301(kinase activity);GO:0016021(integral component of membrane);GO:0003924(GTPase activity);GO:0008134(transcription factor binding);GO:0007049(cell cycle);GO:0016887(ATPase activity);GO:0006355("regulation of transcription, DNA-templated");GO:0005667(transcription factor complex);GO:0006576(cellular biogenic amine metabolic process);GO:0005524(ATP binding);GO:0016740(transferase activity)…	ko03008(Ribosome biogenesis in eukaryotes)
osa-MIR444c-p5	comp123094_c0	comp123094_c0		4	2053-2070	1
osa-MIR444c-p5	comp110110_c1	comp110110_c1	Putative ribonuclease H protein At1g65750 OS=Arabidopsis thaliana GN=At1g65750 PE=3 SV=1	4	864-880	1
osa-MIR444c-p5	comp122981_c1			4	1172-1190	1
osa-MIR444c-p5	comp97907_c0	comp97907_c0		4	480-498	1	GO:0019856(pyrimidine nucleobase biosynthetic process)
osa-MIR444c-p5	comp122652_c2	comp122652_c2	Benzyl alcohol O-benzoyltransferase OS=Nicotiana tabacum GN=HSR201 PE=1 SV=1	4	540-557	1	GO:0016747("transferase activity, transferring acyl groups other than amino-acyl groups")
osa-MIR444c-p5	comp121144_c0	comp121144_c0	PREDICTED: uncharacterized protein LOC100833303 [Brachypodium distachyon]	4	2924-2941	1	GO:0008152(metabolic process);GO:0003824(catalytic activity)
osa-miR444a-3p.2_1ss9CT	comp122404_c1			2	454-474	1
osa-miR444a-3p.2_1ss9CT	comp118703_c0	comp118703_c0	"Pentatricopeptide repeat-containing protein At3g49170, chloroplastic OS=Arabidopsis thaliana GN=EMB2261 PE=2 SV=1"	2.5	795-815	1
osa-miR444a-3p.2_1ss9CT	comp122544_c0	comp122544_c0		3	1461-1481	1
osa-miR444a-3p.2_1ss9CT	comp109861_c1			3	237-257	1
osa-miR444a-3p.2_1ss9CT	comp99287_c0			3	229-248	1
osa-miR444a-3p.2_1ss9CT	comp119725_c1	comp119725_c1	MADS-box transcription factor 27 OS=Oryza sativa subsp. japonica GN=MADS27 PE=2 SV=2	4	436-456	1	GO:0007049(cell cycle);GO:0046983(protein dimerization activity);GO:0006351("transcription, DNA-templated");GO:0005488(binding);GO:0010506(regulation of autophagy);GO:0003700(sequence-specific DNA binding transcription factor activity);GO:0006355("regulation of transcription, DNA-templated");GO:0005634(nucleus);GO:0005667(transcription factor complex);GO:0005615(extracellular space);GO:0043565(se…
osa-miR444a-3p.2_1ss9CT	comp123669_c0	comp123669_c0	Protein FAR1-RELATED SEQUENCE 5 OS=Arabidopsis thaliana GN=FRS5 PE=2 SV=1	4	493-513	1	GO:0008270(zinc ion binding)
osa-miR444a-3p.2_1ss9CT	comp112308_c0			4	682-702	1
osa-miR444a-3p.2_1ss9CT	comp118583_c1	comp118583_c1	LINE-1 reverse transcriptase homolog OS=Nycticebus coucang PE=1 SV=1	4	3422-3442	1	GO:0006278(RNA-dependent DNA replication);GO:0006310(DNA recombination);GO:0003723(RNA binding);GO:0006281(DNA repair);GO:0003964(RNA-directed DNA polymerase activity)
osa-miR444a-3p.2_1ss9CT	comp118438_c0			4	1671-1690	1
osa-MIR444c-p5_1ss7TA	comp122404_c1			1	512-532	1
osa-MIR444c-p5_1ss7TA	comp116054_c1	comp116054_c1	MADS-box transcription factor 23 OS=Oryza sativa subsp. japonica GN=MADS23 PE=2 SV=1	2.5	1041-1061	1	GO:0008134(transcription factor binding);GO:0030286(dynein complex);GO:0003700(sequence-specific DNA binding transcription factor activity);GO:0046983(protein dimerization activity);GO:0010508(positive regulation of autophagy);GO:0042803(protein homodimerization activity);GO:0003677(DNA binding);GO:0005634(nucleus);GO:0005667(transcription factor complex);GO:0005576(extracellular region);GO:00094…
osa-MIR444c-p5_1ss7TA	comp15508_c0	comp15508_c0		3	64-84	1
osa-MIR444c-p5_1ss7TA	comp114167_c0	comp114167_c0	Probable S-acyltransferase At3g18620 OS=Arabidopsis thaliana GN=At3g18620 PE=2 SV=1	3.5	258-278	1	GO:0009405(pathogenesis);GO:0005198(structural molecule activity);GO:0003677(DNA binding);GO:0046872(metal ion binding);GO:0015992(proton transport);GO:0035556(intracellular signal transduction);GO:0051382(kinetochore assembly);GO:0008270(zinc ion binding);GO:0007067(mitotic nuclear division);GO:0016021(integral component of membrane)
osa-MIR444c-p5_1ss7TA	comp1317053_c0			4	141-161	1
osa-MIR444c-p5_1ss7TA	comp120296_c0	comp120296_c0	MADS-box transcription factor 27 OS=Oryza sativa subsp. japonica GN=MADS27 PE=2 SV=2	4	3031-3051	1	GO:0003700(sequence-specific DNA binding transcription factor activity);GO:0006355("regulation of transcription, DNA-templated");GO:0005667(transcription factor complex);GO:0005634(nucleus)
osa-MIR444c-p5_1ss7TA	comp109861_c1			4	1154-1174	1
osa-MIR444c-p5_1ss7TA	comp734426_c0	comp734426_c0	Sel1 repeat domain-containing protein [Naegleria gruberi]	4	146-165	1
osa-miR444a-3p.2	comp122404_c1			1	454-474	1
osa-miR444a-3p.2	comp118703_c0	comp118703_c0	"Pentatricopeptide repeat-containing protein At3g49170, chloroplastic OS=Arabidopsis thaliana GN=EMB2261 PE=2 SV=1"	1.5	795-815	1
osa-miR444a-3p.2	comp122544_c0	comp122544_c0		2	1461-1481	1
osa-miR444a-3p.2	comp109861_c1			2	237-257	1
osa-miR444a-3p.2	comp119725_c1	comp119725_c1	MADS-box transcription factor 27 OS=Oryza sativa subsp. japonica GN=MADS27 PE=2 SV=2	3	436-456	1	GO:0007049(cell cycle);GO:0046983(protein dimerization activity);GO:0006351("transcription, DNA-templated");GO:0005488(binding);GO:0010506(regulation of autophagy);GO:0003700(sequence-specific DNA binding transcription factor activity);GO:0006355("regulation of transcription, DNA-templated");GO:0005634(nucleus);GO:0005667(transcription factor complex);GO:0005615(extracellular space);GO:0043565(se…
osa-miR444a-3p.2	comp123669_c0	comp123669_c0	Protein FAR1-RELATED SEQUENCE 5 OS=Arabidopsis thaliana GN=FRS5 PE=2 SV=1	3	493-513	1	GO:0008270(zinc ion binding)
osa-miR444a-3p.2	comp112308_c0			3	682-702	1
osa-miR444a-3p.2	comp118438_c0			3	1671-1690	1
osa-miR444a-3p.2	comp94049_c0	comp94049_c0		3.5	255-276	1
osa-miR444a-3p.2	comp90623_c0	comp90623_c0		3.5	331-350	1
osa-miR444a-3p.2	comp119969_c0	comp119969_c0	Somatic embryogenesis receptor kinase 1 OS=Arabidopsis thaliana GN=SERK1 PE=1 SV=2	3.5	305-325	1	GO:0005524(ATP binding);GO:0006468(protein phosphorylation);GO:0009069(serine family amino acid metabolic process);GO:0004674(protein serine/threonine kinase activity);GO:0009082(branched-chain amino acid biosynthetic process);GO:0004672(protein kinase activity);GO:0016023(cytoplasmic membrane-bounded vesicle);GO:0016310(phosphorylation)
osa-miR444a-3p.2	comp96911_c0	comp96911_c0		3.5	316-336	1
osa-miR444a-3p.2	comp104068_c0	comp104068_c0	predicted protein [Hordeum vulgare subsp. vulgare]	3.5	450-471	1
osa-miR444a-3p.2	comp109671_c0	comp109671_c0	uncharacterized protein LOC100278394 [Zea mays]	3.5	489-509	1
osa-miR444a-3p.2	comp125342_c0			3.5	1878-1897	1
osa-miR444a-3p.2	comp109642_c0			4	645-665	1
osa-miR444a-3p.2	comp2381183_c0	comp2381183_c0		4	108-127	1
osa-miR444a-3p.2	comp109015_c0			4	1615-1634	1
osa-miR444a-3p.2	comp79175_c0			4	281-300	1
osa-MIR812r-p3_2ss5AG17CT	comp119179_c0	comp119179_c0		0.5	446-466	1
osa-MIR812r-p3_2ss5AG17CT	comp109260_c1	comp109260_c1	Protein STAR1 OS=Oryza sativa subsp. japonica GN=STAR1 PE=1 SV=1	0.5	1-21	1	GO:0008152(metabolic process);GO:0005525(GTP binding);GO:0019083(viral transcription);GO:0016301(kinase activity);GO:0005524(ATP binding);GO:0016887(ATPase activity);GO:0003924(GTPase activity)
osa-MIR812r-p3_2ss5AG17CT	comp111557_c0	comp111557_c0	14-3-3-like protein GF14-6 OS=Zea mays GN=GRF1 PE=3 SV=1	0.5	444-464	1	GO:0015078(hydrogen ion transmembrane transporter activity);GO:0015991(ATP hydrolysis coupled proton transport);GO:0015992(proton transport);GO:0033179("proton-transporting V-type ATPase, V0 domain")
osa-MIR812r-p3_2ss5AG17CT	comp124326_c0	comp124326_c0	Serine/threonine-protein kinase TIO OS=Arabidopsis thaliana GN=TIO PE=1 SV=1	0.5	2460-2480	1	GO:0009069(serine family amino acid metabolic process);GO:0004674(protein serine/threonine kinase activity);GO:0031144(proteasome localization);GO:0008270(zinc ion binding);GO:0000911(cytokinesis by cell plate formation);GO:0071630(nucleus-associated proteasomal ubiquitin-dependent protein catabolic process);GO:0006468(protein phosphorylation);GO:0005524(ATP binding);GO:0005634(nucleus);GO:001631…	ko04340(Hedgehog signaling pathway)
osa-MIR812r-p3_2ss5AG17CT	comp100899_c0	comp100899_c0	Protein TIFY 10B OS=Arabidopsis thaliana GN=TIFY10B PE=1 SV=1	1	749-769	1		ko04075(Plant hormone signal transduction);ko04626(Plant-pathogen interaction)
osa-MIR812r-p3_2ss5AG17CT	comp119304_c2			1.5	106-126	1
osa-MIR812r-p3_2ss5AG17CT	comp109427_c0			1.5	255-275	1
osa-MIR812r-p3_2ss5AG17CT	comp118636_c0			1.5	2563-2583	1
osa-MIR812r-p3_2ss5AG17CT	comp109818_c0			1.5	1805-1826	1
osa-MIR812r-p3_2ss5AG17CT	comp114835_c0			1.5	1897-1918	1
osa-MIR812r-p3_2ss5AG17CT	comp1665464_c0	comp1665464_c0		2	201-221	1
osa-MIR812r-p3_2ss5AG17CT	comp107660_c1	comp107660_c1	CASP-like protein Sb05g025810 OS=Sorghum bicolor GN=Sb05g025810 PE=2 SV=1	2	910-930	1
osa-MIR812r-p3_2ss5AG17CT	comp111324_c0			2	1199-1219	1
osa-MIR812r-p3_2ss5AG17CT	comp64074_c0	comp64074_c0		2	191-211	1
osa-MIR812r-p3_2ss5AG17CT	comp113329_c0	comp113329_c0	Putative transporter arsB OS=Dictyostelium discoideum GN=arsB PE=2 SV=1	2	2017-2037	1	GO:0015105(arsenite transmembrane transporter activity);GO:0055085(transmembrane transport);GO:0015700(arsenite transport);GO:0015031(protein transport);GO:0019069(viral capsid assembly);GO:0016021(integral component of membrane);GO:0008565(protein transporter activity);GO:0016485(protein processing)
osa-MIR812r-p3_2ss5AG17CT	comp125593_c0	comp125593_c0	Nuclear pore membrane glycoprotein 210 OS=Rattus norvegicus GN=Pom210 PE=1 SV=1	2	6404-6424	1		ko03013(RNA transport)
osa-MIR812r-p3_2ss5AG17CT	comp1261497_c0			2.5	70-90	1
osa-MIR812r-p3_2ss5AG17CT	comp403127_c0			2.5	191-211	1
osa-MIR812r-p3_2ss5AG17CT	comp65184_c1	comp65184_c1		2.5	1261-1281	1
osa-MIR812r-p3_2ss5AG17CT	comp109523_c0			2.5	1193-1213	1
osa-MIR812r-p3_2ss5AG17CT	comp119179_c1	comp119179_c1	Proton-coupled amino acid transporter 1 OS=Homo sapiens GN=SLC36A1 PE=1 SV=1	2.5	2133-2153	1	GO:0015173(aromatic amino acid transmembrane transporter activity);GO:0016567(protein ubiquitination);GO:0016021(integral component of membrane);GO:0015804(neutral amino acid transport);GO:0004842(ubiquitin-protein transferase activity);GO:0015801(aromatic amino acid transport);GO:0015175(neutral amino acid transmembrane transporter activity);GO:0032465(regulation of cytokinesis);GO:0009624(respo…
osa-MIR812r-p3_2ss5AG17CT	comp109778_c1			2.5	315-335	1
osa-MIR812r-p3_2ss5AG17CT	comp110071_c0	comp110071_c0	CASP-like protein Os07g0442900 OS=Oryza sativa subsp. japonica GN=Os07g0442900 PE=2 SV=1	3	1579-1600	1	GO:0016020(membrane)
osa-MIR812r-p3_2ss5AG17CT	comp1604062_c0			3.5	223-243	1
osa-MIR812r-p3_2ss5AG17CT	comp91525_c0			3.5	320-340	1
osa-MIR812r-p3_2ss5AG17CT	comp88511_c0			3.5	448-468	1
osa-MIR812r-p3_2ss5AG17CT	comp74942_c0			3.5	173-193	1
osa-MIR812r-p3_2ss5AG17CT	comp120567_c0	comp120567_c0	hypothetical protein OsI_10685 [Oryza sativa Indica Group]	3.5	1633-1653	1	GO:0010007(magnesium chelatase complex);GO:0055114(oxidation-reduction process);GO:0016706("oxidoreductase activity, acting on paired donors, with incorporation or reduction of molecular oxygen, 2-oxoglutarate as one donor, and incorporation of one atom each of oxygen into both donors");GO:0016851(magnesium chelatase activity);GO:0015994(chlorophyll metabolic process);GO:0005506(iron ion binding)…
osa-MIR812r-p3_2ss5AG17CT	comp112308_c0			3.5	1090-1110	1
osa-MIR812r-p3_2ss5AG17CT	comp115438_c0	comp115438_c0	Non-functional NADPH-dependent codeinone reductase 2 OS=Papaver somniferum GN=COR2 PE=1 SV=1	3.5	1727-1747	1	GO:0009651(response to salt stress);GO:0055114(oxidation-reduction process);GO:0016491(oxidoreductase activity)
osa-MIR812r-p3_2ss5AG17CT	comp125257_c0	comp125257_c0	Protein PHR1-LIKE 1 OS=Arabidopsis thaliana GN=PHL1 PE=1 SV=1	3.5	5170-5190	1	GO:0008152(metabolic process);GO:0008270(zinc ion binding);GO:0000785(chromatin);GO:0016846(carbon-sulfur lyase activity);GO:0003682(chromatin binding)
osa-MIR812r-p3_2ss5AG17CT	comp100068_c0	comp100068_c0	hypothetical protein SORBIDRAFT_02g042013 [Sorghum bicolor]	3.5	2031-2050	1	GO:0030173(integral component of Golgi membrane);GO:0006891(intra-Golgi vesicle-mediated transport);GO:0019031(viral envelope)	ko03030(DNA replication);ko03420(Nucleotide excision repair);ko03430(Mismatch repair);ko03440(Homologous recombination);ko03460(Fanconi anemia pathway)
osa-MIR812r-p3_2ss5AG17CT	comp1993901_c0			4	228-248	1
osa-MIR812r-p3_2ss5AG17CT	comp98146_c0			4	726-746	1
osa-MIR812r-p3_2ss5AG17CT	comp113138_c0	comp113138_c0		4	328-348	1	GO:0015992(proton transport);GO:0000276("mitochondrial proton-transporting ATP synthase complex, coupling factor F(o)");GO:0015986(ATP synthesis coupled proton transport);GO:0015078(hydrogen ion transmembrane transporter activity)
osa-MIR812r-p3_2ss5AG17CT	comp115875_c3	comp115875_c3		4	264-284	1
osa-MIR812r-p3_2ss5AG17CT	comp105359_c1			4	55-75	1
osa-MIR812r-p3_2ss5AG17CT	comp106001_c0	comp106001_c0	40S ribosomal protein S4 OS=Oryza sativa subsp. japonica GN=RPS4 PE=2 SV=3	4	488-508	1	GO:0003723(RNA binding);GO:0005730(nucleolus);GO:0022626(cytosolic ribosome);GO:0009507(chloroplast);GO:0042254(ribosome biogenesis);GO:0005975(carbohydrate metabolic process);GO:0005840(ribosome);GO:0031221(arabinan metabolic process);GO:0005886(plasma membrane);GO:0003735(structural constituent of ribosome);GO:0006412(translation);GO:0009117(nucleotide metabolic process);GO:0046556(alpha-L-arab…	ko03010(Ribosome)
osa-MIR812e-p3_2ss5AG17CT	comp119304_c2			0.5	108-126	1
osa-MIR812e-p3_2ss5AG17CT	comp119179_c0	comp119179_c0		0.5	448-466	1
osa-MIR812e-p3_2ss5AG17CT	comp109260_c1	comp109260_c1	Protein STAR1 OS=Oryza sativa subsp. japonica GN=STAR1 PE=1 SV=1	0.5	3-21	1	GO:0008152(metabolic process);GO:0005525(GTP binding);GO:0019083(viral transcription);GO:0016301(kinase activity);GO:0005524(ATP binding);GO:0016887(ATPase activity);GO:0003924(GTPase activity)
osa-MIR812e-p3_2ss5AG17CT	comp111557_c0	comp111557_c0	14-3-3-like protein GF14-6 OS=Zea mays GN=GRF1 PE=3 SV=1	0.5	446-464	1	GO:0015078(hydrogen ion transmembrane transporter activity);GO:0015991(ATP hydrolysis coupled proton transport);GO:0015992(proton transport);GO:0033179("proton-transporting V-type ATPase, V0 domain")
osa-MIR812e-p3_2ss5AG17CT	comp124326_c0	comp124326_c0	Serine/threonine-protein kinase TIO OS=Arabidopsis thaliana GN=TIO PE=1 SV=1	0.5	2462-2480	1	GO:0009069(serine family amino acid metabolic process);GO:0004674(protein serine/threonine kinase activity);GO:0031144(proteasome localization);GO:0008270(zinc ion binding);GO:0000911(cytokinesis by cell plate formation);GO:0071630(nucleus-associated proteasomal ubiquitin-dependent protein catabolic process);GO:0006468(protein phosphorylation);GO:0005524(ATP binding);GO:0005634(nucleus);GO:001631…	ko04340(Hedgehog signaling pathway)
osa-MIR812e-p3_2ss5AG17CT	comp100899_c0	comp100899_c0	Protein TIFY 10B OS=Arabidopsis thaliana GN=TIFY10B PE=1 SV=1	1	751-769	1		ko04075(Plant hormone signal transduction);ko04626(Plant-pathogen interaction)
osa-MIR812e-p3_2ss5AG17CT	comp113329_c0	comp113329_c0	Putative transporter arsB OS=Dictyostelium discoideum GN=arsB PE=2 SV=1	1	2019-2037	1	GO:0015105(arsenite transmembrane transporter activity);GO:0055085(transmembrane transport);GO:0015700(arsenite transport);GO:0015031(protein transport);GO:0019069(viral capsid assembly);GO:0016021(integral component of membrane);GO:0008565(protein transporter activity);GO:0016485(protein processing)
osa-MIR812e-p3_2ss5AG17CT	comp109427_c0			1.5	257-275	1
osa-MIR812e-p3_2ss5AG17CT	comp109778_c1			1.5	317-335	1
osa-MIR812e-p3_2ss5AG17CT	comp125458_c0	comp125458_c0	"Uncharacterized aarF domain-containing protein kinase At4g31390, chloroplastic OS=Arabidopsis thaliana GN=At4g31390 PE=1 SV=1"	1.5	2-20	1	GO:0009244(lipopolysaccharide core region biosynthetic process);GO:0016787(hydrolase activity);GO:0008152(metabolic process);GO:0006508(proteolysis);GO:0008236(serine-type peptidase activity);GO:0009536(plastid)
osa-MIR812e-p3_2ss5AG17CT	comp118636_c0			1.5	2565-2583	1
osa-MIR812e-p3_2ss5AG17CT	comp109818_c0			1.5	1807-1826	1
osa-MIR812e-p3_2ss5AG17CT	comp114835_c0			1.5	1899-1918	1
osa-MIR812e-p3_2ss5AG17CT	comp1665464_c0	comp1665464_c0		2	203-221	1
osa-MIR812e-p3_2ss5AG17CT	comp107660_c1	comp107660_c1	CASP-like protein Sb05g025810 OS=Sorghum bicolor GN=Sb05g025810 PE=2 SV=1	2	912-930	1
osa-MIR812e-p3_2ss5AG17CT	comp111324_c0			2	1201-1219	1
osa-MIR812e-p3_2ss5AG17CT	comp64074_c0	comp64074_c0		2	193-211	1
osa-MIR812e-p3_2ss5AG17CT	comp125593_c0	comp125593_c0	Nuclear pore membrane glycoprotein 210 OS=Rattus norvegicus GN=Pom210 PE=1 SV=1	2	6406-6424	1		ko03013(RNA transport)
osa-MIR812e-p3_2ss5AG17CT	comp1261497_c0			2.5	72-90	1
osa-MIR812e-p3_2ss5AG17CT	comp403127_c0			2.5	193-211	1
osa-MIR812e-p3_2ss5AG17CT	comp65184_c1	comp65184_c1		2.5	1263-1281	1
osa-MIR812e-p3_2ss5AG17CT	comp120567_c0	comp120567_c0	hypothetical protein OsI_10685 [Oryza sativa Indica Group]	2.5	1635-1653	1	GO:0010007(magnesium chelatase complex);GO:0055114(oxidation-reduction process);GO:0016706("oxidoreductase activity, acting on paired donors, with incorporation or reduction of molecular oxygen, 2-oxoglutarate as one donor, and incorporation of one atom each of oxygen into both donors");GO:0016851(magnesium chelatase activity);GO:0015994(chlorophyll metabolic process);GO:0005506(iron ion binding)…
osa-MIR812e-p3_2ss5AG17CT	comp109523_c0			2.5	1195-1213	1
osa-MIR812e-p3_2ss5AG17CT	comp110071_c0	comp110071_c0	CASP-like protein Os07g0442900 OS=Oryza sativa subsp. japonica GN=Os07g0442900 PE=2 SV=1	2.5	1581-1600	1	GO:0016020(membrane)
osa-MIR812e-p3_2ss5AG17CT	comp115438_c0	comp115438_c0	Non-functional NADPH-dependent codeinone reductase 2 OS=Papaver somniferum GN=COR2 PE=1 SV=1	2.5	1729-1747	1	GO:0009651(response to salt stress);GO:0055114(oxidation-reduction process);GO:0016491(oxidoreductase activity)
osa-MIR812e-p3_2ss5AG17CT	comp119179_c1	comp119179_c1	Proton-coupled amino acid transporter 1 OS=Homo sapiens GN=SLC36A1 PE=1 SV=1	2.5	2135-2153	1	GO:0015173(aromatic amino acid transmembrane transporter activity);GO:0016567(protein ubiquitination);GO:0016021(integral component of membrane);GO:0015804(neutral amino acid transport);GO:0004842(ubiquitin-protein transferase activity);GO:0015801(aromatic amino acid transport);GO:0015175(neutral amino acid transmembrane transporter activity);GO:0032465(regulation of cytokinesis);GO:0009624(respo…
osa-MIR812e-p3_2ss5AG17CT	comp1604062_c0			3	225-243	1
osa-MIR812e-p3_2ss5AG17CT	comp106001_c0	comp106001_c0	40S ribosomal protein S4 OS=Oryza sativa subsp. japonica GN=RPS4 PE=2 SV=3	3	490-508	1	GO:0003723(RNA binding);GO:0005730(nucleolus);GO:0022626(cytosolic ribosome);GO:0009507(chloroplast);GO:0042254(ribosome biogenesis);GO:0005975(carbohydrate metabolic process);GO:0005840(ribosome);GO:0031221(arabinan metabolic process);GO:0005886(plasma membrane);GO:0003735(structural constituent of ribosome);GO:0006412(translation);GO:0009117(nucleotide metabolic process);GO:0046556(alpha-L-arab…	ko03010(Ribosome)
osa-MIR812e-p3_2ss5AG17CT	comp100068_c0	comp100068_c0	hypothetical protein SORBIDRAFT_02g042013 [Sorghum bicolor]	3	2033-2050	1	GO:0030173(integral component of Golgi membrane);GO:0006891(intra-Golgi vesicle-mediated transport);GO:0019031(viral envelope)	ko03030(DNA replication);ko03420(Nucleotide excision repair);ko03430(Mismatch repair);ko03440(Homologous recombination);ko03460(Fanconi anemia pathway)
osa-MIR812e-p3_2ss5AG17CT	comp34787_c0			3.5	109-127	1
osa-MIR812e-p3_2ss5AG17CT	comp91525_c0			3.5	322-340	1
osa-MIR812e-p3_2ss5AG17CT	comp88511_c0			3.5	450-468	1
osa-MIR812e-p3_2ss5AG17CT	comp88239_c0			3.5	73-91	1
osa-MIR812e-p3_2ss5AG17CT	comp74942_c0			3.5	175-193	1
osa-MIR812e-p3_2ss5AG17CT	comp857320_c0	comp857320_c0	ERAD-associated E3 ubiquitin-protein ligase DOA10 OS=Saccharomyces cerevisiae (strain ATCC 204508 / S288c) GN=SSM4 PE=1 SV=1	3.5	587-605	1	GO:0005515(protein binding);GO:0008270(zinc ion binding)
osa-MIR812e-p3_2ss5AG17CT	comp112308_c0			3.5	1092-1110	1
osa-MIR812e-p3_2ss5AG17CT	comp124925_c0	comp124925_c0	Uncharacterized protein At1g51745 OS=Arabidopsis thaliana GN=At1g51745 PE=2 SV=2	3.5	1681-1699	1
osa-MIR812e-p3_2ss5AG17CT	comp111057_c0	comp111057_c0		3.5	821-839	1
osa-MIR812e-p3_2ss5AG17CT	comp122961_c0	comp122961_c0	Wall-associated receptor kinase 3 OS=Arabidopsis thaliana GN=WAK3 PE=2 SV=2	3.5	39-57	1	GO:0005524(ATP binding);GO:0006468(protein phosphorylation);GO:0004672(protein kinase activity);GO:0005515(protein binding);GO:0005509(calcium ion binding);GO:0030247(polysaccharide binding)
osa-MIR812e-p3_2ss5AG17CT	comp125257_c0	comp125257_c0	Protein PHR1-LIKE 1 OS=Arabidopsis thaliana GN=PHL1 PE=1 SV=1	3.5	5172-5190	1	GO:0008152(metabolic process);GO:0008270(zinc ion binding);GO:0000785(chromatin);GO:0016846(carbon-sulfur lyase activity);GO:0003682(chromatin binding)
osa-MIR812e-p3_2ss5AG17CT	comp1993901_c0			4	230-248	1
osa-MIR812e-p3_2ss5AG17CT	comp1181147_c0	comp1181147_c0		4	222-240	1
osa-MIR812e-p3_2ss5AG17CT	comp93362_c0			4	292-310	1
osa-MIR812e-p3_2ss5AG17CT	comp98146_c0			4	728-746	1
osa-MIR812e-p3_2ss5AG17CT	comp113138_c0	comp113138_c0		4	330-348	1	GO:0015992(proton transport);GO:0000276("mitochondrial proton-transporting ATP synthase complex, coupling factor F(o)");GO:0015986(ATP synthesis coupled proton transport);GO:0015078(hydrogen ion transmembrane transporter activity)
osa-MIR812e-p3_2ss5AG17CT	comp96916_c0	comp96916_c0		4	268-286	1
osa-MIR812e-p3_2ss5AG17CT	comp115875_c3	comp115875_c3		4	266-284	1
osa-MIR812e-p3_2ss5AG17CT	comp105359_c1			4	57-75	1
osa-MIR812e-p3_2ss5AG17CT	comp102189_c0			4	320-338	1
osa-MIR812e-p3_2ss5AG17CT	comp86686_c0			4	254-272	1
osa-MIR812e-p3_2ss5AG17CT	comp116607_c0	comp116607_c0	hypothetical protein SORBIDRAFT_09g006930 [Sorghum bicolor]	4	1056-1074	1
osa-MIR812e-p3_2ss5AG17CT	comp1532306_c0	comp1532306_c0		4	48-66	1
osa-MIR812e-p3_2ss5AG17CT	comp101767_c0	comp101767_c0		4	1101-1119	1	GO:0016020(membrane);GO:0035556(intracellular signal transduction)
osa-MIR812e-p3_2ss5AG17CT	comp107761_c0	comp107761_c0	Mechanosensitive ion channel protein 8 OS=Arabidopsis thaliana GN=MSL8 PE=2 SV=2	4	830-847	1	GO:0016020(membrane)
osa-MIR812e-p3_2ss5AG17CT	comp125594_c0	comp125594_c0	DnaJ homolog subfamily C member 7 OS=Pongo abelii GN=DNAJC7 PE=2 SV=1	4	649-668	1	GO:0005515(protein binding)
osa-MIR812e-p3_2ss5AG17CT	comp111588_c0	comp111588_c0	Kynurenine formamidase OS=Bacillus weihenstephanensis (strain KBAB4) GN=kynB PE=3 SV=1	4	567-584	1	GO:0042302(structural constituent of cuticle)
osa-miR160a-3p	comp121610_c0			0	2187-2207	1
osa-miR160a-3p	comp99095_c1	comp99095_c1	predicted protein [Hordeum vulgare subsp. vulgare]	2	31-51	1
osa-miR160a-3p	comp1658576_c0	comp1658576_c0		4	38-58	1
osa-MIR818e-p5_2ss10CT21TC	comp91525_c0			0	1-24	1
osa-MIR818e-p5_2ss10CT21TC	comp125458_c0	comp125458_c0	"Uncharacterized aarF domain-containing protein kinase At4g31390, chloroplastic OS=Arabidopsis thaliana GN=At4g31390 PE=1 SV=1"	0	115-138	1	GO:0009244(lipopolysaccharide core region biosynthetic process);GO:0016787(hydrolase activity);GO:0008152(metabolic process);GO:0006508(proteolysis);GO:0008236(serine-type peptidase activity);GO:0009536(plastid)
osa-MIR818e-p5_2ss10CT21TC	comp105486_c0	comp105486_c0	Copper transport protein ATOX1 OS=Canis familiaris GN=ATOX1 PE=3 SV=1	1	37-60	1	GO:0030001(metal ion transport);GO:0019867(outer membrane);GO:0046872(metal ion binding)	ko04978(Mineral absorption)
osa-MIR818e-p5_2ss10CT21TC	comp59985_c0	comp59985_c0		1	18-41	1
osa-MIR818e-p5_2ss10CT21TC	comp111315_c3			1	350-373	1
osa-MIR818e-p5_2ss10CT21TC	comp97627_c0	comp97627_c0		1	16-40	1
osa-MIR818e-p5_2ss10CT21TC	comp42738_c0	comp42738_c0		2	170-193	1
osa-MIR818e-p5_2ss10CT21TC	comp62489_c0	comp62489_c0		2	19-41	1
osa-MIR818e-p5_2ss10CT21TC	comp109427_c0			2	370-393	1
osa-MIR818e-p5_2ss10CT21TC	comp109523_c0			2	1308-1331	1
osa-MIR818e-p5_2ss10CT21TC	comp111557_c0	comp111557_c0	14-3-3-like protein GF14-6 OS=Zea mays GN=GRF1 PE=3 SV=1	2	559-582	1	GO:0015078(hydrogen ion transmembrane transporter activity);GO:0015991(ATP hydrolysis coupled proton transport);GO:0015992(proton transport);GO:0033179("proton-transporting V-type ATPase, V0 domain")
osa-MIR818e-p5_2ss10CT21TC	comp119304_c2			2	218-241	1
osa-MIR818e-p5_2ss10CT21TC	comp107875_c0	comp107875_c0	Thioredoxin-like protein 4A OS=Mus musculus GN=Txnl4a PE=2 SV=1	2	823-846	1	GO:0045454(cell redox homeostasis);GO:0009536(plastid);GO:0005681(spliceosomal complex);GO:0007067(mitotic nuclear division)	ko03040(Spliceosome)
osa-MIR818e-p5_2ss10CT21TC	comp100948_c0			2	45-68	1
osa-MIR818e-p5_2ss10CT21TC	comp53508_c0			2.5	3-27	1
osa-MIR818e-p5_2ss10CT21TC	comp123102_c0	comp123102_c0	hypothetical protein OsI_38598 [Oryza sativa Indica Group]	2.5	8-31	1
osa-MIR818e-p5_2ss10CT21TC	comp13431_c0	comp13431_c0		3	14-37	1
osa-MIR818e-p5_2ss10CT21TC	comp63120_c0	comp63120_c0		3	15-38	1
osa-MIR818e-p5_2ss10CT21TC	comp95482_c0	comp95482_c0		3	1-24	1
osa-MIR818e-p5_2ss10CT21TC	comp109958_c0	comp109958_c0	Probable disease resistance protein RXW24L OS=Arabidopsis thaliana GN=RXW24L PE=2 SV=1	3	2-25	1	GO:0005515(protein binding)
osa-MIR818e-p5_2ss10CT21TC	comp115789_c0			3	8-31	1
osa-MIR818e-p5_2ss10CT21TC	comp115148_c0	comp115148_c0	Rho guanine nucleotide exchange factor 6 OS=Homo sapiens GN=ARHGEF6 PE=1 SV=2	3	2-25	1	GO:0005737(cytoplasm);GO:0005515(protein binding)
osa-MIR818e-p5_2ss10CT21TC	comp120567_c0	comp120567_c0	hypothetical protein OsI_10685 [Oryza sativa Indica Group]	3	1748-1771	1	GO:0010007(magnesium chelatase complex);GO:0055114(oxidation-reduction process);GO:0016706("oxidoreductase activity, acting on paired donors, with incorporation or reduction of molecular oxygen, 2-oxoglutarate as one donor, and incorporation of one atom each of oxygen into both donors");GO:0016851(magnesium chelatase activity);GO:0015994(chlorophyll metabolic process);GO:0005506(iron ion binding)…
osa-MIR818e-p5_2ss10CT21TC	comp116092_c2	comp116092_c2		3.5	496-519	1
osa-MIR818e-p5_2ss10CT21TC	comp1306280_c0			4	73-96	1
osa-MIR818e-p5_2ss10CT21TC	comp103133_c1	comp103133_c1	Zeamatin OS=Zea mays GN=Zlp PE=1 SV=2	4	61-84	1
osa-MIR818e-p5_2ss10CT21TC	comp119304_c0	comp119304_c0	Remorin OS=Solanum tuberosum PE=1 SV=1	4	6-29	1	GO:0016021(integral component of membrane);GO:0046923(ER retention sequence binding);GO:0006621(protein retention in ER lumen);GO:0005783(endoplasmic reticulum)
osa-MIR818e-p5_2ss10CT21TC	comp112308_c0			4	1200-1222	1
osa-MIR812r-p3_2ss12AG21GA	comp1665464_c0	comp1665464_c0		2	208-228	1
osa-MIR812r-p3_2ss12AG21GA	comp74942_c0			3	180-200	1
osa-MIR812r-p3_2ss12AG21GA	comp120567_c0	comp120567_c0	hypothetical protein OsI_10685 [Oryza sativa Indica Group]	3	1640-1660	1	GO:0010007(magnesium chelatase complex);GO:0055114(oxidation-reduction process);GO:0016706("oxidoreductase activity, acting on paired donors, with incorporation or reduction of molecular oxygen, 2-oxoglutarate as one donor, and incorporation of one atom each of oxygen into both donors");GO:0016851(magnesium chelatase activity);GO:0015994(chlorophyll metabolic process);GO:0005506(iron ion binding)…
osa-MIR812r-p3_2ss12AG21GA	comp109818_c0			3	1813-1833	1
osa-MIR812r-p3_2ss12AG21GA	comp114835_c0			3	1905-1925	1
osa-MIR812r-p3_2ss12AG21GA	comp121318_c0	comp121318_c0	"Calcium uniporter protein, mitochondrial OS=Homo sapiens GN=MCU PE=1 SV=1"	3.5	11-31	1	GO:0005667(transcription factor complex);GO:0005739(mitochondrion);GO:0006804(peroxidase reaction);GO:0006355("regulation of transcription, DNA-templated");GO:0020037(heme binding);GO:0043565(sequence-specific DNA binding);GO:0008270(zinc ion binding);GO:0004601(peroxidase activity);GO:0006979(response to oxidative stress);GO:0003676(nucleic acid binding);GO:0003700(sequence-specific DNA binding …
osa-MIR812r-p3_2ss12AG21GA	comp106472_c0	comp106472_c0	hypothetical protein SORBIDRAFT_08g000555 [Sorghum bicolor]	3.5	517-537	1
osa-MIR812r-p3_2ss12AG21GA	comp96916_c0	comp96916_c0		4	273-293	1
osa-MIR812r-p3_2ss12AG21GA	comp64403_c0	comp64403_c0		4	6-26	1
osa-MIR812r-p3_2ss12AG21GA	comp108083_c0	comp108083_c0	Prolyl endopeptidase OS=Bos taurus GN=PREP PE=2 SV=1	4	3-23	1	GO:0008977(prephenate dehydrogenase activity);GO:0006571(tyrosine biosynthetic process);GO:0004665(prephenate dehydrogenase (NADP+) activity);GO:0055114(oxidation-reduction process);GO:0009507(chloroplast);GO:0000162(tryptophan biosynthetic process);GO:0006508(proteolysis);GO:0070008(serine-type exopeptidase activity);GO:0004252(serine-type endopeptidase activity);GO:0009094(L-phenylalanine biosy…
osa-MIR812r-p3_2ss12AG21GA	comp88511_c0			4	455-476	1
osa-MIR812r-p3_2ss12AG21GA	comp440847_c0			4	109-130	1
osa-MIR812r-p3_2ss12AG21GA	comp96318_c0	comp96318_c0	Uncharacterized mitochondrial protein AtMg01250 OS=Arabidopsis thaliana GN=AtMg01250 PE=4 SV=1	4	1043-1063	1	GO:0006955(immune response);GO:0003723(RNA binding);GO:0006278(RNA-dependent DNA replication);GO:0016020(membrane);GO:0000902(cell morphogenesis);GO:0003964(RNA-directed DNA polymerase activity)
osa-MIR812r-p3_2ss12AG21GA	comp125593_c0	comp125593_c0	Nuclear pore membrane glycoprotein 210 OS=Rattus norvegicus GN=Pom210 PE=1 SV=1	4	6411-6431	1		ko03013(RNA transport)
osa-MIR812r-p3_2ss12AG21GA	comp125458_c0	comp125458_c0	"Uncharacterized aarF domain-containing protein kinase At4g31390, chloroplastic OS=Arabidopsis thaliana GN=At4g31390 PE=1 SV=1"	4	7-27	1	GO:0009244(lipopolysaccharide core region biosynthetic process);GO:0016787(hydrolase activity);GO:0008152(metabolic process);GO:0006508(proteolysis);GO:0008236(serine-type peptidase activity);GO:0009536(plastid)
osa-MIR812r-p3_2ss12AG21GA	comp111557_c0	comp111557_c0	14-3-3-like protein GF14-6 OS=Zea mays GN=GRF1 PE=3 SV=1	4	451-472	1	GO:0015078(hydrogen ion transmembrane transporter activity);GO:0015991(ATP hydrolysis coupled proton transport);GO:0015992(proton transport);GO:0033179("proton-transporting V-type ATPase, V0 domain")
osa-MIR818e-p3_2ss16AG21GA	comp1604062_c0			1.5	225-248	1
osa-MIR818e-p3_2ss16AG21GA	comp120567_c0	comp120567_c0	hypothetical protein OsI_10685 [Oryza sativa Indica Group]	2	1635-1658	1	GO:0010007(magnesium chelatase complex);GO:0055114(oxidation-reduction process);GO:0016706("oxidoreductase activity, acting on paired donors, with incorporation or reduction of molecular oxygen, 2-oxoglutarate as one donor, and incorporation of one atom each of oxygen into both donors");GO:0016851(magnesium chelatase activity);GO:0015994(chlorophyll metabolic process);GO:0005506(iron ion binding)…
osa-MIR818e-p3_2ss16AG21GA	comp74942_c0			2	175-198	1
osa-MIR818e-p3_2ss16AG21GA	comp109778_c1			2	317-340	1
osa-MIR818e-p3_2ss16AG21GA	comp111557_c0	comp111557_c0	14-3-3-like protein GF14-6 OS=Zea mays GN=GRF1 PE=3 SV=1	2	446-469	1	GO:0015078(hydrogen ion transmembrane transporter activity);GO:0015991(ATP hydrolysis coupled proton transport);GO:0015992(proton transport);GO:0033179("proton-transporting V-type ATPase, V0 domain")
osa-MIR818e-p3_2ss16AG21GA	comp119304_c2			3	108-131	1
osa-MIR818e-p3_2ss16AG21GA	comp88511_c0			3	450-473	1
osa-MIR818e-p3_2ss16AG21GA	comp109260_c1	comp109260_c1	Protein STAR1 OS=Oryza sativa subsp. japonica GN=STAR1 PE=1 SV=1	3	3-26	1	GO:0008152(metabolic process);GO:0005525(GTP binding);GO:0019083(viral transcription);GO:0016301(kinase activity);GO:0005524(ATP binding);GO:0016887(ATPase activity);GO:0003924(GTPase activity)
osa-MIR818e-p3_2ss16AG21GA	comp125458_c0	comp125458_c0	"Uncharacterized aarF domain-containing protein kinase At4g31390, chloroplastic OS=Arabidopsis thaliana GN=At4g31390 PE=1 SV=1"	3	2-25	1	GO:0009244(lipopolysaccharide core region biosynthetic process);GO:0016787(hydrolase activity);GO:0008152(metabolic process);GO:0006508(proteolysis);GO:0008236(serine-type peptidase activity);GO:0009536(plastid)
osa-MIR818e-p3_2ss16AG21GA	comp1665464_c0	comp1665464_c0		3.5	203-226	1
osa-MIR818e-p3_2ss16AG21GA	comp107660_c1	comp107660_c1	CASP-like protein Sb05g025810 OS=Sorghum bicolor GN=Sb05g025810 PE=2 SV=1	3.5	912-935	1
osa-MIR818e-p3_2ss16AG21GA	comp111324_c0			3.5	1201-1224	1
osa-MIR818e-p3_2ss16AG21GA	comp113329_c0	comp113329_c0	Putative transporter arsB OS=Dictyostelium discoideum GN=arsB PE=2 SV=1	3.5	2019-2042	1	GO:0015105(arsenite transmembrane transporter activity);GO:0055085(transmembrane transport);GO:0015700(arsenite transport);GO:0015031(protein transport);GO:0019069(viral capsid assembly);GO:0016021(integral component of membrane);GO:0008565(protein transporter activity);GO:0016485(protein processing)
osa-MIR818e-p3_2ss16AG21GA	comp125593_c0	comp125593_c0	Nuclear pore membrane glycoprotein 210 OS=Rattus norvegicus GN=Pom210 PE=1 SV=1	3.5	6406-6429	1		ko03013(RNA transport)
osa-MIR818e-p3_2ss16AG21GA	comp114835_c0			3.5	1899-1923	1
osa-MIR818e-p3_2ss16AG21GA	comp1166076_c0			4	276-299	1
osa-MIR818e-p3_2ss16AG21GA	comp65184_c1	comp65184_c1		4	1263-1286	1
osa-MIR818e-p3_2ss16AG21GA	comp110071_c0	comp110071_c0	CASP-like protein Os07g0442900 OS=Oryza sativa subsp. japonica GN=Os07g0442900 PE=2 SV=1	4	1581-1604	1	GO:0016020(membrane)
osa-MIR818e-p3_2ss16AG21GA	comp109427_c0			4	257-280	1
osa-MIR818e-p3_2ss16AG21GA	comp115875_c3	comp115875_c3		4	266-289	1
osa-MIR818e-p3_2ss16AG21GA	comp119179_c1	comp119179_c1	Proton-coupled amino acid transporter 1 OS=Homo sapiens GN=SLC36A1 PE=1 SV=1	4	2135-2158	1	GO:0015173(aromatic amino acid transmembrane transporter activity);GO:0016567(protein ubiquitination);GO:0016021(integral component of membrane);GO:0015804(neutral amino acid transport);GO:0004842(ubiquitin-protein transferase activity);GO:0015801(aromatic amino acid transport);GO:0015175(neutral amino acid transmembrane transporter activity);GO:0032465(regulation of cytokinesis);GO:0009624(respo…
osa-MIR818e-p3_2ss16AG21GA	comp115438_c0	comp115438_c0	Non-functional NADPH-dependent codeinone reductase 2 OS=Papaver somniferum GN=COR2 PE=1 SV=1	4	1729-1752	1	GO:0009651(response to salt stress);GO:0055114(oxidation-reduction process);GO:0016491(oxidoreductase activity)
osa-MIR818e-p3_2ss16AG21GA	comp120776_c0			4	2232-2256	1
osa-miR2118f_L+1R-1	comp95129_c0			0	715-736	1
osa-miR2118f_L+1R-1	comp61040_c0			3	284-305	1
osa-miR2118f_L+1R-1	comp123980_c0	comp123980_c0	Filament-like plant protein (Fragment) OS=Solanum lycopersicum GN=FPP PE=1 SV=1	3.5	2787-2809	1	GO:0003677(DNA binding);GO:0006355("regulation of transcription, DNA-templated");GO:0005634(nucleus)
tae-miR5384-3p_L+2_2ss21AG22TC	comp115174_c0	comp115174_c0		0	112-134	1
tae-miR5384-3p_L+2_2ss21AG22TC	comp1913747_c0	comp1913747_c0		0.5	14-36	1
tae-miR5384-3p_L+2_2ss21AG22TC	comp102098_c0	comp102098_c0		0.5	412-434	1
tae-miR5384-3p_L+2_2ss21AG22TC	comp2347373_c0	comp2347373_c0		1	4-26	1
tae-miR5384-3p_L+2_2ss21AG22TC	comp89091_c0	comp89091_c0		1	255-277	1
tae-miR5384-3p_L+2_2ss21AG22TC	comp758_c0	comp758_c0		2	268-290	1
tae-miR5384-3p_L+2_2ss21AG22TC	comp104752_c0			2	811-833	1
tae-miR5384-3p_L+2_2ss21AG22TC	comp8591_c0	comp8591_c0		2.5	473-495	1
tae-miR5384-3p_L+2_2ss21AG22TC	comp96427_c0	comp96427_c0		2.5	827-849	1
tae-miR5384-3p_L+2_2ss21AG22TC	comp110656_c0			2.5	469-491	1
tae-miR5384-3p_L+2_2ss21AG22TC	comp86290_c0			3	148-170	1
tae-miR5384-3p_L+2_2ss21AG22TC	comp109941_c1			3	317-340	1
tae-miR5384-3p_L+2_2ss21AG22TC	comp107458_c0	comp107458_c0	18.9 kDa heat shock protein OS=Oryza sativa subsp. japonica GN=HSP18.9 PE=2 SV=1	3	546-568	1
tae-miR5384-3p_L+2_2ss21AG22TC	comp75073_c0			3	2225-2247	1
tae-miR5384-3p_L+2_2ss21AG22TC	comp95483_c0	comp95483_c0		3.5	469-491	1
tae-miR5384-3p_L+2_2ss21AG22TC	comp45332_c0	comp45332_c0		3.5	349-371	1
tae-miR5384-3p_L+2_2ss21AG22TC	comp95729_c0	comp95729_c0		3.5	851-873	1
tae-miR5384-3p_L+2_2ss21AG22TC	comp117557_c0	comp117557_c0	hypothetical protein [Zea mays]	3.5	511-532	1
tae-miR5384-3p_L+2_2ss21AG22TC	comp125348_c0			3.5	2970-2992	1
tae-miR5384-3p_L+2_2ss21AG22TC	comp102751_c0	comp102751_c0	Protein TRANSPARENT TESTA 12 OS=Arabidopsis thaliana GN=TT12 PE=2 SV=1	4	107-129	1	GO:0006810(transport);GO:0015297(antiporter activity);GO:0006855(drug transmembrane transport);GO:0015238(drug transmembrane transporter activity);GO:0015893(drug transport);GO:0016020(membrane)
tae-miR5384-3p_L+2_2ss21AG22TC	comp11831_c0	comp11831_c0		4	848-870	1
tae-miR5384-3p_L+2_2ss21AG22TC	comp106571_c0	comp106571_c0	hypothetical protein OsI_07243 [Oryza sativa Indica Group]	4	446-467	1	GO:0016020(membrane);GO:0016023(cytoplasmic membrane-bounded vesicle)
tae-miR5384-3p_L+2_2ss21AG22TC	comp635002_c0			4	306-329	1
tae-miR5384-3p_L+2_2ss21AG22TC	comp114305_c1			4	372-394	1
tae-miR5384-3p_L+2_2ss21AG22TC	comp1236_c0			4	1185-1207	1
tae-miR5384-3p_L+2_2ss21AG22TC	comp118087_c0	comp118087_c0	RING-H2 finger protein ATL80 OS=Arabidopsis thaliana GN=ATL80 PE=1 SV=1	4	486-507	1	GO:0016567(protein ubiquitination);GO:0005515(protein binding);GO:0004842(ubiquitin-protein transferase activity);GO:0046872(metal ion binding);GO:0005680(anaphase-promoting complex);GO:0008270(zinc ion binding)
tae-miR5384-3p_L+2_2ss21AG22TC	comp100656_c0	comp100656_c0	sister chromatid cohesion protein PDS5	4	1095-1117	1	GO:0046658(anchored component of plasma membrane);GO:0051716(cellular response to stimulus)
osa-miR6255_L-3	comp115225_c0			0	1072-1090	1
osa-miR6255_L-3	comp607590_c0	comp607590_c0		2	372-389	1
osa-miR6255_L-3	comp1964912_c0	comp1964912_c0		3	52-69	1
osa-miR6255_L-3	comp116723_c0	comp116723_c0	Splicing factor U2af small subunit B OS=Oryza sativa subsp. japonica GN=U2AF35B PE=2 SV=1	3	337-355	1	GO:0048573("photoperiodism, flowering");GO:0005634(nucleus);GO:0008270(zinc ion binding);GO:0000166(nucleotide binding);GO:0003676(nucleic acid binding);GO:0046872(metal ion binding);GO:0003723(RNA binding)	ko03040(Spliceosome)
osa-miR6255_L-3	comp14247_c0	comp14247_c0		3.5	317-335	1
osa-miR6255_L-3	comp1312884_c0			3.5	74-92	1
osa-miR6255_L-3	comp879945_c0			3.5	81-99	1
osa-miR6255_L-3	comp104791_c0	comp104791_c0		3.5	714-732	1
osa-miR6255_L-3	comp95863_c0			3.5	454-471	1
osa-miR6255_L-3	comp81338_c0			3.5	929-947	1
osa-miR6255_L-3	comp90747_c0	comp90747_c0	tRNA pseudouridine synthase A OS=Caulobacter sp. (strain K31) GN=truA PE=3 SV=1	3.5	452-470	1	GO:0042254(ribosome biogenesis);GO:0003723(RNA binding);GO:0001522(pseudouridine synthesis);GO:0006412(translation);GO:0009451(RNA modification);GO:0003735(structural constituent of ribosome);GO:0005622(intracellular);GO:0009982(pseudouridine synthase activity);GO:0005840(ribosome)
osa-miR6255_L-3	comp67608_c0	comp67608_c0	Eukaryotic peptide chain release factor subunit 1 OS=Polyandrocarpa misakiensis GN=ERF1 PE=2 SV=1	3.5	887-904	1	GO:0004197(cysteine-type endopeptidase activity);GO:0006508(proteolysis)	ko03015(mRNA surveillance pathway)
osa-miR6255_L-3	comp124975_c0	comp124975_c0	MORC family CW-type zinc finger protein 4 OS=Homo sapiens GN=MORC4 PE=1 SV=2	3.5	40-58	1	GO:0006260(DNA replication);GO:0008270(zinc ion binding)
osa-miR6255_L-3	comp110110_c1	comp110110_c1	Putative ribonuclease H protein At1g65750 OS=Arabidopsis thaliana GN=At1g65750 PE=3 SV=1	3.5	320-337	1
osa-miR6255_L-3	comp118141_c1	comp118141_c1	Primary amine oxidase OS=Pisum sativum PE=1 SV=1	3.5	1454-1472	1	GO:0055114(oxidation-reduction process);GO:0005618(cell wall);GO:0048038(quinone binding);GO:0008131(primary amine oxidase activity);GO:0005507(copper ion binding);GO:0009308(amine metabolic process)
osa-miR6255_L-3	comp119226_c0			3.5	880-897	1
osa-miR6255_L-3	comp59536_c0			4	30-48	1
osa-miR6255_L-3	comp76170_c0	comp76170_c0		4	186-203	1
osa-miR6255_L-3	comp1043622_c0	comp1043622_c0		4	168-186	1
osa-miR6255_L-3	comp103582_c0	comp103582_c0	kinesin family member C2/C3	4	112-130	1	GO:0015630(microtubule cytoskeleton);GO:0043234(protein complex);GO:0044430(cytoskeletal part);GO:0000166(nucleotide binding)
osa-miR6255_L-3	comp71673_c0	comp71673_c0		4	289-307	1
osa-miR6255_L-3	comp5248_c0			4	199-218	1
osa-miR6255_L-3	comp2513517_c0	comp2513517_c0	PREDICTED: similar to CG12099 CG12099-PB [Tribolium castaneum]	4	17-34	1	GO:0046872(metal ion binding);GO:0008270(zinc ion binding)
osa-miR6255_L-3	comp122036_c2			4	229-247	1
osa-miR6255_L-3	comp118090_c0	comp118090_c0	Calumenin-A OS=Salmo salar GN=calua PE=2 SV=1	4	664-682	1	GO:0005509(calcium ion binding);GO:0010038(response to metal ion);GO:0007165(signal transduction);GO:0005578(proteinaceous extracellular matrix);GO:0005886(plasma membrane)
osa-miR6255_L-3	comp71049_c0	comp71049_c0		4	154-171	1
osa-miR6255_L-3	comp665838_c0	comp665838_c0		4	111-129	1
osa-miR6255_L-3	comp122267_c1			4	3151-3169	1
osa-miR6255_L-3	comp68311_c0	comp68311_c0		4	40-57	1
osa-miR6255_L-3	comp571968_c0			4	278-295	1
osa-miR6255_L-3	comp62086_c0			4	397-415	1
osa-miR6255_L-3	comp119284_c0	comp119284_c0	"Cationic amino acid transporter 2, vacuolar OS=Arabidopsis thaliana GN=CAT2 PE=1 SV=1"	4	2308-2327	1	GO:0006865(amino acid transport);GO:0016020(membrane);GO:0055085(transmembrane transport);GO:0015171(amino acid transmembrane transporter activity);GO:0003333(amino acid transmembrane transport);GO:0006810(transport)
osa-miR6255_L-3	comp108363_c0			4	26-44	1
bdi-MIR9482-p5_1ss2CT	comp115163_c0	comp115163_c0	Lipid phosphate phosphatase 2 OS=Arabidopsis thaliana GN=LPP2 PE=2 SV=1	2.5	84-104	1	GO:0005451(monovalent cation:proton antiporter activity);GO:0008152(metabolic process);GO:0016020(membrane);GO:0003824(catalytic activity);GO:0015672(monovalent inorganic cation transport);GO:0015992(proton transport)
bdi-MIR9482-p5_1ss2CT	comp117222_c0	comp117222_c0	CBS domain-containing protein CBSCBSPB3 OS=Arabidopsis thaliana GN=CBSCBSPB3 PE=1 SV=1	3	303-322	1	GO:0030554(adenyl nucleotide binding);GO:0005515(protein binding)
bdi-MIR9482-p5_1ss2CT	comp53312_c0	comp53312_c0		3.5	316-336	1
bdi-MIR9482-p5_1ss2CT	comp88175_c1	comp88175_c1		3.5	168-188	1
bdi-MIR9482-p5_1ss2CT	comp64758_c0			4	69-90	1
bdi-MIR9482-p5_1ss2CT	comp84853_c1	comp84853_c1		4	135-154	1
bdi-MIR9482-p5_1ss2CT	comp112939_c0			4	249-269	1
bdi-MIR9482-p5_1ss2CT	comp103839_c0	comp103839_c0		4	834-855	1	GO:0005184(neuropeptide hormone activity);GO:0005576(extracellular region);GO:0007218(neuropeptide signaling pathway)
bdi-MIR9482-p5_1ss2CT	comp104617_c0	comp104617_c0		4	817-837	1
bdi-MIR9482-p5_1ss2CT	comp643724_c0			4	309-328	1
PC-5p-120899_14	comp86290_c0			0	177-198	1
PC-5p-120899_14	comp89091_c0	comp89091_c0		2.5	285-305	1
PC-5p-120899_14	comp113336_c0			3	631-651	1
PC-5p-120899_14	comp1913747_c0	comp1913747_c0		3.5	43-65	1
PC-5p-120899_14	comp3817_c0	comp3817_c0		4	93-114	1
PC-5p-120899_14	comp11831_c0	comp11831_c0		4	877-898	1
PC-5p-120899_14	comp107615_c0			4	841-863	1
PC-5p-120899_14	comp115709_c0	comp115709_c0	Lipase OS=Rhizomucor miehei PE=1 SV=2	4	1380-1401	1	GO:0005773(vacuole);GO:0006629(lipid metabolic process);GO:0008152(metabolic process);GO:0016020(membrane);GO:0004806(triglyceride lipase activity);GO:0046486(glycerolipid metabolic process);GO:0016787(hydrolase activity);GO:0016042(lipid catabolic process)
PC-5p-120899_14	comp121650_c0			4	3021-3043	1
PC-3p-89706_20	comp86290_c0			0	146-166	1
PC-3p-89706_20	comp108661_c1			1.5	509-529	1
PC-3p-89706_20	comp115856_c0	comp115856_c0	"50S ribosomal protein L19, chloroplastic OS=Spinacia oleracea GN=RPL19 PE=1 SV=2"	2	903-923	1	GO:0005524(ATP binding);GO:0044434(chloroplast part);GO:0042254(ribosome biogenesis);GO:0016887(ATPase activity);GO:0005840(ribosome);GO:0006412(translation);GO:0005622(intracellular);GO:0003735(structural constituent of ribosome)
PC-3p-89706_20	comp8591_c0	comp8591_c0		2	471-491	1
PC-3p-89706_20	comp2347373_c0	comp2347373_c0		2.5	1-22	1
PC-3p-89706_20	comp64982_c0	comp64982_c0		2.5	204-224	1	GO:0006099(tricarboxylic acid cycle);GO:0008964(phosphoenolpyruvate carboxylase activity);GO:0006094(gluconeogenesis);GO:0019643(reductive tricarboxylic acid cycle);GO:0015977(carbon fixation)
PC-3p-89706_20	comp104752_c0			2.5	808-829	1
PC-3p-89706_20	comp1522_c0	comp1522_c0		3	154-174	1
PC-3p-89706_20	comp107746_c1	comp107746_c1	Double-stranded RNA-binding protein 5 OS=Oryza sativa subsp. japonica GN=DRB5 PE=2 SV=1	3	816-835	1	GO:0003723(RNA binding)
PC-3p-89706_20	comp112730_c1			3	94-113	1
PC-3p-89706_20	comp112432_c4			3	310-330	1
PC-3p-89706_20	comp95483_c0	comp95483_c0		3	466-487	1
PC-3p-89706_20	comp114305_c1			3	371-390	1
PC-3p-89706_20	comp2650_c0	comp2650_c0	Vignain OS=Phaseolus vulgaris PE=2 SV=2	3.5	326-346	1	GO:0006508(proteolysis);GO:0004197(cysteine-type endopeptidase activity);GO:0008234(cysteine-type peptidase activity)
PC-3p-89706_20	comp89091_c0	comp89091_c0		3.5	252-273	1
PC-3p-89706_20	comp107317_c0			3.5	107-127	1
PC-3p-89706_20	comp397028_c0	comp397028_c0		3.5	683-703	1
PC-3p-89706_20	comp115174_c0	comp115174_c0		3.5	109-130	1
PC-3p-89706_20	comp124645_c0	comp124645_c0	Transcription factor LAF1 OS=Arabidopsis thaliana GN=LAF1 PE=1 SV=2	3.5	249-269	1	GO:0000785(chromatin);GO:0003682(chromatin binding)	ko03008(Ribosome biogenesis in eukaryotes)
PC-3p-89706_20	comp111247_c0			3.5	360-381	1
PC-3p-89706_20	comp123534_c0	comp123534_c0	Transmembrane protein 214-B OS=Xenopus laevis GN=tmem214-b PE=2 SV=1	3.5	288-308	1
PC-3p-89706_20	comp1387_c0	comp1387_c0		4	201-221	1
PC-3p-89706_20	comp107014_c1	comp107014_c1		4	329-350	1
PC-3p-89706_20	comp481777_c0	comp481777_c0		4	136-156	1
PC-3p-89706_20	comp7120_c0			4	80-99	1
PC-3p-89706_20	comp1452224_c0	comp1452224_c0		4	244-264	1
PC-3p-89706_20	comp109546_c0			4	859-880	1
PC-3p-89706_20	comp102098_c0	comp102098_c0		4	409-430	1
PC-3p-89706_20	comp100648_c0	comp100648_c0	predicted protein [Hordeum vulgare subsp. vulgare]	4	416-436	1	GO:0055114(oxidation-reduction process);GO:0003885("D-arabinono-1,4-lactone oxidase activity");GO:0016020(membrane);GO:0050660(flavin adenine dinucleotide binding);GO:0016491(oxidoreductase activity);GO:0008762(UDP-N-acetylmuramate dehydrogenase activity);GO:0006040(amino sugar metabolic process)
PC-3p-89706_20	comp124494_c0			4	3702-3722	1
PC-3p-89706_20	comp115382_c1	comp115382_c1	Ethylene-responsive transcription factor 4 OS=Nicotiana sylvestris GN=ERF4 PE=2 SV=1	4	530-549	1	GO:0003700(sequence-specific DNA binding transcription factor activity);GO:0006351("transcription, DNA-templated");GO:0005667(transcription factor complex);GO:0006355("regulation of transcription, DNA-templated")
PC-3p-89706_20	comp82493_c0	comp82493_c0		4	708-727	1	GO:0007155(cell adhesion)
PC-3p-89706_20	comp123731_c0	comp123731_c0	F-box protein At5g39450 OS=Arabidopsis thaliana GN=At5g39450 PE=2 SV=1	4	1935-1956	1	GO:0005515(protein binding)
PC-3p-89706_20	comp106745_c0	comp106745_c0		4	133-153	1
PC-3p-89706_20	comp107802_c0	comp107802_c0	Auxin-induced protein 10A5 OS=Glycine max PE=2 SV=1	4	470-489	1		ko04075(Plant hormone signal transduction)
PC-3p-89706_20	comp86290_c0			0	146-166	1
PC-3p-89706_20	comp108661_c1			1.5	509-529	1
PC-3p-89706_20	comp115856_c0	comp115856_c0	"50S ribosomal protein L19, chloroplastic OS=Spinacia oleracea GN=RPL19 PE=1 SV=2"	2	903-923	1	GO:0005524(ATP binding);GO:0044434(chloroplast part);GO:0042254(ribosome biogenesis);GO:0016887(ATPase activity);GO:0005840(ribosome);GO:0006412(translation);GO:0005622(intracellular);GO:0003735(structural constituent of ribosome)
PC-3p-89706_20	comp8591_c0	comp8591_c0		2	471-491	1
PC-3p-89706_20	comp2347373_c0	comp2347373_c0		2.5	1-22	1
PC-3p-89706_20	comp64982_c0	comp64982_c0		2.5	204-224	1	GO:0006099(tricarboxylic acid cycle);GO:0008964(phosphoenolpyruvate carboxylase activity);GO:0006094(gluconeogenesis);GO:0019643(reductive tricarboxylic acid cycle);GO:0015977(carbon fixation)
PC-3p-89706_20	comp104752_c0			2.5	808-829	1
PC-3p-89706_20	comp1522_c0	comp1522_c0		3	154-174	1
PC-3p-89706_20	comp107746_c1	comp107746_c1	Double-stranded RNA-binding protein 5 OS=Oryza sativa subsp. japonica GN=DRB5 PE=2 SV=1	3	816-835	1	GO:0003723(RNA binding)
PC-3p-89706_20	comp112730_c1			3	94-113	1
PC-3p-89706_20	comp112432_c4			3	310-330	1
PC-3p-89706_20	comp95483_c0	comp95483_c0		3	466-487	1
PC-3p-89706_20	comp114305_c1			3	371-390	1
PC-3p-89706_20	comp2650_c0	comp2650_c0	Vignain OS=Phaseolus vulgaris PE=2 SV=2	3.5	326-346	1	GO:0006508(proteolysis);GO:0004197(cysteine-type endopeptidase activity);GO:0008234(cysteine-type peptidase activity)
PC-3p-89706_20	comp89091_c0	comp89091_c0		3.5	252-273	1
PC-3p-89706_20	comp107317_c0			3.5	107-127	1
PC-3p-89706_20	comp397028_c0	comp397028_c0		3.5	683-703	1
PC-3p-89706_20	comp115174_c0	comp115174_c0		3.5	109-130	1
PC-3p-89706_20	comp124645_c0	comp124645_c0	Transcription factor LAF1 OS=Arabidopsis thaliana GN=LAF1 PE=1 SV=2	3.5	249-269	1	GO:0000785(chromatin);GO:0003682(chromatin binding)	ko03008(Ribosome biogenesis in eukaryotes)
PC-3p-89706_20	comp111247_c0			3.5	360-381	1
PC-3p-89706_20	comp123534_c0	comp123534_c0	Transmembrane protein 214-B OS=Xenopus laevis GN=tmem214-b PE=2 SV=1	3.5	288-308	1
PC-3p-89706_20	comp1387_c0	comp1387_c0		4	201-221	1
PC-3p-89706_20	comp107014_c1	comp107014_c1		4	329-350	1
PC-3p-89706_20	comp481777_c0	comp481777_c0		4	136-156	1
PC-3p-89706_20	comp7120_c0			4	80-99	1
PC-3p-89706_20	comp1452224_c0	comp1452224_c0		4	244-264	1
PC-3p-89706_20	comp109546_c0			4	859-880	1
PC-3p-89706_20	comp102098_c0	comp102098_c0		4	409-430	1
PC-3p-89706_20	comp100648_c0	comp100648_c0	predicted protein [Hordeum vulgare subsp. vulgare]	4	416-436	1	GO:0055114(oxidation-reduction process);GO:0003885("D-arabinono-1,4-lactone oxidase activity");GO:0016020(membrane);GO:0050660(flavin adenine dinucleotide binding);GO:0016491(oxidoreductase activity);GO:0008762(UDP-N-acetylmuramate dehydrogenase activity);GO:0006040(amino sugar metabolic process)
PC-3p-89706_20	comp124494_c0			4	3702-3722	1
PC-3p-89706_20	comp115382_c1	comp115382_c1	Ethylene-responsive transcription factor 4 OS=Nicotiana sylvestris GN=ERF4 PE=2 SV=1	4	530-549	1	GO:0003700(sequence-specific DNA binding transcription factor activity);GO:0006351("transcription, DNA-templated");GO:0005667(transcription factor complex);GO:0006355("regulation of transcription, DNA-templated")
PC-3p-89706_20	comp82493_c0	comp82493_c0		4	708-727	1	GO:0007155(cell adhesion)
PC-3p-89706_20	comp123731_c0	comp123731_c0	F-box protein At5g39450 OS=Arabidopsis thaliana GN=At5g39450 PE=2 SV=1	4	1935-1956	1	GO:0005515(protein binding)
PC-3p-89706_20	comp106745_c0	comp106745_c0		4	133-153	1
PC-3p-89706_20	comp107802_c0	comp107802_c0	Auxin-induced protein 10A5 OS=Glycine max PE=2 SV=1	4	470-489	1		ko04075(Plant hormone signal transduction)
osa-miR168a-5p	comp120089_c0			0	1579-1599	1
osa-miR168a-5p	comp108257_c0	comp108257_c0		3	211-231	1	GO:0016020(membrane)
osa-miR168a-5p	comp728428_c0	comp728428_c0	AN1-type zinc finger protein 1 OS=Homo sapiens GN=ZFAND1 PE=1 SV=1	4	305-326	1	GO:0005198(structural molecule activity);GO:0008270(zinc ion binding);GO:0019028(viral capsid);GO:0007264(small GTPase mediated signal transduction);GO:0005525(GTP binding)
osa-miR168a-5p	comp922068_c0	comp922068_c0	Probable peptide/nitrate transporter At1g33440 OS=Arabidopsis thaliana GN=At1g33440 PE=2 SV=1	4	134-154	1	GO:0016021(integral component of membrane);GO:0016020(membrane);GO:0006810(transport);GO:0005215(transporter activity)
PC-5p-992769_2	comp108998_c0	comp108998_c0	LON peptidase N-terminal domain and RING finger protein 2 OS=Homo sapiens GN=LONRF2 PE=2 SV=3	3	10-30	1	GO:0004176(ATP-dependent peptidase activity);GO:0016020(membrane);GO:0006508(proteolysis);GO:0007218(neuropeptide signaling pathway);GO:0006510(ATP-dependent proteolysis)
PC-5p-992769_2	comp125458_c0	comp125458_c0	"Uncharacterized aarF domain-containing protein kinase At4g31390, chloroplastic OS=Arabidopsis thaliana GN=At4g31390 PE=1 SV=1"	3	150-170	1	GO:0009244(lipopolysaccharide core region biosynthetic process);GO:0016787(hydrolase activity);GO:0008152(metabolic process);GO:0006508(proteolysis);GO:0008236(serine-type peptidase activity);GO:0009536(plastid)
PC-5p-992769_2	comp8324_c0			3.5	75-94	1
PC-5p-992769_2	comp28099_c1			3.5	4-23	1
PC-5p-992769_2	comp117505_c0			3.5	4-24	1
PC-5p-992769_2	comp124958_c1			3.5	891-910	1
PC-5p-992769_2	comp108002_c3	comp108002_c3		4	30-50	1
PC-5p-992769_2	comp86414_c0	comp86414_c0		4	162-182	1
PC-5p-992769_2	comp18726_c0	comp18726_c0		4	88-108	1
PC-5p-992769_2	comp102554_c0	comp102554_c0	predicted protein [Hordeum vulgare subsp. vulgare]	4	31-51	1
PC-5p-992769_2	comp108083_c0	comp108083_c0	Prolyl endopeptidase OS=Bos taurus GN=PREP PE=2 SV=1	4	145-165	1	GO:0008977(prephenate dehydrogenase activity);GO:0006571(tyrosine biosynthetic process);GO:0004665(prephenate dehydrogenase (NADP+) activity);GO:0055114(oxidation-reduction process);GO:0009507(chloroplast);GO:0000162(tryptophan biosynthetic process);GO:0006508(proteolysis);GO:0070008(serine-type exopeptidase activity);GO:0004252(serine-type endopeptidase activity);GO:0009094(L-phenylalanine biosy…
PC-5p-992769_2	comp1019083_c0			4	446-466	1
PC-5p-992769_2	comp122758_c0	comp122758_c0	Proton pump-interactor 1 OS=Arabidopsis thaliana GN=PPI1 PE=1 SV=2	4	23-43	1	GO:0005886(plasma membrane);GO:0006914(autophagy);GO:0019028(viral capsid);GO:0005783(endoplasmic reticulum)
PC-5p-992769_2	comp91481_c1			4	203-222	1
PC-5p-992769_2	comp119119_c0	comp119119_c0	GDP-mannose-dependent alpha-mannosyltransferase OS=Mycobacterium tuberculosis GN=mgtA PE=1 SV=1	4	16-35	1	GO:0009058(biosynthetic process)	ko00561(Glycerolipid metabolism)
PC-5p-992769_2	comp113942_c0			4	1712-1732	1
PC-5p-992769_2	comp123556_c0	comp123556_c0	Tuftelin-interacting protein 11 OS=Xenopus tropicalis GN=tfip11 PE=2 SV=2	4	2770-2790	1	GO:0005634(nucleus);GO:0005681(spliceosomal complex);GO:0006355("regulation of transcription, DNA-templated");GO:0003677(DNA binding);GO:0008380(RNA splicing);GO:0003676(nucleic acid binding);GO:0006397(mRNA processing)
PC-5p-992769_2	comp122758_c0	comp122758_c0	Proton pump-interactor 1 OS=Arabidopsis thaliana GN=PPI1 PE=1 SV=2	4	77-96	1	GO:0005886(plasma membrane);GO:0006914(autophagy);GO:0019028(viral capsid);GO:0005783(endoplasmic reticulum)
PC-3p-125403_14	comp111557_c0	comp111557_c0	14-3-3-like protein GF14-6 OS=Zea mays GN=GRF1 PE=3 SV=1	0	407-427	1	GO:0015078(hydrogen ion transmembrane transporter activity);GO:0015991(ATP hydrolysis coupled proton transport);GO:0015992(proton transport);GO:0033179("proton-transporting V-type ATPase, V0 domain")
PC-3p-125403_14	comp119198_c0	comp119198_c0	hypothetical protein SORBIDRAFT_02g006600 [Sorghum bicolor]	1	2356-2376	1	GO:0051536(iron-sulfur cluster binding)
PC-3p-125403_14	comp76795_c0			2	1242-1262	1
PC-3p-125403_14	comp115438_c1	comp115438_c1	MADS-box transcription factor 27 OS=Oryza sativa subsp. japonica GN=MADS27 PE=2 SV=2	2	2107-2127	1	GO:0006355("regulation of transcription, DNA-templated");GO:0005667(transcription factor complex);GO:0005634(nucleus);GO:0006351("transcription, DNA-templated");GO:0005488(binding);GO:0003700(sequence-specific DNA binding transcription factor activity)
PC-3p-125403_14	comp732702_c0			2.5	140-160	1
PC-3p-125403_14	comp16146_c0	comp16146_c0		3	349-370	1
PC-3p-125403_14	comp122687_c0			3	1901-1921	1
PC-3p-125403_14	comp93968_c0	comp93968_c0		4	3-23	1	GO:0016021(integral component of membrane)
PC-3p-125403_14	comp117820_c0			4	1910-1930	1
PC-3p-125403_14	comp117087_c0	comp117087_c0	"Quinone-oxidoreductase homolog, chloroplastic OS=Spinacia oleracea GN=QOR PE=1 SV=1"	4	1642-1662	1	GO:0008270(zinc ion binding);GO:0016491(oxidoreductase activity);GO:0005773(vacuole);GO:0005886(plasma membrane);GO:0009535(chloroplast thylakoid membrane);GO:0055114(oxidation-reduction process);GO:0000166(nucleotide binding)
PC-3p-125403_14	comp117293_c0			4	2116-2136	1
PC-3p-125403_14	comp118636_c0			4	2526-2546	1
PC-3p-125403_14	comp124945_c0	comp124945_c0	Elongator complex protein 2 OS=Arabidopsis thaliana GN=ELP2 PE=1 SV=1	4	1732-1752	1	GO:0016020(membrane);GO:0005515(protein binding)
PC-3p-55963_35	comp96304_c0	comp96304_c0	hypothetical protein SORBIDRAFT_05g024010 [Sorghum bicolor]	1	195-215	1
PC-3p-55963_35	comp79322_c0	comp79322_c0		4	185-205	1
PC-3p-55963_35	comp85312_c0	comp85312_c0		4	536-555	1
PC-3p-55963_35	comp96304_c0	comp96304_c0	hypothetical protein SORBIDRAFT_05g024010 [Sorghum bicolor]	1	195-215	1
PC-3p-55963_35	comp79322_c0	comp79322_c0		4	185-205	1
PC-3p-55963_35	comp85312_c0	comp85312_c0		4	536-555	1
PC-5p-37874_59	comp99439_c0	comp99439_c0	14 kDa proline-rich protein DC2.15 OS=Daucus carota PE=2 SV=1	1.5	94-115	1	GO:0006869(lipid transport)
PC-5p-37874_59	comp99109_c0	comp99109_c0		3.5	87-107	1	GO:0004867(serine-type endopeptidase inhibitor activity);GO:0005576(extracellular region)
PC-5p-37874_59	comp2065_c1	comp2065_c1		4	136-156	1
PC-5p-37874_59	comp88689_c0	comp88689_c0	PREDICTED: hypothetical protein [Tribolium castaneum]	4	152-171	1
PC-5p-37874_59	comp55889_c0			4	1557-1576	1
PC-5p-37874_59	comp470941_c0	comp470941_c0		4	187-206	1
PC-5p-37874_59	comp116510_c0	comp116510_c0	Sperm-associated antigen 1 OS=Rattus norvegicus GN=Spag1 PE=2 SV=1	4	1459-1478	1	GO:0005886(plasma membrane);GO:0005515(protein binding)
PC-3p-103459_17	comp87232_c0			3.5	2945-2965	1
PC-3p-103459_17	comp120545_c0			4	686-706	1
PC-3p-103459_17	comp117401_c0	comp117401_c0	hypothetical protein SORBIDRAFT_02g000620 [Sorghum bicolor]	4	1670-1690	1	GO:0003700(sequence-specific DNA binding transcription factor activity);GO:0005975(carbohydrate metabolic process);GO:0031379(RNA-directed RNA polymerase complex);GO:0008270(zinc ion binding);GO:0043565(sequence-specific DNA binding);GO:0016857("racemase and epimerase activity, acting on carbohydrates and derivatives");GO:0005667(transcription factor complex);GO:0019079(viral genome replication);…
PC-3p-103459_17	comp59223_c0	comp59223_c0	Pre-mRNA-processing factor 6 OS=Mus musculus GN=Prpf6 PE=2 SV=1	4	1004-1025	1	GO:0000398("mRNA splicing, via spliceosome");GO:0005634(nucleus);GO:0005515(protein binding)	ko03040(Spliceosome)
PC-5p-145659_12	comp90243_c0	comp90243_c0		0	269-290	1
PC-5p-145659_12	comp925617_c0			2	383-404	1
PC-5p-145659_12	comp85201_c0			2	15-35	1
PC-5p-145659_12	comp1709937_c0			2.5	176-197	1
PC-5p-145659_12	comp94210_c0			2.5	720-741	1
PC-5p-145659_12	comp40167_c0	comp40167_c0		3	113-134	1
PC-5p-145659_12	comp99363_c0	comp99363_c0	Inositol-tetrakisphosphate 1-kinase 1 OS=Arabidopsis thaliana GN=ITPK1 PE=2 SV=1	3	267-288	1	GO:0000287(magnesium ion binding);GO:0005524(ATP binding);GO:0005622(intracellular);GO:0047325(inositol tetrakisphosphate 1-kinase activity);GO:0032957(inositol trisphosphate metabolic process);GO:0052725("inositol-1,3,4-trisphosphate 6-kinase activity");GO:0052726("inositol-1,3,4-trisphosphate 5-kinase activity");GO:0051766(inositol trisphosphate kinase activity);GO:0046872(metal ion binding)	ko00562(Inositol phosphate metabolism);ko04070(Phosphatidylinositol signaling system)
PC-5p-145659_12	comp122279_c0			3	67-88	1
PC-5p-145659_12	comp81849_c0	comp81849_c0		3	85-106	1
PC-5p-145659_12	comp111628_c0			3	291-311	1
PC-5p-145659_12	comp92780_c0			3.5	337-358	1
PC-5p-145659_12	comp59740_c0			3.5	455-476	1
PC-5p-145659_12	comp45997_c0	comp45997_c0		3.5	248-268	1
PC-5p-145659_12	comp98999_c1	comp98999_c1		3.5	684-705	1
PC-5p-145659_12	comp107311_c0	comp107311_c0		3.5	583-603	1	GO:0016021(integral component of membrane)
PC-5p-145659_12	comp115236_c0			3.5	2802-2823	1
PC-5p-145659_12	comp112212_c0			3.5	1170-1192	1
PC-5p-145659_12	comp119322_c0	comp119322_c0	Presenilin-like protein At1g08700 OS=Arabidopsis thaliana GN=At1g08700 PE=2 SV=1	3.5	1819-1839	1	GO:0016021(integral component of membrane);GO:0004190(aspartic-type endopeptidase activity)	ko04310(Wnt signaling pathway);ko04330(Notch signaling pathway);ko04722(Neurotrophin signaling pathway)
PC-5p-145659_12	comp92386_c0	comp92386_c0		4	299-320	1
PC-5p-145659_12	comp115939_c0			4	172-193	1
PC-5p-145659_12	comp111257_c0	comp111257_c0	unknown [Zea mays]	4	706-726	1	GO:0007049(cell cycle)
PC-5p-145659_12	comp459535_c0	comp459535_c0	Dihydrolipoyllysine-residue succinyltransferase component of 2-oxoglutarate dehydrogenase complex OS=Bacillus subtilis (strain 168) GN=odhB PE=3 SV=2	4	83-103	1	GO:0055085(transmembrane transport);GO:0005960(glycine cleavage complex);GO:0016020(membrane);GO:0006546(glycine catabolic process)	ko00020(Citrate cycle (TCA cycle));ko00310(Lysine degradation)
PC-5p-145659_12	comp119498_c0	comp119498_c0	hypothetical protein [Oryza sativa Japonica Group]	4	918-938	1
PC-3p-512694_3	comp925617_c0			0	354-378	1
PC-3p-512694_3	comp91778_c0			3.5	314-337	1
PC-5p-795615_2	comp110479_c0	comp110479_c0	D-aminoacyl-tRNA deacylase OS=Arabidopsis thaliana GN=GEK1 PE=1 SV=2	2	1619-1639	1	GO:0009636(response to toxic substance);GO:0051499(D-aminoacyl-tRNA deacylase activity);GO:0016788("hydrolase activity, acting on ester bonds")
PC-5p-795615_2	comp88270_c0			2.5	228-248	1
PC-5p-795615_2	comp119679_c0			2.5	2336-2355	1
PC-5p-795615_2	comp70744_c0	comp70744_c0		3.5	99-119	1
PC-5p-795615_2	comp1586079_c0	comp1586079_c0		3.5	97-116	1
PC-5p-795615_2	comp93560_c0			4	636-656	1
PC-5p-795615_2	comp9830_c0			4	53-72	1
PC-5p-795615_2	comp44208_c0	comp44208_c0		4	164-183	1
PC-3p-181512_9	comp6509_c0	comp6509_c0		2	419-439	1
PC-3p-181512_9	comp87025_c2			2	376-396	1
PC-3p-181512_9	comp1088440_c0	comp1088440_c0		2.5	14-34	1
PC-3p-181512_9	comp110479_c0	comp110479_c0	D-aminoacyl-tRNA deacylase OS=Arabidopsis thaliana GN=GEK1 PE=1 SV=2	2.5	1506-1526	1	GO:0009636(response to toxic substance);GO:0051499(D-aminoacyl-tRNA deacylase activity);GO:0016788("hydrolase activity, acting on ester bonds")
PC-3p-181512_9	comp100189_c0	comp100189_c0		2.5	112-132	1	GO:0046677(response to antibiotic)
PC-3p-181512_9	comp118130_c0	comp118130_c0	Probable sulfate transporter 4.2 OS=Arabidopsis thaliana GN=SULTR4;2 PE=2 SV=2	2.5	227-247	1	GO:0016021(integral component of membrane);GO:0015116(sulfate transmembrane transporter activity);GO:0008272(sulfate transport);GO:0008271(secondary active sulfate transmembrane transporter activity);GO:0055085(transmembrane transport)
PC-3p-181512_9	comp1867073_c0	comp1867073_c0		3	32-53	1
PC-3p-181512_9	comp110479_c0	comp110479_c0	D-aminoacyl-tRNA deacylase OS=Arabidopsis thaliana GN=GEK1 PE=1 SV=2	3	1478-1498	1	GO:0009636(response to toxic substance);GO:0051499(D-aminoacyl-tRNA deacylase activity);GO:0016788("hydrolase activity, acting on ester bonds")
PC-3p-181512_9	comp891286_c0	comp891286_c0		3.5	143-163	1
PC-3p-181512_9	comp119679_c0			3.5	2269-2289	1
PC-3p-181512_9	comp95156_c1	comp95156_c1		3.5	204-224	1
PC-3p-181512_9	comp69754_c0			3.5	122-142	1
PC-3p-181512_9	comp117292_c0	comp117292_c0	IAA-amino acid hydrolase ILR1-like 1 OS=Oryza sativa subsp. japonica GN=ILL1 PE=2 SV=1	3.5	1602-1622	1	GO:0042575(DNA polymerase complex);GO:0003677(DNA binding);GO:0000166(nucleotide binding);GO:0003887(DNA-directed DNA polymerase activity);GO:0006260(DNA replication);GO:0008152(metabolic process);GO:0016787(hydrolase activity)
PC-3p-181512_9	comp6615_c0			3.5	554-575	1
