# Supplementary material for: Salt-responsive bermudagrass microRNAs and insights into light reaction photosynthetic performance
Source: Front Plant Sci. 2023 Feb 15;14:1141295. doi: 10.3389/fpls.2023.1141295 (PMC9975589; doi:10.3389/fpls.2023.1141295)
Supplement: Supplementary file 7 [file Table_6.xlsx]

## Sheet: Feuil1
GO ID	Transcript ID	Gene ID	Gene Annoation	miRNA	GO Function	GO name	Pvalue of Fisher's Exact Test
GO:0048589	comp120187_c0	comp120187_c0	Transport inhibitor response 1-like protein Os05g0150500 OS=Oryza sativa subsp. japonica GN=Os05g0150500 PE=2 SV=2	osa-miR393a_R+1	biological_process	developmental growth	0.000745045
GO:0048589	comp119604_c0	comp119604_c0	Auxin response factor 22 OS=Oryza sativa subsp. japonica GN=ARF22 PE=2 SV=1	osa-miR160a-5p_L+2R-1	biological_process	developmental growth	0.000745045
GO:0048589	comp119604_c0	comp119604_c0	Auxin response factor 22 OS=Oryza sativa subsp. japonica GN=ARF22 PE=2 SV=1	osa-miR160a-5p	biological_process	developmental growth	0.000745045
GO:0048589	comp119604_c0	comp119604_c0	Auxin response factor 22 OS=Oryza sativa subsp. japonica GN=ARF22 PE=2 SV=1	osa-miR160a-5p_L+2	biological_process	developmental growth	0.000745045
GO:0007218	comp108998_c0	comp108998_c0	LON peptidase N-terminal domain and RING finger protein 2 OS=Homo sapiens GN=LONRF2 PE=2 SV=3	PC-5p-992769_2	biological_process	neuropeptide signaling pathway	0.000771039
GO:0007218	comp61948_c0	comp61948_c0	Hydrocephalus-inducing protein homolog OS=Homo sapiens GN=HYDIN PE=1 SV=3	PC-3p-305714_6	biological_process	neuropeptide signaling pathway	0.000771039
GO:0007218	comp107009_c0	comp107009_c0	PREDICTED: uncharacterized protein LOC100833242 [Brachypodium distachyon]	PC-3p-305714_6	biological_process	neuropeptide signaling pathway	0.000771039
GO:0007218	comp103839_c0	comp103839_c0		bdi-MIR9482-p5_1ss2CT	biological_process	neuropeptide signaling pathway	0.000771039
GO:0007218	comp125214_c0	comp125214_c0	U-box domain-containing protein 45 OS=Arabidopsis thaliana GN=PUB45 PE=1 SV=1	PC-5p-520147_3	biological_process	neuropeptide signaling pathway	0.000771039
GO:0007218	comp60887_c0	comp60887_c0	hypothetical protein SORBIDRAFT_01g033270 [Sorghum bicolor]	osa-miR166a-3p	biological_process	neuropeptide signaling pathway	0.000771039
GO:0007218	comp108998_c0	comp108998_c0	LON peptidase N-terminal domain and RING finger protein 2 OS=Homo sapiens GN=LONRF2 PE=2 SV=3	PC-5p-917389_2	biological_process	neuropeptide signaling pathway	0.000771039
GO:0007218	comp60887_c0	comp60887_c0	hypothetical protein SORBIDRAFT_01g033270 [Sorghum bicolor]	osa-miR166a-3p_L-1	biological_process	neuropeptide signaling pathway	0.000771039
GO:0009536	comp111883_c0	comp111883_c0	Probable calcium-binding protein CML25 OS=Arabidopsis thaliana GN=CML25 PE=2 SV=1	sbi-MIR166b-p5_1ss21AG	cellular_component	plastid	0.000828787
GO:0009536	comp123707_c0	comp123707_c0	Pre-mRNA-processing protein 40A OS=Arabidopsis thaliana GN=PRP40A PE=1 SV=1	hvu-MIR6207-p5	cellular_component	plastid	0.000828787
GO:0009536	comp116085_c0	comp116085_c0	Uncharacterized protein At4g22758 OS=Arabidopsis thaliana GN=At4g22758 PE=2 SV=1	osa-MIR444c-p5	cellular_component	plastid	0.000828787
GO:0009536	comp125458_c0	comp125458_c0	"Uncharacterized aarF domain-containing protein kinase At4g31390, chloroplastic OS=Arabidopsis thaliana GN=At4g31390 PE=1 SV=1"	PC-5p-992769_2	cellular_component	plastid	0.000828787
GO:0009536	comp112551_c0	comp112551_c0	Floral homeotic protein APETALA 2 OS=Arabidopsis thaliana GN=AP2 PE=1 SV=1	osa-miR172a	cellular_component	plastid	0.000828787
GO:0009536	comp120567_c0	comp120567_c0	hypothetical protein OsI_10685 [Oryza sativa Indica Group]	osa-MIR812r-p3_2ss5AG17CT	cellular_component	plastid	0.000828787
GO:0009536	comp113417_c0	comp113417_c0	Os02g0535000 [Oryza sativa Japonica Group]	PC-3p-305714_6	cellular_component	plastid	0.000828787
GO:0009536	comp111965_c1	comp111965_c1	Cytokinin dehydrogenase 5 OS=Oryza sativa subsp. japonica GN=CKX5 PE=2 SV=1	PC-3p-305714_6	cellular_component	plastid	0.000828787
GO:0009536	comp120567_c0	comp120567_c0	hypothetical protein OsI_10685 [Oryza sativa Indica Group]	osa-MIR818e-p3_2ss16AG21GA	cellular_component	plastid	0.000828787
GO:0009536	comp125458_c0	comp125458_c0	"Uncharacterized aarF domain-containing protein kinase At4g31390, chloroplastic OS=Arabidopsis thaliana GN=At4g31390 PE=1 SV=1"	osa-MIR818e-p3_2ss16AG21GA	cellular_component	plastid	0.000828787
GO:0009536	comp106945_c0	comp106945_c0	hypothetical protein [Oryza sativa Japonica Group]	PC-5p-520147_3	cellular_component	plastid	0.000828787
GO:0009536	comp111761_c0	comp111761_c0	Xyloglucan galactosyltransferase KATAMARI1 homolog OS=Oryza sativa subsp. japonica GN=Os03g0144800 PE=2 SV=1	bdi-MIR159a-p5_1ss9AG	cellular_component	plastid	0.000828787
GO:0009536	comp125109_c0	comp125109_c0	"Probable sodium/metabolite cotransporter BASS5, chloroplastic OS=Oryza sativa subsp. japonica GN=BASS5 PE=2 SV=1"	PC-5p-170011_10	cellular_component	plastid	0.000828787
GO:0009536	comp125458_c0	comp125458_c0	"Uncharacterized aarF domain-containing protein kinase At4g31390, chloroplastic OS=Arabidopsis thaliana GN=At4g31390 PE=1 SV=1"	PC-5p-917389_2	cellular_component	plastid	0.000828787
GO:0009536	comp125458_c0	comp125458_c0	"Uncharacterized aarF domain-containing protein kinase At4g31390, chloroplastic OS=Arabidopsis thaliana GN=At4g31390 PE=1 SV=1"	osa-MIR818e-p5_2ss10CT21TC	cellular_component	plastid	0.000828787
GO:0009536	comp107875_c0	comp107875_c0	Thioredoxin-like protein 4A OS=Mus musculus GN=Txnl4a PE=2 SV=1	osa-MIR818e-p5_2ss10CT21TC	cellular_component	plastid	0.000828787
GO:0009536	comp120567_c0	comp120567_c0	hypothetical protein OsI_10685 [Oryza sativa Indica Group]	osa-MIR818e-p5_2ss10CT21TC	cellular_component	plastid	0.000828787
GO:0009536	comp120567_c0	comp120567_c0	hypothetical protein OsI_10685 [Oryza sativa Indica Group]	osa-MIR812r-p3_2ss12AG21GA	cellular_component	plastid	0.000828787
GO:0009536	comp125458_c0	comp125458_c0	"Uncharacterized aarF domain-containing protein kinase At4g31390, chloroplastic OS=Arabidopsis thaliana GN=At4g31390 PE=1 SV=1"	osa-MIR812r-p3_2ss12AG21GA	cellular_component	plastid	0.000828787
GO:0009536	comp110064_c0	comp110064_c0	hypothetical protein OsI_27272 [Oryza sativa Indica Group]	PC-5p-19523_133	cellular_component	plastid	0.000828787
GO:0009536	comp121982_c1	comp121982_c1	ABC transporter C family member 14 OS=Arabidopsis thaliana GN=ABCC14 PE=1 SV=1	PC-5p-897897_2	cellular_component	plastid	0.000828787
GO:0009536	comp125458_c0	comp125458_c0	"Uncharacterized aarF domain-containing protein kinase At4g31390, chloroplastic OS=Arabidopsis thaliana GN=At4g31390 PE=1 SV=1"	osa-MIR812e-p3_2ss5AG17CT	cellular_component	plastid	0.000828787
GO:0009536	comp120567_c0	comp120567_c0	hypothetical protein OsI_10685 [Oryza sativa Indica Group]	osa-MIR812e-p3_2ss5AG17CT	cellular_component	plastid	0.000828787
GO:0003700	comp124862_c0	comp124862_c0	DNA (cytosine-5)-methyltransferase 1B OS=Oryza sativa subsp. japonica GN=MET1B PE=2 SV=1	osa-miR162b_1ss8GA	molecular_function	sequence-specific DNA binding transcription factor activity	0.000853216
GO:0003700	comp125250_c0	comp125250_c0	Transcription factor TGA7 OS=Arabidopsis thaliana GN=TGA7 PE=1 SV=1	PC-3p-113138_15	molecular_function	sequence-specific DNA binding transcription factor activity	0.000853216
GO:0003700	comp117401_c0	comp117401_c0	hypothetical protein SORBIDRAFT_02g000620 [Sorghum bicolor]	PC-3p-103459_17	molecular_function	sequence-specific DNA binding transcription factor activity	0.000853216
GO:0003700	comp115438_c1	comp115438_c1	MADS-box transcription factor 27 OS=Oryza sativa subsp. japonica GN=MADS27 PE=2 SV=2	PC-3p-125403_14	molecular_function	sequence-specific DNA binding transcription factor activity	0.000853216
GO:0003700	comp123270_c0	comp123270_c0	Protein FAR1-RELATED SEQUENCE 5 OS=Arabidopsis thaliana GN=FRS5 PE=2 SV=1	osa-MIR444c-p5	molecular_function	sequence-specific DNA binding transcription factor activity	0.000853216
GO:0003700	comp117158_c0	comp117158_c0	hypothetical protein SORBIDRAFT_04g021070 [Sorghum bicolor]	osa-MIR444c-p5	molecular_function	sequence-specific DNA binding transcription factor activity	0.000853216
GO:0003700	comp116816_c0	comp116816_c0	Probable WRKY transcription factor 26 OS=Arabidopsis thaliana GN=WRKY26 PE=2 SV=2	osa-miR156c-3p	molecular_function	sequence-specific DNA binding transcription factor activity	0.000853216
GO:0003700	comp120819_c0	comp120819_c0	Floral homeotic protein APETALA 2 OS=Arabidopsis thaliana GN=AP2 PE=1 SV=1	osa-miR172a	molecular_function	sequence-specific DNA binding transcription factor activity	0.000853216
GO:0003700	comp112551_c0	comp112551_c0	Floral homeotic protein APETALA 2 OS=Arabidopsis thaliana GN=AP2 PE=1 SV=1	osa-miR172a	molecular_function	sequence-specific DNA binding transcription factor activity	0.000853216
GO:0003700	comp115382_c1	comp115382_c1	Ethylene-responsive transcription factor 4 OS=Nicotiana sylvestris GN=ERF4 PE=2 SV=1	PC-3p-89706_20	molecular_function	sequence-specific DNA binding transcription factor activity	0.000853216
GO:0003700	comp115382_c1	comp115382_c1	Ethylene-responsive transcription factor 4 OS=Nicotiana sylvestris GN=ERF4 PE=2 SV=1	PC-3p-89706_20	molecular_function	sequence-specific DNA binding transcription factor activity	0.000853216
GO:0003700	comp94136_c0	comp94136_c0	Ethylene-responsive transcription factor WIN1 OS=Arabidopsis thaliana GN=WIN1 PE=2 SV=1	PC-5p-602419_3	molecular_function	sequence-specific DNA binding transcription factor activity	0.000853216
GO:0003700	comp119930_c0	comp119930_c0	Heat stress transcription factor A-1 OS=Oryza sativa subsp. japonica GN=HSFA1 PE=2 SV=1	bdi-MIR444d-p5_1ss20TC	molecular_function	sequence-specific DNA binding transcription factor activity	0.000853216
GO:0003700	comp84819_c0	comp84819_c0	GATA transcription factor 1 OS=Arabidopsis thaliana GN=GATA1 PE=2 SV=2	PC-3p-305714_6	molecular_function	sequence-specific DNA binding transcription factor activity	0.000853216
GO:0003700	comp102047_c0	comp102047_c0	Constitutive photomorphogenesis protein 10 OS=Arabidopsis thaliana GN=COP10 PE=1 SV=1	PC-3p-305714_6	molecular_function	sequence-specific DNA binding transcription factor activity	0.000853216
GO:0003700	comp102047_c0	comp102047_c0	Constitutive photomorphogenesis protein 10 OS=Arabidopsis thaliana GN=COP10 PE=1 SV=1	PC-3p-305714_6	molecular_function	sequence-specific DNA binding transcription factor activity	0.000853216
GO:0003700	comp97212_c0	comp97212_c0	Ethylene-responsive transcription factor ERF034 OS=Arabidopsis thaliana GN=ERF034 PE=2 SV=2	PC-3p-305714_6	molecular_function	sequence-specific DNA binding transcription factor activity	0.000853216
GO:0003700	comp115416_c1	comp115416_c1	Heat stress transcription factor A-5 OS=Oryza sativa subsp. japonica GN=HSFA5 PE=2 SV=1	PC-3p-305714_6	molecular_function	sequence-specific DNA binding transcription factor activity	0.000853216
GO:0003700	comp117023_c0	comp117023_c0	Heat stress transcription factor C-1a OS=Oryza sativa subsp. japonica GN=HSFC1A PE=2 SV=2	PC-3p-305714_6	molecular_function	sequence-specific DNA binding transcription factor activity	0.000853216
GO:0003700	comp36206_c0	comp36206_c0		PC-5p-120816_14	molecular_function	sequence-specific DNA binding transcription factor activity	0.000853216
GO:0003700	comp113667_c0	comp113667_c0	Homeobox-leucine zipper protein HOX8 OS=Oryza sativa subsp. indica GN=HOX8 PE=2 SV=1	PC-5p-520147_3	molecular_function	sequence-specific DNA binding transcription factor activity	0.000853216
GO:0003700	comp123315_c0	comp123315_c0	Probable LRR receptor-like serine/threonine-protein kinase At1g63430 OS=Arabidopsis thaliana GN=At1g63430 PE=1 SV=1	PC-5p-520147_3	molecular_function	sequence-specific DNA binding transcription factor activity	0.000853216
GO:0003700	comp121891_c0	comp121891_c0	Homeobox-leucine zipper protein HOX32 OS=Oryza sativa subsp. japonica GN=HOX32 PE=2 SV=1	osa-miR166a-3p	molecular_function	sequence-specific DNA binding transcription factor activity	0.000853216
GO:0003700	comp115438_c1	comp115438_c1	MADS-box transcription factor 27 OS=Oryza sativa subsp. japonica GN=MADS27 PE=2 SV=2	PC-3p-507027_3	molecular_function	sequence-specific DNA binding transcription factor activity	0.000853216
GO:0003700	comp119725_c1	comp119725_c1	MADS-box transcription factor 27 OS=Oryza sativa subsp. japonica GN=MADS27 PE=2 SV=2	osa-miR444a-3p.2	molecular_function	sequence-specific DNA binding transcription factor activity	0.000853216
GO:0003700	comp121318_c0	comp121318_c0	"Calcium uniporter protein, mitochondrial OS=Homo sapiens GN=MCU PE=1 SV=1"	osa-MIR812r-p3_2ss12AG21GA	molecular_function	sequence-specific DNA binding transcription factor activity	0.000853216
GO:0003700	comp119725_c1	comp119725_c1	MADS-box transcription factor 27 OS=Oryza sativa subsp. japonica GN=MADS27 PE=2 SV=2	osa-miR444a-3p.2_1ss9CT	molecular_function	sequence-specific DNA binding transcription factor activity	0.000853216
GO:0003700	comp123315_c0	comp123315_c0	Probable LRR receptor-like serine/threonine-protein kinase At1g63430 OS=Arabidopsis thaliana GN=At1g63430 PE=1 SV=1	osa-miR390-5p	molecular_function	sequence-specific DNA binding transcription factor activity	0.000853216
GO:0003700	comp121891_c0	comp121891_c0	Homeobox-leucine zipper protein HOX32 OS=Oryza sativa subsp. japonica GN=HOX32 PE=2 SV=1	osa-miR166a-3p_1ss21CA	molecular_function	sequence-specific DNA binding transcription factor activity	0.000853216
GO:0003700	comp121891_c0	comp121891_c0	Homeobox-leucine zipper protein HOX32 OS=Oryza sativa subsp. japonica GN=HOX32 PE=2 SV=1	osa-miR166a-3p_L-1	molecular_function	sequence-specific DNA binding transcription factor activity	0.000853216
GO:0003700	comp118702_c0	comp118702_c0	Nuclear transcription factor Y subunit A-5 OS=Arabidopsis thaliana GN=NFYA5 PE=2 SV=1	osa-miR169b	molecular_function	sequence-specific DNA binding transcription factor activity	0.000853216
GO:0003700	comp118702_c0	comp118702_c0	Nuclear transcription factor Y subunit A-5 OS=Arabidopsis thaliana GN=NFYA5 PE=2 SV=1	osa-miR169b	molecular_function	sequence-specific DNA binding transcription factor activity	0.000853216
GO:0003700	comp116054_c1	comp116054_c1	MADS-box transcription factor 23 OS=Oryza sativa subsp. japonica GN=MADS23 PE=2 SV=1	osa-MIR444c-p5_1ss7TA	molecular_function	sequence-specific DNA binding transcription factor activity	0.000853216
GO:0003700	comp120296_c0	comp120296_c0	MADS-box transcription factor 27 OS=Oryza sativa subsp. japonica GN=MADS27 PE=2 SV=2	osa-MIR444c-p5_1ss7TA	molecular_function	sequence-specific DNA binding transcription factor activity	0.000853216
GO:0005672	comp120346_c0	comp120346_c0	hypothetical protein ZEAMMB73_802827 [Zea mays]	PC-5p-494038_3	cellular_component	transcription factor TFIIA complex	0.00137415
GO:0005672	comp117140_c0	comp117140_c0	Protein AUXIN RESPONSE 4 OS=Arabidopsis thaliana GN=AXR4 PE=1 SV=1	PC-3p-305714_6	cellular_component	transcription factor TFIIA complex	0.00137415
GO:0005672	comp2393581_c0	comp2393581_c0		bdi-MIR159a-p5_1ss9AG	cellular_component	transcription factor TFIIA complex	0.00137415
GO:0005672	comp114182_c0	comp114182_c0	TPA: hypothetical protein ZEAMMB73_836354 [Zea mays]	osa-miR172d-5p	cellular_component	transcription factor TFIIA complex	0.00137415
GO:0042381	comp120217_c0	comp120217_c0	Scarecrow-like protein 6 OS=Arabidopsis thaliana GN=SCL6 PE=1 SV=1	osa-miR171b_L+1	biological_process	hemolymph coagulation	0.00139466
GO:0042381	comp120217_c0	comp120217_c0	Scarecrow-like protein 6 OS=Arabidopsis thaliana GN=SCL6 PE=1 SV=1	osa-miR171b_L+1	biological_process	hemolymph coagulation	0.00139466
GO:0042381	comp120217_c0	comp120217_c0	Scarecrow-like protein 6 OS=Arabidopsis thaliana GN=SCL6 PE=1 SV=1	osa-miR171a_2ss8GA17AG	biological_process	hemolymph coagulation	0.00139466
GO:0042381	comp426702_c0	comp426702_c0	"3&apos;(2&apos;),5&apos;-bisphosphate nucleotidase 1 OS=Dictyostelium discoideum GN=bpnt1 PE=3 SV=1"	bdi-miR169c-3p_L+1R-2_2ss6GA9-C	biological_process	hemolymph coagulation	0.00139466
GO:0042381	comp107239_c0	comp107239_c0	Subtilisin-like protease OS=Arabidopsis thaliana GN=ARA12 PE=1 SV=1	zma-miR164d-3p_R+1_1ss7GT	biological_process	hemolymph coagulation	0.00139466
GO:0042381	comp120217_c0	comp120217_c0	Scarecrow-like protein 6 OS=Arabidopsis thaliana GN=SCL6 PE=1 SV=1	osa-miR171b	biological_process	hemolymph coagulation	0.00139466
GO:0055069	comp125060_c1	comp125060_c1	Protein ZINC INDUCED FACILITATOR-LIKE 1 OS=Arabidopsis thaliana GN=ZIFL1 PE=2 SV=1	PC-3p-305714_6	biological_process	zinc ion homeostasis	0.00183499
GO:0055069	comp106620_c0	comp106620_c0	Protein ZINC INDUCED FACILITATOR 1 OS=Arabidopsis thaliana GN=ZIF1 PE=1 SV=2	PC-5p-520147_3	biological_process	zinc ion homeostasis	0.00183499
GO:0005681	comp123556_c0	comp123556_c0	Tuftelin-interacting protein 11 OS=Xenopus tropicalis GN=tfip11 PE=2 SV=2	PC-5p-992769_2	cellular_component	spliceosomal complex	0.0025932
GO:0005681	comp117023_c0	comp117023_c0	Heat stress transcription factor C-1a OS=Oryza sativa subsp. japonica GN=HSFC1A PE=2 SV=2	PC-3p-305714_6	cellular_component	spliceosomal complex	0.0025932
GO:0005681	comp107875_c0	comp107875_c0	Thioredoxin-like protein 4A OS=Mus musculus GN=Txnl4a PE=2 SV=1	osa-MIR818e-p5_2ss10CT21TC	cellular_component	spliceosomal complex	0.0025932
GO:0005681	comp107505_c0	comp107505_c0	"transposon protein, putative, Mutator sub-class [Oryza sativa Japonica Group]"	PC-3p-124359_14	cellular_component	spliceosomal complex	0.0025932
GO:0005667	comp124862_c0	comp124862_c0	DNA (cytosine-5)-methyltransferase 1B OS=Oryza sativa subsp. japonica GN=MET1B PE=2 SV=1	osa-miR162b_1ss8GA	cellular_component	transcription factor complex	0.00290971
GO:0005667	comp125250_c0	comp125250_c0	Transcription factor TGA7 OS=Arabidopsis thaliana GN=TGA7 PE=1 SV=1	PC-3p-113138_15	cellular_component	transcription factor complex	0.00290971
GO:0005667	comp117401_c0	comp117401_c0	hypothetical protein SORBIDRAFT_02g000620 [Sorghum bicolor]	PC-3p-103459_17	cellular_component	transcription factor complex	0.00290971
GO:0005667	comp115438_c1	comp115438_c1	MADS-box transcription factor 27 OS=Oryza sativa subsp. japonica GN=MADS27 PE=2 SV=2	PC-3p-125403_14	cellular_component	transcription factor complex	0.00290971
GO:0005667	comp123270_c0	comp123270_c0	Protein FAR1-RELATED SEQUENCE 5 OS=Arabidopsis thaliana GN=FRS5 PE=2 SV=1	osa-MIR444c-p5	cellular_component	transcription factor complex	0.00290971
GO:0005667	comp117158_c0	comp117158_c0	hypothetical protein SORBIDRAFT_04g021070 [Sorghum bicolor]	osa-MIR444c-p5	cellular_component	transcription factor complex	0.00290971
GO:0005667	comp125670_c0	comp125670_c0	Midasin OS=Dictyostelium discoideum GN=mdn1 PE=3 SV=2	osa-MIR444c-p5	cellular_component	transcription factor complex	0.00290971
GO:0005667	comp116816_c0	comp116816_c0	Probable WRKY transcription factor 26 OS=Arabidopsis thaliana GN=WRKY26 PE=2 SV=2	osa-miR156c-3p	cellular_component	transcription factor complex	0.00290971
GO:0005667	comp120819_c0	comp120819_c0	Floral homeotic protein APETALA 2 OS=Arabidopsis thaliana GN=AP2 PE=1 SV=1	osa-miR172a	cellular_component	transcription factor complex	0.00290971
GO:0005667	comp112551_c0	comp112551_c0	Floral homeotic protein APETALA 2 OS=Arabidopsis thaliana GN=AP2 PE=1 SV=1	osa-miR172a	cellular_component	transcription factor complex	0.00290971
GO:0005667	comp115382_c1	comp115382_c1	Ethylene-responsive transcription factor 4 OS=Nicotiana sylvestris GN=ERF4 PE=2 SV=1	PC-3p-89706_20	cellular_component	transcription factor complex	0.00290971
GO:0005667	comp115382_c1	comp115382_c1	Ethylene-responsive transcription factor 4 OS=Nicotiana sylvestris GN=ERF4 PE=2 SV=1	PC-3p-89706_20	cellular_component	transcription factor complex	0.00290971
GO:0005667	comp94136_c0	comp94136_c0	Ethylene-responsive transcription factor WIN1 OS=Arabidopsis thaliana GN=WIN1 PE=2 SV=1	PC-5p-602419_3	cellular_component	transcription factor complex	0.00290971
GO:0005667	comp119930_c0	comp119930_c0	Heat stress transcription factor A-1 OS=Oryza sativa subsp. japonica GN=HSFA1 PE=2 SV=1	bdi-MIR444d-p5_1ss20TC	cellular_component	transcription factor complex	0.00290971
GO:0005667	comp84819_c0	comp84819_c0	GATA transcription factor 1 OS=Arabidopsis thaliana GN=GATA1 PE=2 SV=2	PC-3p-305714_6	cellular_component	transcription factor complex	0.00290971
GO:0005667	comp102047_c0	comp102047_c0	Constitutive photomorphogenesis protein 10 OS=Arabidopsis thaliana GN=COP10 PE=1 SV=1	PC-3p-305714_6	cellular_component	transcription factor complex	0.00290971
GO:0005667	comp102047_c0	comp102047_c0	Constitutive photomorphogenesis protein 10 OS=Arabidopsis thaliana GN=COP10 PE=1 SV=1	PC-3p-305714_6	cellular_component	transcription factor complex	0.00290971
GO:0005667	comp97212_c0	comp97212_c0	Ethylene-responsive transcription factor ERF034 OS=Arabidopsis thaliana GN=ERF034 PE=2 SV=2	PC-3p-305714_6	cellular_component	transcription factor complex	0.00290971
GO:0005667	comp115416_c1	comp115416_c1	Heat stress transcription factor A-5 OS=Oryza sativa subsp. japonica GN=HSFA5 PE=2 SV=1	PC-3p-305714_6	cellular_component	transcription factor complex	0.00290971
GO:0005667	comp117023_c0	comp117023_c0	Heat stress transcription factor C-1a OS=Oryza sativa subsp. japonica GN=HSFC1A PE=2 SV=2	PC-3p-305714_6	cellular_component	transcription factor complex	0.00290971
GO:0005667	comp36206_c0	comp36206_c0		PC-5p-120816_14	cellular_component	transcription factor complex	0.00290971
GO:0005667	comp113667_c0	comp113667_c0	Homeobox-leucine zipper protein HOX8 OS=Oryza sativa subsp. indica GN=HOX8 PE=2 SV=1	PC-5p-520147_3	cellular_component	transcription factor complex	0.00290971
GO:0005667	comp123315_c0	comp123315_c0	Probable LRR receptor-like serine/threonine-protein kinase At1g63430 OS=Arabidopsis thaliana GN=At1g63430 PE=1 SV=1	PC-5p-520147_3	cellular_component	transcription factor complex	0.00290971
GO:0005667	comp121891_c0	comp121891_c0	Homeobox-leucine zipper protein HOX32 OS=Oryza sativa subsp. japonica GN=HOX32 PE=2 SV=1	osa-miR166a-3p	cellular_component	transcription factor complex	0.00290971
GO:0005667	comp115438_c1	comp115438_c1	MADS-box transcription factor 27 OS=Oryza sativa subsp. japonica GN=MADS27 PE=2 SV=2	PC-3p-507027_3	cellular_component	transcription factor complex	0.00290971
GO:0005667	comp119725_c1	comp119725_c1	MADS-box transcription factor 27 OS=Oryza sativa subsp. japonica GN=MADS27 PE=2 SV=2	osa-miR444a-3p.2	cellular_component	transcription factor complex	0.00290971
GO:0005667	comp121318_c0	comp121318_c0	"Calcium uniporter protein, mitochondrial OS=Homo sapiens GN=MCU PE=1 SV=1"	osa-MIR812r-p3_2ss12AG21GA	cellular_component	transcription factor complex	0.00290971
GO:0005667	comp119725_c1	comp119725_c1	MADS-box transcription factor 27 OS=Oryza sativa subsp. japonica GN=MADS27 PE=2 SV=2	osa-miR444a-3p.2_1ss9CT	cellular_component	transcription factor complex	0.00290971
GO:0005667	comp123315_c0	comp123315_c0	Probable LRR receptor-like serine/threonine-protein kinase At1g63430 OS=Arabidopsis thaliana GN=At1g63430 PE=1 SV=1	osa-miR390-5p	cellular_component	transcription factor complex	0.00290971
GO:0005667	comp109404_c1	comp109404_c1	"Chaperone protein ClpD1, chloroplastic OS=Oryza sativa subsp. japonica GN=CLPD1 PE=2 SV=1"	PC-5p-449879_4	cellular_component	transcription factor complex	0.00290971
GO:0005667	comp121891_c0	comp121891_c0	Homeobox-leucine zipper protein HOX32 OS=Oryza sativa subsp. japonica GN=HOX32 PE=2 SV=1	osa-miR166a-3p_1ss21CA	cellular_component	transcription factor complex	0.00290971
GO:0005667	comp121891_c0	comp121891_c0	Homeobox-leucine zipper protein HOX32 OS=Oryza sativa subsp. japonica GN=HOX32 PE=2 SV=1	osa-miR166a-3p_L-1	cellular_component	transcription factor complex	0.00290971
GO:0005667	comp99956_c0	comp99956_c0	Putative disease resistance protein RGA1 OS=Solanum bulbocastanum GN=RGA1 PE=2 SV=2	osa-miR166a-3p_L-1	cellular_component	transcription factor complex	0.00290971
GO:0005667	comp118702_c0	comp118702_c0	Nuclear transcription factor Y subunit A-5 OS=Arabidopsis thaliana GN=NFYA5 PE=2 SV=1	osa-miR169b	cellular_component	transcription factor complex	0.00290971
GO:0005667	comp118702_c0	comp118702_c0	Nuclear transcription factor Y subunit A-5 OS=Arabidopsis thaliana GN=NFYA5 PE=2 SV=1	osa-miR169b	cellular_component	transcription factor complex	0.00290971
GO:0005667	comp116054_c1	comp116054_c1	MADS-box transcription factor 23 OS=Oryza sativa subsp. japonica GN=MADS23 PE=2 SV=1	osa-MIR444c-p5_1ss7TA	cellular_component	transcription factor complex	0.00290971
GO:0005667	comp120296_c0	comp120296_c0	MADS-box transcription factor 27 OS=Oryza sativa subsp. japonica GN=MADS27 PE=2 SV=2	osa-MIR444c-p5_1ss7TA	cellular_component	transcription factor complex	0.00290971
GO:0008977	comp108083_c0	comp108083_c0	Prolyl endopeptidase OS=Bos taurus GN=PREP PE=2 SV=1	PC-5p-992769_2	molecular_function	prephenate dehydrogenase activity	0.00337461
GO:0008977	comp112040_c0	comp112040_c0	Glyoxylate/succinic semialdehyde reductase 1 OS=Arabidopsis thaliana GN=GLYR1 PE=1 SV=1	PC-5p-520147_3	molecular_function	prephenate dehydrogenase activity	0.00337461
GO:0008977	comp108083_c0	comp108083_c0	Prolyl endopeptidase OS=Bos taurus GN=PREP PE=2 SV=1	osa-MIR812r-p3_2ss12AG21GA	molecular_function	prephenate dehydrogenase activity	0.00337461
GO:0004665	comp108083_c0	comp108083_c0	Prolyl endopeptidase OS=Bos taurus GN=PREP PE=2 SV=1	PC-5p-992769_2	molecular_function	prephenate dehydrogenase (NADP+) activity	0.00337461
GO:0004665	comp112040_c0	comp112040_c0	Glyoxylate/succinic semialdehyde reductase 1 OS=Arabidopsis thaliana GN=GLYR1 PE=1 SV=1	PC-5p-520147_3	molecular_function	prephenate dehydrogenase (NADP+) activity	0.00337461
GO:0004665	comp108083_c0	comp108083_c0	Prolyl endopeptidase OS=Bos taurus GN=PREP PE=2 SV=1	osa-MIR812r-p3_2ss12AG21GA	molecular_function	prephenate dehydrogenase (NADP+) activity	0.00337461
GO:0009624	comp123529_c0	comp123529_c0	Peptide transporter PTR3-A OS=Arabidopsis thaliana GN=PTR3-A PE=2 SV=1	hvu-MIR6207-p5	biological_process	response to nematode	0.00485289
GO:0009624	comp119179_c1	comp119179_c1	Proton-coupled amino acid transporter 1 OS=Homo sapiens GN=SLC36A1 PE=1 SV=1	osa-MIR812r-p3_2ss5AG17CT	biological_process	response to nematode	0.00485289
GO:0009624	comp125060_c1	comp125060_c1	Protein ZINC INDUCED FACILITATOR-LIKE 1 OS=Arabidopsis thaliana GN=ZIFL1 PE=2 SV=1	PC-3p-305714_6	biological_process	response to nematode	0.00485289
GO:0009624	comp119179_c1	comp119179_c1	Proton-coupled amino acid transporter 1 OS=Homo sapiens GN=SLC36A1 PE=1 SV=1	osa-MIR818e-p3_2ss16AG21GA	biological_process	response to nematode	0.00485289
GO:0009624	comp106620_c0	comp106620_c0	Protein ZINC INDUCED FACILITATOR 1 OS=Arabidopsis thaliana GN=ZIF1 PE=1 SV=2	PC-5p-520147_3	biological_process	response to nematode	0.00485289
GO:0009624	comp119179_c1	comp119179_c1	Proton-coupled amino acid transporter 1 OS=Homo sapiens GN=SLC36A1 PE=1 SV=1	PC-3p-507027_3	biological_process	response to nematode	0.00485289
GO:0009624	comp119179_c1	comp119179_c1	Proton-coupled amino acid transporter 1 OS=Homo sapiens GN=SLC36A1 PE=1 SV=1	osa-MIR812e-p3_2ss5AG17CT	biological_process	response to nematode	0.00485289
GO:0009624	comp116504_c0	comp116504_c0	ABC transporter B family member 19 OS=Arabidopsis thaliana GN=ABCB19 PE=1 SV=1	PC-5p-1654468_1	biological_process	response to nematode	0.00485289
GO:0016740	comp121505_c0	comp121505_c0	tRNA dimethylallyltransferase 2 OS=Arabidopsis thaliana GN=IPT2 PE=1 SV=2	osa-miR396a-5p	molecular_function	transferase activity	0.00515493
GO:0016740	comp107590_c0	comp107590_c0	Probable glutathione S-transferase GSTF2 OS=Oryza sativa subsp. japonica GN=GSTF2 PE=1 SV=3	hvu-MIR6207-p5	molecular_function	transferase activity	0.00515493
GO:0016740	comp125670_c0	comp125670_c0	Midasin OS=Dictyostelium discoideum GN=mdn1 PE=3 SV=2	osa-MIR444c-p5	molecular_function	transferase activity	0.00515493
GO:0016740	comp23070_c0	comp23070_c0	DNA-directed RNA polymerase I subunit RPA2 OS=Homo sapiens GN=POLR1B PE=1 SV=2	PC-3p-2836_619	molecular_function	transferase activity	0.00515493
GO:0016740	comp115736_c0	comp115736_c0	tRNA-dihydrouridine(16/17) synthase [NAD(P)(+)]-like OS=Rattus norvegicus GN=Dus1l PE=2 SV=1	osa-miR156a_L-1	molecular_function	transferase activity	0.00515493
GO:0016740	comp111761_c0	comp111761_c0	Xyloglucan galactosyltransferase KATAMARI1 homolog OS=Oryza sativa subsp. japonica GN=Os03g0144800 PE=2 SV=1	bdi-MIR159a-p5_1ss9AG	molecular_function	transferase activity	0.00515493
GO:0016740	comp124246_c1	comp124246_c1	Methionine S-methyltransferase OS=Zea mays GN=MMT1 PE=2 SV=2	zma-miR159c-3p_L-1R-1	molecular_function	transferase activity	0.00515493
GO:0016740	comp118663_c0	comp118663_c0	Asparagine synthetase [glutamine-hydrolyzing] 2 OS=Oryza sativa subsp. japonica GN=Os06g0265000 PE=2 SV=3	zma-miR159c-3p_L-1R-1	molecular_function	transferase activity	0.00515493
GO:0016740	comp99956_c0	comp99956_c0	Putative disease resistance protein RGA1 OS=Solanum bulbocastanum GN=RGA1 PE=2 SV=2	osa-miR166a-3p_L-1	molecular_function	transferase activity	0.00515493
GO:0046923	comp119304_c0	comp119304_c0	Remorin OS=Solanum tuberosum PE=1 SV=1	osa-MIR818e-p5_2ss10CT21TC	molecular_function	ER retention sequence binding	0.00534334
GO:0046923	comp101199_c0	comp101199_c0	hypothetical protein SORBIDRAFT_01g016960 [Sorghum bicolor]	PC-5p-449879_4	molecular_function	ER retention sequence binding	0.00534334
GO:0048443	comp120187_c0	comp120187_c0	Transport inhibitor response 1-like protein Os05g0150500 OS=Oryza sativa subsp. japonica GN=Os05g0150500 PE=2 SV=2	osa-miR393a_R+1	biological_process	stamen development	0.00534334
GO:0048443	comp116504_c0	comp116504_c0	ABC transporter B family member 19 OS=Arabidopsis thaliana GN=ABCB19 PE=1 SV=1	PC-5p-1654468_1	biological_process	stamen development	0.00534334
GO:0006621	comp119304_c0	comp119304_c0	Remorin OS=Solanum tuberosum PE=1 SV=1	osa-MIR818e-p5_2ss10CT21TC	biological_process	protein retention in ER lumen	0.00534334
GO:0006621	comp101199_c0	comp101199_c0	hypothetical protein SORBIDRAFT_01g016960 [Sorghum bicolor]	PC-5p-449879_4	biological_process	protein retention in ER lumen	0.00534334
GO:0005184	comp61948_c0	comp61948_c0	Hydrocephalus-inducing protein homolog OS=Homo sapiens GN=HYDIN PE=1 SV=3	PC-3p-305714_6	molecular_function	neuropeptide hormone activity	0.00549247
GO:0005184	comp103839_c0	comp103839_c0		bdi-MIR9482-p5_1ss2CT	molecular_function	neuropeptide hormone activity	0.00549247
GO:0005184	comp125214_c0	comp125214_c0	U-box domain-containing protein 45 OS=Arabidopsis thaliana GN=PUB45 PE=1 SV=1	PC-5p-520147_3	molecular_function	neuropeptide hormone activity	0.00549247
GO:0006367	comp120346_c0	comp120346_c0	hypothetical protein ZEAMMB73_802827 [Zea mays]	PC-5p-494038_3	biological_process	transcription initiation from RNA polymerase II promoter	0.00728062
GO:0006367	comp117140_c0	comp117140_c0	Protein AUXIN RESPONSE 4 OS=Arabidopsis thaliana GN=AXR4 PE=1 SV=1	PC-3p-305714_6	biological_process	transcription initiation from RNA polymerase II promoter	0.00728062
GO:0006367	comp2393581_c0	comp2393581_c0		bdi-MIR159a-p5_1ss9AG	biological_process	transcription initiation from RNA polymerase II promoter	0.00728062
GO:0006367	comp114182_c0	comp114182_c0	TPA: hypothetical protein ZEAMMB73_836354 [Zea mays]	osa-miR172d-5p	biological_process	transcription initiation from RNA polymerase II promoter	0.00728062
GO:0016036	comp120187_c0	comp120187_c0	Transport inhibitor response 1-like protein Os05g0150500 OS=Oryza sativa subsp. japonica GN=Os05g0150500 PE=2 SV=2	osa-miR393a_R+1	biological_process	cellular response to phosphate starvation	0.00955167
GO:0016036	comp118825_c0	comp118825_c0	Purple acid phosphatase 2 OS=Ipomoea batatas GN=PAP2 PE=1 SV=1	PC-3p-305714_6	biological_process	cellular response to phosphate starvation	0.00955167
GO:0016036	comp107000_c1	comp107000_c1	Calcium-dependent protein kinase 34 OS=Arabidopsis thaliana GN=CPK34 PE=2 SV=1	PC-3p-190642_9	biological_process	cellular response to phosphate starvation	0.00955167
GO:0015833	comp123529_c0	comp123529_c0	Peptide transporter PTR3-A OS=Arabidopsis thaliana GN=PTR3-A PE=2 SV=1	hvu-MIR6207-p5	biological_process	peptide transport	0.0104893
GO:0015833	comp111812_c0	comp111812_c0	Zinc finger CCCH domain-containing protein 44 OS=Oryza sativa subsp. japonica GN=Os06g0618100 PE=2 SV=1	PC-3p-305714_6	biological_process	peptide transport	0.0104893
GO:0005634	comp124862_c0	comp124862_c0	DNA (cytosine-5)-methyltransferase 1B OS=Oryza sativa subsp. japonica GN=MET1B PE=2 SV=1	osa-miR162b_1ss8GA	cellular_component	nucleus	0.010592
GO:0005634	comp108286_c0	comp108286_c0	Squamosa promoter-binding-like protein 2 OS=Oryza sativa subsp. japonica GN=SPL2 PE=2 SV=2	osa-miR156a_L+1	cellular_component	nucleus	0.010592
GO:0005634	comp116616_c0	comp116616_c0	Squamosa promoter-binding-like protein 16 OS=Oryza sativa subsp. japonica GN=SPL16 PE=2 SV=1	osa-miR156a_L+1	cellular_component	nucleus	0.010592
GO:0005634	comp124940_c0	comp124940_c0	Uncharacterized protein At2g02148 OS=Arabidopsis thaliana GN=At2g02148 PE=2 SV=1	osa-miR156a_L+1	cellular_component	nucleus	0.010592
GO:0005634	comp125250_c0	comp125250_c0	Transcription factor TGA7 OS=Arabidopsis thaliana GN=TGA7 PE=1 SV=1	PC-3p-113138_15	cellular_component	nucleus	0.010592
GO:0005634	comp108286_c0	comp108286_c0	Squamosa promoter-binding-like protein 2 OS=Oryza sativa subsp. japonica GN=SPL2 PE=2 SV=2	osa-miR156k_L+1R-1_1ss12GT	cellular_component	nucleus	0.010592
GO:0005634	comp116616_c0	comp116616_c0	Squamosa promoter-binding-like protein 16 OS=Oryza sativa subsp. japonica GN=SPL16 PE=2 SV=1	osa-miR156k_L+1R-1_1ss12GT	cellular_component	nucleus	0.010592
GO:0005634	comp124940_c0	comp124940_c0	Uncharacterized protein At2g02148 OS=Arabidopsis thaliana GN=At2g02148 PE=2 SV=1	osa-miR156k_L+1R-1_1ss12GT	cellular_component	nucleus	0.010592
GO:0005634	comp59223_c0	comp59223_c0	Pre-mRNA-processing factor 6 OS=Mus musculus GN=Prpf6 PE=2 SV=1	PC-3p-103459_17	cellular_component	nucleus	0.010592
GO:0005634	comp115438_c1	comp115438_c1	MADS-box transcription factor 27 OS=Oryza sativa subsp. japonica GN=MADS27 PE=2 SV=2	PC-3p-125403_14	cellular_component	nucleus	0.010592
GO:0005634	comp124449_c0	comp124449_c0	DNA annealing helicase and endonuclease ZRANB3 OS=Mus musculus GN=Zranb3 PE=1 SV=1	hvu-MIR6207-p5	cellular_component	nucleus	0.010592
GO:0005634	comp123270_c0	comp123270_c0	Protein FAR1-RELATED SEQUENCE 5 OS=Arabidopsis thaliana GN=FRS5 PE=2 SV=1	osa-MIR444c-p5	cellular_component	nucleus	0.010592
GO:0005634	comp112059_c1	comp112059_c1	Pantothenate kinase 2 OS=Arabidopsis thaliana GN=At4g32180 PE=1 SV=2	osa-MIR444c-p5	cellular_component	nucleus	0.010592
GO:0005634	comp117158_c0	comp117158_c0	hypothetical protein SORBIDRAFT_04g021070 [Sorghum bicolor]	osa-MIR444c-p5	cellular_component	nucleus	0.010592
GO:0005634	comp109525_c0	comp109525_c0	Hexokinase-6 OS=Oryza sativa subsp. japonica GN=HXK6 PE=2 SV=1	osa-MIR444c-p5	cellular_component	nucleus	0.010592
GO:0005634	comp113655_c1	comp113655_c1	DEAD-box ATP-dependent RNA helicase 12 OS=Oryza sativa subsp. japonica GN=Os10g0503700 PE=2 SV=2	osa-MIR444c-p5	cellular_component	nucleus	0.010592
GO:0005634	comp123556_c0	comp123556_c0	Tuftelin-interacting protein 11 OS=Xenopus tropicalis GN=tfip11 PE=2 SV=2	PC-5p-992769_2	cellular_component	nucleus	0.010592
GO:0005634	comp119604_c0	comp119604_c0	Auxin response factor 22 OS=Oryza sativa subsp. japonica GN=ARF22 PE=2 SV=1	osa-miR160a-5p_L+2R-1	cellular_component	nucleus	0.010592
GO:0005634	comp123417_c0	comp123417_c0	Auxin response factor 8 OS=Oryza sativa subsp. japonica GN=ARF8 PE=2 SV=1	osa-miR160a-5p_L+2R-1	cellular_component	nucleus	0.010592
GO:0005634	comp94136_c0	comp94136_c0	Ethylene-responsive transcription factor WIN1 OS=Arabidopsis thaliana GN=WIN1 PE=2 SV=1	PC-5p-602419_3	cellular_component	nucleus	0.010592
GO:0005634	comp119930_c0	comp119930_c0	Heat stress transcription factor A-1 OS=Oryza sativa subsp. japonica GN=HSFA1 PE=2 SV=1	bdi-MIR444d-p5_1ss20TC	cellular_component	nucleus	0.010592
GO:0005634	comp124326_c0	comp124326_c0	Serine/threonine-protein kinase TIO OS=Arabidopsis thaliana GN=TIO PE=1 SV=1	osa-MIR812r-p3_2ss5AG17CT	cellular_component	nucleus	0.010592
GO:0005634	comp245857_c0	comp245857_c0	Ras-related protein RABH1e OS=Arabidopsis thaliana GN=RABH1E PE=2 SV=1	bdi-miR444c	cellular_component	nucleus	0.010592
GO:0005634	comp694549_c0	comp694549_c0	PREDICTED: DNA-directed RNA polymerase III subunit RPC5-like [Amphimedon queenslandica]	PC-3p-305714_6	cellular_component	nucleus	0.010592
GO:0005634	comp961896_c0	comp961896_c0	Putative E3 ubiquitin-protein ligase SINA-like 6 OS=Arabidopsis thaliana GN=At5g37870 PE=3 SV=1	PC-3p-305714_6	cellular_component	nucleus	0.010592
GO:0005634	comp102047_c0	comp102047_c0	Constitutive photomorphogenesis protein 10 OS=Arabidopsis thaliana GN=COP10 PE=1 SV=1	PC-3p-305714_6	cellular_component	nucleus	0.010592
GO:0005634	comp102047_c0	comp102047_c0	Constitutive photomorphogenesis protein 10 OS=Arabidopsis thaliana GN=COP10 PE=1 SV=1	PC-3p-305714_6	cellular_component	nucleus	0.010592
GO:0005634	comp122900_c0	comp122900_c0	Protein SCARECROW OS=Zea mays GN=SCR PE=2 SV=1	PC-3p-305714_6	cellular_component	nucleus	0.010592
GO:0005634	comp97212_c0	comp97212_c0	Ethylene-responsive transcription factor ERF034 OS=Arabidopsis thaliana GN=ERF034 PE=2 SV=2	PC-3p-305714_6	cellular_component	nucleus	0.010592
GO:0005634	comp114463_c0	comp114463_c0	Transcription factor bHLH47 OS=Arabidopsis thaliana GN=BHLH47 PE=2 SV=1	PC-3p-305714_6	cellular_component	nucleus	0.010592
GO:0005634	comp115416_c1	comp115416_c1	Heat stress transcription factor A-5 OS=Oryza sativa subsp. japonica GN=HSFA5 PE=2 SV=1	PC-3p-305714_6	cellular_component	nucleus	0.010592
GO:0005634	comp118459_c0	comp118459_c0	BAG family molecular chaperone regulator 1 OS=Arabidopsis thaliana GN=BAG1 PE=1 SV=1	PC-3p-305714_6	cellular_component	nucleus	0.010592
GO:0005634	comp122572_c0	comp122572_c0	Chitinase-like protein 1 OS=Arabidopsis thaliana GN=CTL1 PE=1 SV=1	PC-3p-305714_6	cellular_component	nucleus	0.010592
GO:0005634	comp117023_c0	comp117023_c0	Heat stress transcription factor C-1a OS=Oryza sativa subsp. japonica GN=HSFC1A PE=2 SV=2	PC-3p-305714_6	cellular_component	nucleus	0.010592
GO:0005634	comp119604_c0	comp119604_c0	Auxin response factor 22 OS=Oryza sativa subsp. japonica GN=ARF22 PE=2 SV=1	osa-miR160a-5p	cellular_component	nucleus	0.010592
GO:0005634	comp123417_c0	comp123417_c0	Auxin response factor 8 OS=Oryza sativa subsp. japonica GN=ARF8 PE=2 SV=1	osa-miR160a-5p	cellular_component	nucleus	0.010592
GO:0005634	comp36206_c0	comp36206_c0		PC-5p-120816_14	cellular_component	nucleus	0.010592
GO:0005634	comp116616_c0	comp116616_c0	Squamosa promoter-binding-like protein 16 OS=Oryza sativa subsp. japonica GN=SPL16 PE=2 SV=1	osa-miR156a_L-1	cellular_component	nucleus	0.010592
GO:0005634	comp108286_c0	comp108286_c0	Squamosa promoter-binding-like protein 2 OS=Oryza sativa subsp. japonica GN=SPL2 PE=2 SV=2	osa-miR156a_L-1	cellular_component	nucleus	0.010592
GO:0005634	comp124940_c0	comp124940_c0	Uncharacterized protein At2g02148 OS=Arabidopsis thaliana GN=At2g02148 PE=2 SV=1	osa-miR156a_L-1	cellular_component	nucleus	0.010592
GO:0005634	comp116616_c0	comp116616_c0	Squamosa promoter-binding-like protein 16 OS=Oryza sativa subsp. japonica GN=SPL16 PE=2 SV=1	sbi-miR156a	cellular_component	nucleus	0.010592
GO:0005634	comp108286_c0	comp108286_c0	Squamosa promoter-binding-like protein 2 OS=Oryza sativa subsp. japonica GN=SPL2 PE=2 SV=2	sbi-miR156a	cellular_component	nucleus	0.010592
GO:0005634	comp124940_c0	comp124940_c0	Uncharacterized protein At2g02148 OS=Arabidopsis thaliana GN=At2g02148 PE=2 SV=1	sbi-miR156a	cellular_component	nucleus	0.010592
GO:0005634	comp123980_c0	comp123980_c0	Filament-like plant protein (Fragment) OS=Solanum lycopersicum GN=FPP PE=1 SV=1	osa-miR2118f_L+1R-1	cellular_component	nucleus	0.010592
GO:0005634	comp120842_c0	comp120842_c0	Shugoshin-1 OS=Zea mays GN=SGO1 PE=2 SV=1	PC-5p-520147_3	cellular_component	nucleus	0.010592
GO:0005634	comp114098_c0	comp114098_c0	Aluminum-activated malate transporter 10 OS=Arabidopsis thaliana GN=ALMT10 PE=2 SV=2	PC-5p-520147_3	cellular_component	nucleus	0.010592
GO:0005634	comp121891_c0	comp121891_c0	Homeobox-leucine zipper protein HOX32 OS=Oryza sativa subsp. japonica GN=HOX32 PE=2 SV=1	osa-miR166a-3p	cellular_component	nucleus	0.010592
GO:0005634	comp124326_c0	comp124326_c0	Serine/threonine-protein kinase TIO OS=Arabidopsis thaliana GN=TIO PE=1 SV=1	PC-3p-507027_3	cellular_component	nucleus	0.010592
GO:0005634	comp122403_c0	comp122403_c0	Nucleolar complex protein 2 homolog OS=Oryza sativa subsp. japonica GN=Os10g0495500 PE=2 SV=1	PC-3p-507027_3	cellular_component	nucleus	0.010592
GO:0005634	comp115438_c1	comp115438_c1	MADS-box transcription factor 27 OS=Oryza sativa subsp. japonica GN=MADS27 PE=2 SV=2	PC-3p-507027_3	cellular_component	nucleus	0.010592
GO:0005634	comp119725_c1	comp119725_c1	MADS-box transcription factor 27 OS=Oryza sativa subsp. japonica GN=MADS27 PE=2 SV=2	osa-miR444a-3p.2	cellular_component	nucleus	0.010592
GO:0005634	comp116616_c0	comp116616_c0	Squamosa promoter-binding-like protein 16 OS=Oryza sativa subsp. japonica GN=SPL16 PE=2 SV=1	osa-miR156a_R+1	cellular_component	nucleus	0.010592
GO:0005634	comp108286_c0	comp108286_c0	Squamosa promoter-binding-like protein 2 OS=Oryza sativa subsp. japonica GN=SPL2 PE=2 SV=2	osa-miR156a_R+1	cellular_component	nucleus	0.010592
GO:0005634	comp124940_c0	comp124940_c0	Uncharacterized protein At2g02148 OS=Arabidopsis thaliana GN=At2g02148 PE=2 SV=1	osa-miR156a_R+1	cellular_component	nucleus	0.010592
GO:0005634	comp116723_c0	comp116723_c0	Splicing factor U2af small subunit B OS=Oryza sativa subsp. japonica GN=U2AF35B PE=2 SV=1	osa-miR6255_L-3	cellular_component	nucleus	0.010592
GO:0005634	comp119725_c1	comp119725_c1	MADS-box transcription factor 27 OS=Oryza sativa subsp. japonica GN=MADS27 PE=2 SV=2	osa-miR444a-3p.2_1ss9CT	cellular_component	nucleus	0.010592
GO:0005634	comp125006_c0	comp125006_c0	Methyl-CpG-binding domain-containing protein 9 OS=Arabidopsis thaliana GN=MBD9 PE=2 SV=1	zma-miR159c-3p_L-1R-1	cellular_component	nucleus	0.010592
GO:0005634	comp116616_c0	comp116616_c0	Squamosa promoter-binding-like protein 16 OS=Oryza sativa subsp. japonica GN=SPL16 PE=2 SV=1	ata-miR156a-5p	cellular_component	nucleus	0.010592
GO:0005634	comp108286_c0	comp108286_c0	Squamosa promoter-binding-like protein 2 OS=Oryza sativa subsp. japonica GN=SPL2 PE=2 SV=2	ata-miR156a-5p	cellular_component	nucleus	0.010592
GO:0005634	comp124940_c0	comp124940_c0	Uncharacterized protein At2g02148 OS=Arabidopsis thaliana GN=At2g02148 PE=2 SV=1	ata-miR156a-5p	cellular_component	nucleus	0.010592
GO:0005634	comp116616_c0	comp116616_c0	Squamosa promoter-binding-like protein 16 OS=Oryza sativa subsp. japonica GN=SPL16 PE=2 SV=1	osa-miR156a_L-1R+1	cellular_component	nucleus	0.010592
GO:0005634	comp108286_c0	comp108286_c0	Squamosa promoter-binding-like protein 2 OS=Oryza sativa subsp. japonica GN=SPL2 PE=2 SV=2	osa-miR156a_L-1R+1	cellular_component	nucleus	0.010592
GO:0005634	comp124940_c0	comp124940_c0	Uncharacterized protein At2g02148 OS=Arabidopsis thaliana GN=At2g02148 PE=2 SV=1	osa-miR156a_L-1R+1	cellular_component	nucleus	0.010592
GO:0005634	comp114408_c1	comp114408_c1	BTB/POZ domain-containing protein At5g66560 OS=Arabidopsis thaliana GN=At5g66560 PE=2 SV=2	PC-5p-449879_4	cellular_component	nucleus	0.010592
GO:0005634	comp119604_c0	comp119604_c0	Auxin response factor 22 OS=Oryza sativa subsp. japonica GN=ARF22 PE=2 SV=1	osa-miR160a-5p_L+2	cellular_component	nucleus	0.010592
GO:0005634	comp123417_c0	comp123417_c0	Auxin response factor 8 OS=Oryza sativa subsp. japonica GN=ARF8 PE=2 SV=1	osa-miR160a-5p_L+2	cellular_component	nucleus	0.010592
GO:0005634	comp121891_c0	comp121891_c0	Homeobox-leucine zipper protein HOX32 OS=Oryza sativa subsp. japonica GN=HOX32 PE=2 SV=1	osa-miR166a-3p_1ss21CA	cellular_component	nucleus	0.010592
GO:0005634	comp59677_c0	comp59677_c0	conserved hypothetical protein [Phytophthora infestans T30-4]	zma-miR167f-3p_1ss21CG	cellular_component	nucleus	0.010592
GO:0005634	comp121891_c0	comp121891_c0	Homeobox-leucine zipper protein HOX32 OS=Oryza sativa subsp. japonica GN=HOX32 PE=2 SV=1	osa-miR166a-3p_L-1	cellular_component	nucleus	0.010592
GO:0005634	comp124326_c0	comp124326_c0	Serine/threonine-protein kinase TIO OS=Arabidopsis thaliana GN=TIO PE=1 SV=1	osa-MIR812e-p3_2ss5AG17CT	cellular_component	nucleus	0.010592
GO:0005634	comp121867_c0	comp121867_c0	Pre-rRNA-processing protein TSR1 homolog OS=Xenopus laevis GN=tsr1 PE=2 SV=1	PC-5p-46018_45	cellular_component	nucleus	0.010592
GO:0005634	comp118702_c0	comp118702_c0	Nuclear transcription factor Y subunit A-5 OS=Arabidopsis thaliana GN=NFYA5 PE=2 SV=1	osa-miR169b	cellular_component	nucleus	0.010592
GO:0005634	comp118702_c0	comp118702_c0	Nuclear transcription factor Y subunit A-5 OS=Arabidopsis thaliana GN=NFYA5 PE=2 SV=1	osa-miR169b	cellular_component	nucleus	0.010592
GO:0005634	comp779641_c0	comp779641_c0	60S ribosomal protein L4 OS=Prunus armeniaca GN=RPL4 PE=2 SV=1	bdi-miR164a-3p_1ss10TA	cellular_component	nucleus	0.010592
GO:0005634	comp116054_c1	comp116054_c1	MADS-box transcription factor 23 OS=Oryza sativa subsp. japonica GN=MADS23 PE=2 SV=1	osa-MIR444c-p5_1ss7TA	cellular_component	nucleus	0.010592
GO:0005634	comp120296_c0	comp120296_c0	MADS-box transcription factor 27 OS=Oryza sativa subsp. japonica GN=MADS27 PE=2 SV=2	osa-MIR444c-p5_1ss7TA	cellular_component	nucleus	0.010592
GO:0030131	comp113160_c0	comp113160_c0	AP-2 complex subunit mu OS=Dictyostelium discoideum GN=apm2 PE=2 SV=2	osa-miR172a	cellular_component	clathrin adaptor complex	0.0109593
GO:0030131	comp10780_c0	comp10780_c0	Retrovirus-related Pol polyprotein from transposon 17.6 OS=Drosophila melanogaster GN=pol PE=4 SV=1	PC-3p-518518_3	cellular_component	clathrin adaptor complex	0.0109593
GO:0030131	comp123402_c0	comp123402_c0	AP-2 complex subunit alpha-2 OS=Arabidopsis thaliana GN=ALPHAC-AD PE=1 SV=1	PC-5p-200116_9	cellular_component	clathrin adaptor complex	0.0109593
GO:0051457	comp122900_c0	comp122900_c0	Protein SCARECROW OS=Zea mays GN=SCR PE=2 SV=1	PC-3p-305714_6	biological_process	maintenance of protein location in nucleus	0.0112393
GO:0003858	comp112040_c0	comp112040_c0	Glyoxylate/succinic semialdehyde reductase 1 OS=Arabidopsis thaliana GN=GLYR1 PE=1 SV=1	PC-5p-520147_3	molecular_function	3-hydroxybutyrate dehydrogenase activity	0.0112393
GO:0004073	comp121734_c1	comp121734_c1	Aspartate-semialdehyde dehydrogenase OS=Synechocystis sp. (strain PCC 6803 / Kazusa) GN=asd PE=3 SV=2	PC-5p-468979_4	molecular_function	aspartate-semialdehyde dehydrogenase activity	0.0112393
GO:0043224	comp120187_c0	comp120187_c0	Transport inhibitor response 1-like protein Os05g0150500 OS=Oryza sativa subsp. japonica GN=Os05g0150500 PE=2 SV=2	osa-miR393a_R+1	cellular_component	nuclear SCF ubiquitin ligase complex	0.0112393
GO:0031221	comp106001_c0	comp106001_c0	40S ribosomal protein S4 OS=Oryza sativa subsp. japonica GN=RPS4 PE=2 SV=3	osa-MIR812r-p3_2ss5AG17CT	biological_process	arabinan metabolic process	0.0112393
GO:0031221	comp106001_c0	comp106001_c0	40S ribosomal protein S4 OS=Oryza sativa subsp. japonica GN=RPS4 PE=2 SV=3	osa-MIR812e-p3_2ss5AG17CT	biological_process	arabinan metabolic process	0.0112393
GO:0016023	comp110234_c0	comp110234_c0	Subtilisin-like protease OS=Arabidopsis thaliana GN=ARA12 PE=1 SV=1	PC-3p-113138_15	cellular_component	cytoplasmic membrane-bounded vesicle	0.012332
GO:0016023	comp116105_c1	comp116105_c1	Beta-glucosidase 29 OS=Oryza sativa subsp. japonica GN=BGLU29 PE=2 SV=2	osa-MIR444c-p5	cellular_component	cytoplasmic membrane-bounded vesicle	0.012332
GO:0016023	comp123521_c0	comp123521_c0	Receptor-like protein kinase BRI1-like 3 OS=Arabidopsis thaliana GN=BRL3 PE=1 SV=1	osa-MIR444c-p5	cellular_component	cytoplasmic membrane-bounded vesicle	0.012332
GO:0016023	comp107239_c0	comp107239_c0	Subtilisin-like protease OS=Arabidopsis thaliana GN=ARA12 PE=1 SV=1	zma-miR164d-3p_R+1_1ss7GT	cellular_component	cytoplasmic membrane-bounded vesicle	0.012332
GO:0016023	comp106189_c0	comp106189_c0	hypothetical protein OsI_14771 [Oryza sativa Indica Group]	PC-5p-602419_3	cellular_component	cytoplasmic membrane-bounded vesicle	0.012332
GO:0016023	comp119930_c0	comp119930_c0	Heat stress transcription factor A-1 OS=Oryza sativa subsp. japonica GN=HSFA1 PE=2 SV=1	bdi-MIR444d-p5_1ss20TC	cellular_component	cytoplasmic membrane-bounded vesicle	0.012332
GO:0016023	comp120425_c0	comp120425_c0	Cysteine-rich receptor-like protein kinase 2 OS=Arabidopsis thaliana GN=CRK2 PE=2 SV=1	PC-3p-305714_6	cellular_component	cytoplasmic membrane-bounded vesicle	0.012332
GO:0016023	comp124747_c0	comp124747_c0	Probable serine/threonine-protein kinase At1g18390 OS=Arabidopsis thaliana GN=At1g18390 PE=1 SV=2	PC-3p-305714_6	cellular_component	cytoplasmic membrane-bounded vesicle	0.012332
GO:0016023	comp111965_c1	comp111965_c1	Cytokinin dehydrogenase 5 OS=Oryza sativa subsp. japonica GN=CKX5 PE=2 SV=1	PC-3p-305714_6	cellular_component	cytoplasmic membrane-bounded vesicle	0.012332
GO:0016023	comp105324_c0	comp105324_c0	Probable carboxylesterase 2 OS=Arabidopsis thaliana GN=CXE2 PE=2 SV=1	PC-3p-305714_6	cellular_component	cytoplasmic membrane-bounded vesicle	0.012332
GO:0016023	comp122572_c0	comp122572_c0	Chitinase-like protein 1 OS=Arabidopsis thaliana GN=CTL1 PE=1 SV=1	PC-3p-305714_6	cellular_component	cytoplasmic membrane-bounded vesicle	0.012332
GO:0016023	comp111980_c0	comp111980_c0	GDSL esterase/lipase At5g45910 OS=Arabidopsis thaliana GN=At5g45910 PE=2 SV=1	PC-3p-305714_6	cellular_component	cytoplasmic membrane-bounded vesicle	0.012332
GO:0016023	comp119969_c0	comp119969_c0	Somatic embryogenesis receptor kinase 1 OS=Arabidopsis thaliana GN=SERK1 PE=1 SV=2	osa-miR444a-3p.2	cellular_component	cytoplasmic membrane-bounded vesicle	0.012332
GO:0016023	comp107602_c0	comp107602_c0	GATA transcription factor 28 OS=Arabidopsis thaliana GN=GATA28 PE=2 SV=1	osa-miR166a-5p	cellular_component	cytoplasmic membrane-bounded vesicle	0.012332
GO:0016023	comp106571_c0	comp106571_c0	hypothetical protein OsI_07243 [Oryza sativa Indica Group]	tae-miR5384-3p_L+2_2ss21AG22TC	cellular_component	cytoplasmic membrane-bounded vesicle	0.012332
GO:0016023	comp123829_c0	comp123829_c0	Alpha-N-acetylglucosaminidase OS=Homo sapiens GN=NAGLU PE=1 SV=2	osa-miR172d-5p	cellular_component	cytoplasmic membrane-bounded vesicle	0.012332
GO:0016023	comp120562_c0	comp120562_c0	hypothetical protein OsI_20406 [Oryza sativa Indica Group]	PC-5p-449879_4	cellular_component	cytoplasmic membrane-bounded vesicle	0.012332
GO:0000051	comp117910_c1	comp117910_c1	Amino-acid acetyltransferase OS=Pasteurella multocida (strain Pm70) GN=argA PE=3 SV=1	osa-MIR444c-p5	biological_process	urea cycle intermediate metabolic process	0.0153323
GO:0000051	comp121734_c1	comp121734_c1	Aspartate-semialdehyde dehydrogenase OS=Synechocystis sp. (strain PCC 6803 / Kazusa) GN=asd PE=3 SV=2	PC-5p-468979_4	biological_process	urea cycle intermediate metabolic process	0.0153323
GO:0009791	comp112551_c0	comp112551_c0	Floral homeotic protein APETALA 2 OS=Arabidopsis thaliana GN=AP2 PE=1 SV=1	osa-miR172a	biological_process	post-embryonic development	0.0153323
GO:0009791	comp124154_c0	comp124154_c0	hypothetical protein SORBIDRAFT_09g030580 [Sorghum bicolor]	osa-miR167d-5p_R+1_1	biological_process	post-embryonic development	0.0153323
GO:0009791	comp124154_c0	comp124154_c0	hypothetical protein SORBIDRAFT_09g030580 [Sorghum bicolor]	osa-miR167d-5p_R+1_1	biological_process	post-embryonic development	0.0153323
GO:0043093	comp123930_c0	comp123930_c0	Kinesin-related protein 11 OS=Dictyostelium discoideum GN=kif11 PE=3 SV=1	osa-miR167h-3p	biological_process	FtsZ-dependent cytokinesis	0.0168669
GO:0043093	comp123216_c0	comp123216_c0	unknown [Zea mays]	PC-3p-305714_6	biological_process	FtsZ-dependent cytokinesis	0.0168669
GO:0043093	comp114463_c0	comp114463_c0	Transcription factor bHLH47 OS=Arabidopsis thaliana GN=BHLH47 PE=2 SV=1	PC-3p-305714_6	biological_process	FtsZ-dependent cytokinesis	0.0168669
GO:0043093	comp117023_c0	comp117023_c0	Heat stress transcription factor C-1a OS=Oryza sativa subsp. japonica GN=HSFC1A PE=2 SV=2	PC-3p-305714_6	biological_process	FtsZ-dependent cytokinesis	0.0168669
GO:0006355	comp124862_c0	comp124862_c0	DNA (cytosine-5)-methyltransferase 1B OS=Oryza sativa subsp. japonica GN=MET1B PE=2 SV=1	osa-miR162b_1ss8GA	biological_process	regulation of transcription, DNA-templated	0.0172066
GO:0006355	comp125250_c0	comp125250_c0	Transcription factor TGA7 OS=Arabidopsis thaliana GN=TGA7 PE=1 SV=1	PC-3p-113138_15	biological_process	regulation of transcription, DNA-templated	0.0172066
GO:0006355	comp117401_c0	comp117401_c0	hypothetical protein SORBIDRAFT_02g000620 [Sorghum bicolor]	PC-3p-103459_17	biological_process	regulation of transcription, DNA-templated	0.0172066
GO:0006355	comp115438_c1	comp115438_c1	MADS-box transcription factor 27 OS=Oryza sativa subsp. japonica GN=MADS27 PE=2 SV=2	PC-3p-125403_14	biological_process	regulation of transcription, DNA-templated	0.0172066
GO:0006355	comp120217_c0	comp120217_c0	Scarecrow-like protein 6 OS=Arabidopsis thaliana GN=SCL6 PE=1 SV=1	osa-miR171b_L+1	biological_process	regulation of transcription, DNA-templated	0.0172066
GO:0006355	comp120217_c0	comp120217_c0	Scarecrow-like protein 6 OS=Arabidopsis thaliana GN=SCL6 PE=1 SV=1	osa-miR171b_L+1	biological_process	regulation of transcription, DNA-templated	0.0172066
GO:0006355	comp120217_c0	comp120217_c0	Scarecrow-like protein 6 OS=Arabidopsis thaliana GN=SCL6 PE=1 SV=1	osa-miR171a_2ss8GA17AG	biological_process	regulation of transcription, DNA-templated	0.0172066
GO:0006355	comp123270_c0	comp123270_c0	Protein FAR1-RELATED SEQUENCE 5 OS=Arabidopsis thaliana GN=FRS5 PE=2 SV=1	osa-MIR444c-p5	biological_process	regulation of transcription, DNA-templated	0.0172066
GO:0006355	comp112059_c1	comp112059_c1	Pantothenate kinase 2 OS=Arabidopsis thaliana GN=At4g32180 PE=1 SV=2	osa-MIR444c-p5	biological_process	regulation of transcription, DNA-templated	0.0172066
GO:0006355	comp117158_c0	comp117158_c0	hypothetical protein SORBIDRAFT_04g021070 [Sorghum bicolor]	osa-MIR444c-p5	biological_process	regulation of transcription, DNA-templated	0.0172066
GO:0006355	comp125670_c0	comp125670_c0	Midasin OS=Dictyostelium discoideum GN=mdn1 PE=3 SV=2	osa-MIR444c-p5	biological_process	regulation of transcription, DNA-templated	0.0172066
GO:0006355	comp116816_c0	comp116816_c0	Probable WRKY transcription factor 26 OS=Arabidopsis thaliana GN=WRKY26 PE=2 SV=2	osa-miR156c-3p	biological_process	regulation of transcription, DNA-templated	0.0172066
GO:0006355	comp123556_c0	comp123556_c0	Tuftelin-interacting protein 11 OS=Xenopus tropicalis GN=tfip11 PE=2 SV=2	PC-5p-992769_2	biological_process	regulation of transcription, DNA-templated	0.0172066
GO:0006355	comp120819_c0	comp120819_c0	Floral homeotic protein APETALA 2 OS=Arabidopsis thaliana GN=AP2 PE=1 SV=1	osa-miR172a	biological_process	regulation of transcription, DNA-templated	0.0172066
GO:0006355	comp112551_c0	comp112551_c0	Floral homeotic protein APETALA 2 OS=Arabidopsis thaliana GN=AP2 PE=1 SV=1	osa-miR172a	biological_process	regulation of transcription, DNA-templated	0.0172066
GO:0006355	comp115382_c1	comp115382_c1	Ethylene-responsive transcription factor 4 OS=Nicotiana sylvestris GN=ERF4 PE=2 SV=1	PC-3p-89706_20	biological_process	regulation of transcription, DNA-templated	0.0172066
GO:0006355	comp115382_c1	comp115382_c1	Ethylene-responsive transcription factor 4 OS=Nicotiana sylvestris GN=ERF4 PE=2 SV=1	PC-3p-89706_20	biological_process	regulation of transcription, DNA-templated	0.0172066
GO:0006355	comp119604_c0	comp119604_c0	Auxin response factor 22 OS=Oryza sativa subsp. japonica GN=ARF22 PE=2 SV=1	osa-miR160a-5p_L+2R-1	biological_process	regulation of transcription, DNA-templated	0.0172066
GO:0006355	comp123417_c0	comp123417_c0	Auxin response factor 8 OS=Oryza sativa subsp. japonica GN=ARF8 PE=2 SV=1	osa-miR160a-5p_L+2R-1	biological_process	regulation of transcription, DNA-templated	0.0172066
GO:0006355	comp94136_c0	comp94136_c0	Ethylene-responsive transcription factor WIN1 OS=Arabidopsis thaliana GN=WIN1 PE=2 SV=1	PC-5p-602419_3	biological_process	regulation of transcription, DNA-templated	0.0172066
GO:0006355	comp119930_c0	comp119930_c0	Heat stress transcription factor A-1 OS=Oryza sativa subsp. japonica GN=HSFA1 PE=2 SV=1	bdi-MIR444d-p5_1ss20TC	biological_process	regulation of transcription, DNA-templated	0.0172066
GO:0006355	comp84819_c0	comp84819_c0	GATA transcription factor 1 OS=Arabidopsis thaliana GN=GATA1 PE=2 SV=2	PC-3p-305714_6	biological_process	regulation of transcription, DNA-templated	0.0172066
GO:0006355	comp102047_c0	comp102047_c0	Constitutive photomorphogenesis protein 10 OS=Arabidopsis thaliana GN=COP10 PE=1 SV=1	PC-3p-305714_6	biological_process	regulation of transcription, DNA-templated	0.0172066
GO:0006355	comp102047_c0	comp102047_c0	Constitutive photomorphogenesis protein 10 OS=Arabidopsis thaliana GN=COP10 PE=1 SV=1	PC-3p-305714_6	biological_process	regulation of transcription, DNA-templated	0.0172066
GO:0006355	comp122900_c0	comp122900_c0	Protein SCARECROW OS=Zea mays GN=SCR PE=2 SV=1	PC-3p-305714_6	biological_process	regulation of transcription, DNA-templated	0.0172066
GO:0006355	comp97212_c0	comp97212_c0	Ethylene-responsive transcription factor ERF034 OS=Arabidopsis thaliana GN=ERF034 PE=2 SV=2	PC-3p-305714_6	biological_process	regulation of transcription, DNA-templated	0.0172066
GO:0006355	comp114463_c0	comp114463_c0	Transcription factor bHLH47 OS=Arabidopsis thaliana GN=BHLH47 PE=2 SV=1	PC-3p-305714_6	biological_process	regulation of transcription, DNA-templated	0.0172066
GO:0006355	comp115416_c1	comp115416_c1	Heat stress transcription factor A-5 OS=Oryza sativa subsp. japonica GN=HSFA5 PE=2 SV=1	PC-3p-305714_6	biological_process	regulation of transcription, DNA-templated	0.0172066
GO:0006355	comp117023_c0	comp117023_c0	Heat stress transcription factor C-1a OS=Oryza sativa subsp. japonica GN=HSFC1A PE=2 SV=2	PC-3p-305714_6	biological_process	regulation of transcription, DNA-templated	0.0172066
GO:0006355	comp111707_c0	comp111707_c0	NAC domain-containing protein 21/22 OS=Arabidopsis thaliana GN=NAC021 PE=1 SV=2	osa-miR164a	biological_process	regulation of transcription, DNA-templated	0.0172066
GO:0006355	comp111707_c0	comp111707_c0	NAC domain-containing protein 21/22 OS=Arabidopsis thaliana GN=NAC021 PE=1 SV=2	osa-miR164a	biological_process	regulation of transcription, DNA-templated	0.0172066
GO:0006355	comp62140_c0	comp62140_c0	NAC domain-containing protein 21/22 OS=Arabidopsis thaliana GN=NAC021 PE=1 SV=2	osa-miR164a	biological_process	regulation of transcription, DNA-templated	0.0172066
GO:0006355	comp62140_c0	comp62140_c0	NAC domain-containing protein 21/22 OS=Arabidopsis thaliana GN=NAC021 PE=1 SV=2	osa-miR164a	biological_process	regulation of transcription, DNA-templated	0.0172066
GO:0006355	comp119604_c0	comp119604_c0	Auxin response factor 22 OS=Oryza sativa subsp. japonica GN=ARF22 PE=2 SV=1	osa-miR160a-5p	biological_process	regulation of transcription, DNA-templated	0.0172066
GO:0006355	comp123417_c0	comp123417_c0	Auxin response factor 8 OS=Oryza sativa subsp. japonica GN=ARF8 PE=2 SV=1	osa-miR160a-5p	biological_process	regulation of transcription, DNA-templated	0.0172066
GO:0006355	comp36206_c0	comp36206_c0		PC-5p-120816_14	biological_process	regulation of transcription, DNA-templated	0.0172066
GO:0006355	comp123980_c0	comp123980_c0	Filament-like plant protein (Fragment) OS=Solanum lycopersicum GN=FPP PE=1 SV=1	osa-miR2118f_L+1R-1	biological_process	regulation of transcription, DNA-templated	0.0172066
GO:0006355	comp120217_c0	comp120217_c0	Scarecrow-like protein 6 OS=Arabidopsis thaliana GN=SCL6 PE=1 SV=1	osa-miR171b	biological_process	regulation of transcription, DNA-templated	0.0172066
GO:0006355	comp113667_c0	comp113667_c0	Homeobox-leucine zipper protein HOX8 OS=Oryza sativa subsp. indica GN=HOX8 PE=2 SV=1	PC-5p-520147_3	biological_process	regulation of transcription, DNA-templated	0.0172066
GO:0006355	comp123315_c0	comp123315_c0	Probable LRR receptor-like serine/threonine-protein kinase At1g63430 OS=Arabidopsis thaliana GN=At1g63430 PE=1 SV=1	PC-5p-520147_3	biological_process	regulation of transcription, DNA-templated	0.0172066
GO:0006355	comp121891_c0	comp121891_c0	Homeobox-leucine zipper protein HOX32 OS=Oryza sativa subsp. japonica GN=HOX32 PE=2 SV=1	osa-miR166a-3p	biological_process	regulation of transcription, DNA-templated	0.0172066
GO:0006355	comp115438_c1	comp115438_c1	MADS-box transcription factor 27 OS=Oryza sativa subsp. japonica GN=MADS27 PE=2 SV=2	PC-3p-507027_3	biological_process	regulation of transcription, DNA-templated	0.0172066
GO:0006355	comp119725_c1	comp119725_c1	MADS-box transcription factor 27 OS=Oryza sativa subsp. japonica GN=MADS27 PE=2 SV=2	osa-miR444a-3p.2	biological_process	regulation of transcription, DNA-templated	0.0172066
GO:0006355	comp121318_c0	comp121318_c0	"Calcium uniporter protein, mitochondrial OS=Homo sapiens GN=MCU PE=1 SV=1"	osa-MIR812r-p3_2ss12AG21GA	biological_process	regulation of transcription, DNA-templated	0.0172066
GO:0006355	comp119725_c1	comp119725_c1	MADS-box transcription factor 27 OS=Oryza sativa subsp. japonica GN=MADS27 PE=2 SV=2	osa-miR444a-3p.2_1ss9CT	biological_process	regulation of transcription, DNA-templated	0.0172066
GO:0006355	comp123315_c0	comp123315_c0	Probable LRR receptor-like serine/threonine-protein kinase At1g63430 OS=Arabidopsis thaliana GN=At1g63430 PE=1 SV=1	osa-miR390-5p	biological_process	regulation of transcription, DNA-templated	0.0172066
GO:0006355	comp109404_c1	comp109404_c1	"Chaperone protein ClpD1, chloroplastic OS=Oryza sativa subsp. japonica GN=CLPD1 PE=2 SV=1"	PC-5p-449879_4	biological_process	regulation of transcription, DNA-templated	0.0172066
GO:0006355	comp119604_c0	comp119604_c0	Auxin response factor 22 OS=Oryza sativa subsp. japonica GN=ARF22 PE=2 SV=1	osa-miR160a-5p_L+2	biological_process	regulation of transcription, DNA-templated	0.0172066
GO:0006355	comp123417_c0	comp123417_c0	Auxin response factor 8 OS=Oryza sativa subsp. japonica GN=ARF8 PE=2 SV=1	osa-miR160a-5p_L+2	biological_process	regulation of transcription, DNA-templated	0.0172066
GO:0006355	comp121891_c0	comp121891_c0	Homeobox-leucine zipper protein HOX32 OS=Oryza sativa subsp. japonica GN=HOX32 PE=2 SV=1	osa-miR166a-3p_1ss21CA	biological_process	regulation of transcription, DNA-templated	0.0172066
GO:0006355	comp121891_c0	comp121891_c0	Homeobox-leucine zipper protein HOX32 OS=Oryza sativa subsp. japonica GN=HOX32 PE=2 SV=1	osa-miR166a-3p_L-1	biological_process	regulation of transcription, DNA-templated	0.0172066
GO:0006355	comp99956_c0	comp99956_c0	Putative disease resistance protein RGA1 OS=Solanum bulbocastanum GN=RGA1 PE=2 SV=2	osa-miR166a-3p_L-1	biological_process	regulation of transcription, DNA-templated	0.0172066
GO:0006355	comp118702_c0	comp118702_c0	Nuclear transcription factor Y subunit A-5 OS=Arabidopsis thaliana GN=NFYA5 PE=2 SV=1	osa-miR169b	biological_process	regulation of transcription, DNA-templated	0.0172066
GO:0006355	comp118702_c0	comp118702_c0	Nuclear transcription factor Y subunit A-5 OS=Arabidopsis thaliana GN=NFYA5 PE=2 SV=1	osa-miR169b	biological_process	regulation of transcription, DNA-templated	0.0172066
GO:0006355	comp116054_c1	comp116054_c1	MADS-box transcription factor 23 OS=Oryza sativa subsp. japonica GN=MADS23 PE=2 SV=1	osa-MIR444c-p5_1ss7TA	biological_process	regulation of transcription, DNA-templated	0.0172066
GO:0006355	comp120296_c0	comp120296_c0	MADS-box transcription factor 27 OS=Oryza sativa subsp. japonica GN=MADS27 PE=2 SV=2	osa-MIR444c-p5_1ss7TA	biological_process	regulation of transcription, DNA-templated	0.0172066
GO:0043565	comp125250_c0	comp125250_c0	Transcription factor TGA7 OS=Arabidopsis thaliana GN=TGA7 PE=1 SV=1	PC-3p-113138_15	molecular_function	sequence-specific DNA binding	0.0196859
GO:0043565	comp117401_c0	comp117401_c0	hypothetical protein SORBIDRAFT_02g000620 [Sorghum bicolor]	PC-3p-103459_17	molecular_function	sequence-specific DNA binding	0.0196859
GO:0043565	comp123270_c0	comp123270_c0	Protein FAR1-RELATED SEQUENCE 5 OS=Arabidopsis thaliana GN=FRS5 PE=2 SV=1	osa-MIR444c-p5	molecular_function	sequence-specific DNA binding	0.0196859
GO:0043565	comp116816_c0	comp116816_c0	Probable WRKY transcription factor 26 OS=Arabidopsis thaliana GN=WRKY26 PE=2 SV=2	osa-miR156c-3p	molecular_function	sequence-specific DNA binding	0.0196859
GO:0043565	comp94136_c0	comp94136_c0	Ethylene-responsive transcription factor WIN1 OS=Arabidopsis thaliana GN=WIN1 PE=2 SV=1	PC-5p-602419_3	molecular_function	sequence-specific DNA binding	0.0196859
GO:0043565	comp119930_c0	comp119930_c0	Heat stress transcription factor A-1 OS=Oryza sativa subsp. japonica GN=HSFA1 PE=2 SV=1	bdi-MIR444d-p5_1ss20TC	molecular_function	sequence-specific DNA binding	0.0196859
GO:0043565	comp84819_c0	comp84819_c0	GATA transcription factor 1 OS=Arabidopsis thaliana GN=GATA1 PE=2 SV=2	PC-3p-305714_6	molecular_function	sequence-specific DNA binding	0.0196859
GO:0043565	comp122900_c0	comp122900_c0	Protein SCARECROW OS=Zea mays GN=SCR PE=2 SV=1	PC-3p-305714_6	molecular_function	sequence-specific DNA binding	0.0196859
GO:0043565	comp115416_c1	comp115416_c1	Heat stress transcription factor A-5 OS=Oryza sativa subsp. japonica GN=HSFA5 PE=2 SV=1	PC-3p-305714_6	molecular_function	sequence-specific DNA binding	0.0196859
GO:0043565	comp117023_c0	comp117023_c0	Heat stress transcription factor C-1a OS=Oryza sativa subsp. japonica GN=HSFC1A PE=2 SV=2	PC-3p-305714_6	molecular_function	sequence-specific DNA binding	0.0196859
GO:0043565	comp113667_c0	comp113667_c0	Homeobox-leucine zipper protein HOX8 OS=Oryza sativa subsp. indica GN=HOX8 PE=2 SV=1	PC-5p-520147_3	molecular_function	sequence-specific DNA binding	0.0196859
GO:0043565	comp121891_c0	comp121891_c0	Homeobox-leucine zipper protein HOX32 OS=Oryza sativa subsp. japonica GN=HOX32 PE=2 SV=1	osa-miR166a-3p	molecular_function	sequence-specific DNA binding	0.0196859
GO:0043565	comp119725_c1	comp119725_c1	MADS-box transcription factor 27 OS=Oryza sativa subsp. japonica GN=MADS27 PE=2 SV=2	osa-miR444a-3p.2	molecular_function	sequence-specific DNA binding	0.0196859
GO:0043565	comp121318_c0	comp121318_c0	"Calcium uniporter protein, mitochondrial OS=Homo sapiens GN=MCU PE=1 SV=1"	osa-MIR812r-p3_2ss12AG21GA	molecular_function	sequence-specific DNA binding	0.0196859
GO:0043565	comp119725_c1	comp119725_c1	MADS-box transcription factor 27 OS=Oryza sativa subsp. japonica GN=MADS27 PE=2 SV=2	osa-miR444a-3p.2_1ss9CT	molecular_function	sequence-specific DNA binding	0.0196859
GO:0043565	comp121891_c0	comp121891_c0	Homeobox-leucine zipper protein HOX32 OS=Oryza sativa subsp. japonica GN=HOX32 PE=2 SV=1	osa-miR166a-3p_1ss21CA	molecular_function	sequence-specific DNA binding	0.0196859
GO:0043565	comp121891_c0	comp121891_c0	Homeobox-leucine zipper protein HOX32 OS=Oryza sativa subsp. japonica GN=HOX32 PE=2 SV=1	osa-miR166a-3p_L-1	molecular_function	sequence-specific DNA binding	0.0196859
GO:0000917	comp123930_c0	comp123930_c0	Kinesin-related protein 11 OS=Dictyostelium discoideum GN=kif11 PE=3 SV=1	osa-miR167h-3p	biological_process	barrier septum assembly	0.0217497
GO:0000917	comp123216_c0	comp123216_c0	unknown [Zea mays]	PC-3p-305714_6	biological_process	barrier septum assembly	0.0217497
GO:0000917	comp114463_c0	comp114463_c0	Transcription factor bHLH47 OS=Arabidopsis thaliana GN=BHLH47 PE=2 SV=1	PC-3p-305714_6	biological_process	barrier septum assembly	0.0217497
GO:0000917	comp117023_c0	comp117023_c0	Heat stress transcription factor C-1a OS=Oryza sativa subsp. japonica GN=HSFC1A PE=2 SV=2	PC-3p-305714_6	biological_process	barrier septum assembly	0.0217497
GO:0051766	comp99363_c0	comp99363_c0	Inositol-tetrakisphosphate 1-kinase 1 OS=Arabidopsis thaliana GN=ITPK1 PE=2 SV=1	PC-5p-145659_12	molecular_function	inositol trisphosphate kinase activity	0.0223525
GO:0051766	comp99363_c0	comp99363_c0	Inositol-tetrakisphosphate 1-kinase 1 OS=Arabidopsis thaliana GN=ITPK1 PE=2 SV=1	PC-5p-449879_4	molecular_function	inositol trisphosphate kinase activity	0.0223525
GO:0043255	comp122572_c0	comp122572_c0	Chitinase-like protein 1 OS=Arabidopsis thaliana GN=CTL1 PE=1 SV=1	PC-3p-305714_6	biological_process	regulation of carbohydrate biosynthetic process	0.0223525
GO:0010011	comp120187_c0	comp120187_c0	Transport inhibitor response 1-like protein Os05g0150500 OS=Oryza sativa subsp. japonica GN=Os05g0150500 PE=2 SV=2	osa-miR393a_R+1	molecular_function	auxin binding	0.0223525
GO:0080053	comp123529_c0	comp123529_c0	Peptide transporter PTR3-A OS=Arabidopsis thaliana GN=PTR3-A PE=2 SV=1	hvu-MIR6207-p5	biological_process	response to phenylalanine	0.0223525
GO:0048442	comp119604_c0	comp119604_c0	Auxin response factor 22 OS=Oryza sativa subsp. japonica GN=ARF22 PE=2 SV=1	osa-miR160a-5p_L+2R-1	biological_process	sepal development	0.0223525
GO:0048442	comp119604_c0	comp119604_c0	Auxin response factor 22 OS=Oryza sativa subsp. japonica GN=ARF22 PE=2 SV=1	osa-miR160a-5p	biological_process	sepal development	0.0223525
GO:0048442	comp119604_c0	comp119604_c0	Auxin response factor 22 OS=Oryza sativa subsp. japonica GN=ARF22 PE=2 SV=1	osa-miR160a-5p_L+2	biological_process	sepal development	0.0223525
GO:0016208	comp119282_c0	comp119282_c0	"Acetate--CoA ligase ACS, chloroplastic/glyoxysomal OS=Arabidopsis thaliana GN=ACS PE=1 SV=1"	hvu-MIR6189-p3_2ss9CT18TG	molecular_function	AMP binding	0.0223525
GO:0015173	comp119179_c1	comp119179_c1	Proton-coupled amino acid transporter 1 OS=Homo sapiens GN=SLC36A1 PE=1 SV=1	osa-MIR812r-p3_2ss5AG17CT	molecular_function	aromatic amino acid transmembrane transporter activity	0.0223525
GO:0015173	comp119179_c1	comp119179_c1	Proton-coupled amino acid transporter 1 OS=Homo sapiens GN=SLC36A1 PE=1 SV=1	osa-MIR818e-p3_2ss16AG21GA	molecular_function	aromatic amino acid transmembrane transporter activity	0.0223525
GO:0015173	comp119179_c1	comp119179_c1	Proton-coupled amino acid transporter 1 OS=Homo sapiens GN=SLC36A1 PE=1 SV=1	PC-3p-507027_3	molecular_function	aromatic amino acid transmembrane transporter activity	0.0223525
GO:0015173	comp119179_c1	comp119179_c1	Proton-coupled amino acid transporter 1 OS=Homo sapiens GN=SLC36A1 PE=1 SV=1	osa-MIR812e-p3_2ss5AG17CT	molecular_function	aromatic amino acid transmembrane transporter activity	0.0223525
GO:0015175	comp119179_c1	comp119179_c1	Proton-coupled amino acid transporter 1 OS=Homo sapiens GN=SLC36A1 PE=1 SV=1	osa-MIR812r-p3_2ss5AG17CT	molecular_function	neutral amino acid transmembrane transporter activity	0.0223525
GO:0015175	comp119179_c1	comp119179_c1	Proton-coupled amino acid transporter 1 OS=Homo sapiens GN=SLC36A1 PE=1 SV=1	osa-MIR818e-p3_2ss16AG21GA	molecular_function	neutral amino acid transmembrane transporter activity	0.0223525
GO:0015175	comp119179_c1	comp119179_c1	Proton-coupled amino acid transporter 1 OS=Homo sapiens GN=SLC36A1 PE=1 SV=1	PC-3p-507027_3	molecular_function	neutral amino acid transmembrane transporter activity	0.0223525
GO:0015175	comp119179_c1	comp119179_c1	Proton-coupled amino acid transporter 1 OS=Homo sapiens GN=SLC36A1 PE=1 SV=1	osa-MIR812e-p3_2ss5AG17CT	molecular_function	neutral amino acid transmembrane transporter activity	0.0223525
GO:0004042	comp117910_c1	comp117910_c1	Amino-acid acetyltransferase OS=Pasteurella multocida (strain Pm70) GN=argA PE=3 SV=1	osa-MIR444c-p5	molecular_function	acetyl-CoA:L-glutamate N-acetyltransferase activity	0.0223525
GO:0015556	comp38359_c0	comp38359_c0		PC-5p-917389_2	molecular_function	C4-dicarboxylate transmembrane transporter activity	0.0223525
GO:0000087	comp106945_c0	comp106945_c0	hypothetical protein [Oryza sativa Japonica Group]	PC-5p-520147_3	biological_process	mitotic M phase	0.0223525
GO:0043201	comp123529_c0	comp123529_c0	Peptide transporter PTR3-A OS=Arabidopsis thaliana GN=PTR3-A PE=2 SV=1	hvu-MIR6207-p5	biological_process	response to leucine	0.0223525
GO:0042325	comp1187271_c0	comp1187271_c0		PC-3p-305714_6	biological_process	regulation of phosphorylation	0.0223525
GO:0015801	comp119179_c1	comp119179_c1	Proton-coupled amino acid transporter 1 OS=Homo sapiens GN=SLC36A1 PE=1 SV=1	osa-MIR812r-p3_2ss5AG17CT	biological_process	aromatic amino acid transport	0.0223525
GO:0015801	comp119179_c1	comp119179_c1	Proton-coupled amino acid transporter 1 OS=Homo sapiens GN=SLC36A1 PE=1 SV=1	osa-MIR818e-p3_2ss16AG21GA	biological_process	aromatic amino acid transport	0.0223525
GO:0015801	comp119179_c1	comp119179_c1	Proton-coupled amino acid transporter 1 OS=Homo sapiens GN=SLC36A1 PE=1 SV=1	PC-3p-507027_3	biological_process	aromatic amino acid transport	0.0223525
GO:0015801	comp119179_c1	comp119179_c1	Proton-coupled amino acid transporter 1 OS=Homo sapiens GN=SLC36A1 PE=1 SV=1	osa-MIR812e-p3_2ss5AG17CT	biological_process	aromatic amino acid transport	0.0223525
GO:0007389	comp119604_c0	comp119604_c0	Auxin response factor 22 OS=Oryza sativa subsp. japonica GN=ARF22 PE=2 SV=1	osa-miR160a-5p_L+2R-1	biological_process	pattern specification process	0.0223525
GO:0007389	comp119604_c0	comp119604_c0	Auxin response factor 22 OS=Oryza sativa subsp. japonica GN=ARF22 PE=2 SV=1	osa-miR160a-5p	biological_process	pattern specification process	0.0223525
GO:0007389	comp119604_c0	comp119604_c0	Auxin response factor 22 OS=Oryza sativa subsp. japonica GN=ARF22 PE=2 SV=1	osa-miR160a-5p_L+2	biological_process	pattern specification process	0.0223525
GO:0019427	comp119282_c0	comp119282_c0	"Acetate--CoA ligase ACS, chloroplastic/glyoxysomal OS=Arabidopsis thaliana GN=ACS PE=1 SV=1"	hvu-MIR6189-p3_2ss9CT18TG	biological_process	acetyl-CoA biosynthetic process from acetate	0.0223525
GO:0051499	comp110479_c0	comp110479_c0	D-aminoacyl-tRNA deacylase OS=Arabidopsis thaliana GN=GEK1 PE=1 SV=2	PC-3p-181512_9	molecular_function	D-aminoacyl-tRNA deacylase activity	0.0223525
GO:0051499	comp110479_c0	comp110479_c0	D-aminoacyl-tRNA deacylase OS=Arabidopsis thaliana GN=GEK1 PE=1 SV=2	PC-3p-181512_9	molecular_function	D-aminoacyl-tRNA deacylase activity	0.0223525
GO:0051499	comp110479_c0	comp110479_c0	D-aminoacyl-tRNA deacylase OS=Arabidopsis thaliana GN=GEK1 PE=1 SV=2	PC-5p-795615_2	molecular_function	D-aminoacyl-tRNA deacylase activity	0.0223525
GO:0051499	comp110479_c0	comp110479_c0	D-aminoacyl-tRNA deacylase OS=Arabidopsis thaliana GN=GEK1 PE=1 SV=2	PC-3p-99571_18	molecular_function	D-aminoacyl-tRNA deacylase activity	0.0223525
GO:0051499	comp110479_c0	comp110479_c0	D-aminoacyl-tRNA deacylase OS=Arabidopsis thaliana GN=GEK1 PE=1 SV=2	PC-3p-99571_18	molecular_function	D-aminoacyl-tRNA deacylase activity	0.0223525
GO:0051499	comp110479_c0	comp110479_c0	D-aminoacyl-tRNA deacylase OS=Arabidopsis thaliana GN=GEK1 PE=1 SV=2	PC-3p-99571_18	molecular_function	D-aminoacyl-tRNA deacylase activity	0.0223525
GO:0080052	comp123529_c0	comp123529_c0	Peptide transporter PTR3-A OS=Arabidopsis thaliana GN=PTR3-A PE=2 SV=1	hvu-MIR6207-p5	biological_process	response to histidine	0.0223525
GO:0006573	comp112040_c0	comp112040_c0	Glyoxylate/succinic semialdehyde reductase 1 OS=Arabidopsis thaliana GN=GLYR1 PE=1 SV=1	PC-5p-520147_3	biological_process	valine metabolic process	0.0223525
GO:0010166	comp94136_c0	comp94136_c0	Ethylene-responsive transcription factor WIN1 OS=Arabidopsis thaliana GN=WIN1 PE=2 SV=1	PC-5p-602419_3	biological_process	wax metabolic process	0.0223525
GO:0015112	comp111753_c1	comp111753_c1	Nitrate transporter 1.1 OS=Arabidopsis thaliana GN=NRT1.1 PE=1 SV=1	PC-3p-305714_6	molecular_function	nitrate transmembrane transporter activity	0.0223525
GO:0015740	comp38359_c0	comp38359_c0		PC-5p-917389_2	biological_process	C4-dicarboxylate transport	0.0223525
GO:0000398	comp59223_c0	comp59223_c0	Pre-mRNA-processing factor 6 OS=Mus musculus GN=Prpf6 PE=2 SV=1	PC-3p-103459_17	biological_process	mRNA splicing, via spliceosome	0.0229223
GO:0000398	comp117023_c0	comp117023_c0	Heat stress transcription factor C-1a OS=Oryza sativa subsp. japonica GN=HSFC1A PE=2 SV=2	PC-3p-305714_6	biological_process	mRNA splicing, via spliceosome	0.0229223
GO:0000398	comp107505_c0	comp107505_c0	"transposon protein, putative, Mutator sub-class [Oryza sativa Japonica Group]"	PC-3p-124359_14	biological_process	mRNA splicing, via spliceosome	0.0229223
GO:0016787	comp8755_c0	comp8755_c0	Vacuolar protease A OS=Neurospora crassa (strain ATCC 24698 / 74-OR23-1A / CBS 708.71 / DSM 1257 / FGSC 987) GN=pep-4 PE=3 SV=2	sbi-MIR166b-p5_1ss21AG	molecular_function	hydrolase activity	0.0275644
GO:0016787	comp125576_c0	comp125576_c0	Endoribonuclease Dicer homolog 1 OS=Oryza sativa subsp. japonica GN=DCL1 PE=3 SV=1	osa-miR162b_1ss8GA	molecular_function	hydrolase activity	0.0275644
GO:0016787	comp124940_c0	comp124940_c0	Uncharacterized protein At2g02148 OS=Arabidopsis thaliana GN=At2g02148 PE=2 SV=1	osa-miR156a_L+1	molecular_function	hydrolase activity	0.0275644
GO:0016787	comp124940_c0	comp124940_c0	Uncharacterized protein At2g02148 OS=Arabidopsis thaliana GN=At2g02148 PE=2 SV=1	osa-miR156k_L+1R-1_1ss12GT	molecular_function	hydrolase activity	0.0275644
GO:0016787	comp117401_c0	comp117401_c0	hypothetical protein SORBIDRAFT_02g000620 [Sorghum bicolor]	PC-3p-103459_17	molecular_function	hydrolase activity	0.0275644
GO:0016787	comp124449_c0	comp124449_c0	DNA annealing helicase and endonuclease ZRANB3 OS=Mus musculus GN=Zranb3 PE=1 SV=1	hvu-MIR6207-p5	molecular_function	hydrolase activity	0.0275644
GO:0016787	comp113655_c1	comp113655_c1	DEAD-box ATP-dependent RNA helicase 12 OS=Oryza sativa subsp. japonica GN=Os10g0503700 PE=2 SV=2	osa-MIR444c-p5	molecular_function	hydrolase activity	0.0275644
GO:0016787	comp125458_c0	comp125458_c0	"Uncharacterized aarF domain-containing protein kinase At4g31390, chloroplastic OS=Arabidopsis thaliana GN=At4g31390 PE=1 SV=1"	PC-5p-992769_2	molecular_function	hydrolase activity	0.0275644
GO:0016787	comp117292_c0	comp117292_c0	IAA-amino acid hydrolase ILR1-like 1 OS=Oryza sativa subsp. japonica GN=ILL1 PE=2 SV=1	PC-3p-181512_9	molecular_function	hydrolase activity	0.0275644
GO:0016787	comp245857_c0	comp245857_c0	Ras-related protein RABH1e OS=Arabidopsis thaliana GN=RABH1E PE=2 SV=1	bdi-miR444c	molecular_function	hydrolase activity	0.0275644
GO:0016787	comp120231_c1	comp120231_c1	Protein CbbY OS=Rhodobacter sphaeroides GN=cbbY PE=3 SV=1	PC-3p-305714_6	molecular_function	hydrolase activity	0.0275644
GO:0016787	comp113651_c0	comp113651_c0	hypothetical protein SORBIDRAFT_01g018420 [Sorghum bicolor]	PC-3p-305714_6	molecular_function	hydrolase activity	0.0275644
GO:0016787	comp88425_c0	comp88425_c0	hypothetical protein SORBIDRAFT_01g034190 [Sorghum bicolor]	PC-3p-305714_6	molecular_function	hydrolase activity	0.0275644
GO:0016787	comp89646_c0	comp89646_c0	Aspartic proteinase PCS1 OS=Arabidopsis thaliana GN=PCS1 PE=2 SV=1	PC-3p-305714_6	molecular_function	hydrolase activity	0.0275644
GO:0016787	comp118825_c0	comp118825_c0	Purple acid phosphatase 2 OS=Ipomoea batatas GN=PAP2 PE=1 SV=1	PC-3p-305714_6	molecular_function	hydrolase activity	0.0275644
GO:0016787	comp105324_c0	comp105324_c0	Probable carboxylesterase 2 OS=Arabidopsis thaliana GN=CXE2 PE=2 SV=1	PC-3p-305714_6	molecular_function	hydrolase activity	0.0275644
GO:0016787	comp125458_c0	comp125458_c0	"Uncharacterized aarF domain-containing protein kinase At4g31390, chloroplastic OS=Arabidopsis thaliana GN=At4g31390 PE=1 SV=1"	osa-MIR818e-p3_2ss16AG21GA	molecular_function	hydrolase activity	0.0275644
GO:0016787	comp124940_c0	comp124940_c0	Uncharacterized protein At2g02148 OS=Arabidopsis thaliana GN=At2g02148 PE=2 SV=1	osa-miR156a_L-1	molecular_function	hydrolase activity	0.0275644
GO:0016787	comp124940_c0	comp124940_c0	Uncharacterized protein At2g02148 OS=Arabidopsis thaliana GN=At2g02148 PE=2 SV=1	sbi-miR156a	molecular_function	hydrolase activity	0.0275644
GO:0016787	comp115709_c0	comp115709_c0	Lipase OS=Rhizomucor miehei PE=1 SV=2	PC-5p-120899_14	molecular_function	hydrolase activity	0.0275644
GO:0016787	comp124940_c0	comp124940_c0	Uncharacterized protein At2g02148 OS=Arabidopsis thaliana GN=At2g02148 PE=2 SV=1	osa-miR156a_R+1	molecular_function	hydrolase activity	0.0275644
GO:0016787	comp125458_c0	comp125458_c0	"Uncharacterized aarF domain-containing protein kinase At4g31390, chloroplastic OS=Arabidopsis thaliana GN=At4g31390 PE=1 SV=1"	PC-5p-917389_2	molecular_function	hydrolase activity	0.0275644
GO:0016787	comp125458_c0	comp125458_c0	"Uncharacterized aarF domain-containing protein kinase At4g31390, chloroplastic OS=Arabidopsis thaliana GN=At4g31390 PE=1 SV=1"	osa-MIR818e-p5_2ss10CT21TC	molecular_function	hydrolase activity	0.0275644
GO:0016787	comp125458_c0	comp125458_c0	"Uncharacterized aarF domain-containing protein kinase At4g31390, chloroplastic OS=Arabidopsis thaliana GN=At4g31390 PE=1 SV=1"	osa-MIR812r-p3_2ss12AG21GA	molecular_function	hydrolase activity	0.0275644
GO:0016787	comp113466_c0	comp113466_c0	Purple acid phosphatase 22 OS=Arabidopsis thaliana GN=PAP22 PE=2 SV=1	osa-miR172d-5p	molecular_function	hydrolase activity	0.0275644
GO:0016787	comp124940_c0	comp124940_c0	Uncharacterized protein At2g02148 OS=Arabidopsis thaliana GN=At2g02148 PE=2 SV=1	ata-miR156a-5p	molecular_function	hydrolase activity	0.0275644
GO:0016787	comp5337_c0	comp5337_c0	Trifunctional nucleotide phosphoesterase protein YfkN OS=Bacillus subtilis (strain 168) GN=yfkN PE=1 SV=1	osa-miR390-5p	molecular_function	hydrolase activity	0.0275644
GO:0016787	comp124940_c0	comp124940_c0	Uncharacterized protein At2g02148 OS=Arabidopsis thaliana GN=At2g02148 PE=2 SV=1	osa-miR156a_L-1R+1	molecular_function	hydrolase activity	0.0275644
GO:0016787	comp125458_c0	comp125458_c0	"Uncharacterized aarF domain-containing protein kinase At4g31390, chloroplastic OS=Arabidopsis thaliana GN=At4g31390 PE=1 SV=1"	osa-MIR812e-p3_2ss5AG17CT	molecular_function	hydrolase activity	0.0275644
GO:0016787	comp934524_c0	comp934524_c0	hypothetical protein CONPUDRAFT_163521 [Coniophora puteana RWD-64-598 SS2]	PC-5p-46018_45	molecular_function	hydrolase activity	0.0275644
GO:0005945	comp107861_c1	comp107861_c1	Pyrophosphate--fructose 6-phosphate 1-phosphotransferase subunit alpha OS=Ricinus communis GN=PFP-ALPHA PE=3 SV=1	PC-3p-197368_9	cellular_component	6-phosphofructokinase complex	0.0295527
GO:0005945	comp55404_c0	comp55404_c0	6-phosphofructokinase 6 OS=Arabidopsis thaliana GN=PFK6 PE=1 SV=1	osa-miR396a-3p_R+1	cellular_component	6-phosphofructokinase complex	0.0295527
GO:0003872	comp107861_c1	comp107861_c1	Pyrophosphate--fructose 6-phosphate 1-phosphotransferase subunit alpha OS=Ricinus communis GN=PFP-ALPHA PE=3 SV=1	PC-3p-197368_9	molecular_function	6-phosphofructokinase activity	0.0295527
GO:0003872	comp55404_c0	comp55404_c0	6-phosphofructokinase 6 OS=Arabidopsis thaliana GN=PFK6 PE=1 SV=1	osa-miR396a-3p_R+1	molecular_function	6-phosphofructokinase activity	0.0295527
GO:0019882	comp116418_c0	comp116418_c0		osa-miR164a	biological_process	antigen processing and presentation	0.0295527
GO:0019882	comp116418_c0	comp116418_c0		osa-miR164a	biological_process	antigen processing and presentation	0.0295527
GO:0019882	comp113510_c0	comp113510_c0	Putative yippee-like protein Os10g0369500 OS=Oryza sativa subsp. japonica GN=Os10g0369500 PE=3 SV=1	PC-5p-19523_133	biological_process	antigen processing and presentation	0.0295527
GO:0050080	comp1310780_c0	comp1310780_c0	malonyl-CoA decarboxylase [Capsaspora owczarzaki ATCC 30864]	PC-3p-305714_6	molecular_function	malonyl-CoA decarboxylase activity	0.0333411
GO:0015804	comp119179_c1	comp119179_c1	Proton-coupled amino acid transporter 1 OS=Homo sapiens GN=SLC36A1 PE=1 SV=1	osa-MIR812r-p3_2ss5AG17CT	biological_process	neutral amino acid transport	0.0333411
GO:0015804	comp119179_c1	comp119179_c1	Proton-coupled amino acid transporter 1 OS=Homo sapiens GN=SLC36A1 PE=1 SV=1	osa-MIR818e-p3_2ss16AG21GA	biological_process	neutral amino acid transport	0.0333411
GO:0015804	comp119179_c1	comp119179_c1	Proton-coupled amino acid transporter 1 OS=Homo sapiens GN=SLC36A1 PE=1 SV=1	PC-3p-507027_3	biological_process	neutral amino acid transport	0.0333411
GO:0015804	comp119179_c1	comp119179_c1	Proton-coupled amino acid transporter 1 OS=Homo sapiens GN=SLC36A1 PE=1 SV=1	osa-MIR812e-p3_2ss5AG17CT	biological_process	neutral amino acid transport	0.0333411
GO:0010099	comp102047_c0	comp102047_c0	Constitutive photomorphogenesis protein 10 OS=Arabidopsis thaliana GN=COP10 PE=1 SV=1	PC-3p-305714_6	biological_process	regulation of photomorphogenesis	0.0333411
GO:0010099	comp102047_c0	comp102047_c0	Constitutive photomorphogenesis protein 10 OS=Arabidopsis thaliana GN=COP10 PE=1 SV=1	PC-3p-305714_6	biological_process	regulation of photomorphogenesis	0.0333411
GO:0008442	comp112040_c0	comp112040_c0	Glyoxylate/succinic semialdehyde reductase 1 OS=Arabidopsis thaliana GN=GLYR1 PE=1 SV=1	PC-5p-520147_3	molecular_function	3-hydroxyisobutyrate dehydrogenase activity	0.0333411
GO:0010190	comp92040_c0	comp92040_c0	uncharacterized protein LOC100278550 [Zea mays]	PC-3p-113138_15	biological_process	cytochrome b6f complex assembly	0.0333411
GO:0006680	comp123884_c0	comp123884_c0	Non-lysosomal glucosylceramidase OS=Rattus norvegicus GN=Gba2 PE=2 SV=2	PC-5p-602419_3	biological_process	glucosylceramide catabolic process	0.0333411
GO:0004373	comp116882_c0	comp116882_c0	Homologous-pairing protein 2 homolog OS=Arabidopsis thaliana GN=HOP2 PE=1 SV=1	PC-3p-305714_6	molecular_function	glycogen (starch) synthase activity	0.0333411
GO:0007276	comp124886_c0	comp124886_c0	DENN domain-containing protein 5B OS=Danio rerio GN=dennd5b PE=2 SV=2	osa-miR156a_L-1	biological_process	gamete generation	0.0333411
GO:0007276	comp124886_c0	comp124886_c0	DENN domain-containing protein 5B OS=Danio rerio GN=dennd5b PE=2 SV=2	osa-miR156a_L-1R+1	biological_process	gamete generation	0.0333411
GO:0007423	comp96988_c0	comp96988_c0		osa-miR156j-3p_2ss8CG21GT	biological_process	sensory organ development	0.0333411
GO:0047487	comp124940_c0	comp124940_c0	Uncharacterized protein At2g02148 OS=Arabidopsis thaliana GN=At2g02148 PE=2 SV=1	osa-miR156a_L+1	molecular_function	oligogalacturonide lyase activity	0.0333411
GO:0047487	comp124940_c0	comp124940_c0	Uncharacterized protein At2g02148 OS=Arabidopsis thaliana GN=At2g02148 PE=2 SV=1	osa-miR156k_L+1R-1_1ss12GT	molecular_function	oligogalacturonide lyase activity	0.0333411
GO:0047487	comp124940_c0	comp124940_c0	Uncharacterized protein At2g02148 OS=Arabidopsis thaliana GN=At2g02148 PE=2 SV=1	osa-miR156a_L-1	molecular_function	oligogalacturonide lyase activity	0.0333411
GO:0047487	comp124940_c0	comp124940_c0	Uncharacterized protein At2g02148 OS=Arabidopsis thaliana GN=At2g02148 PE=2 SV=1	sbi-miR156a	molecular_function	oligogalacturonide lyase activity	0.0333411
GO:0047487	comp124940_c0	comp124940_c0	Uncharacterized protein At2g02148 OS=Arabidopsis thaliana GN=At2g02148 PE=2 SV=1	osa-miR156a_R+1	molecular_function	oligogalacturonide lyase activity	0.0333411
GO:0047487	comp124940_c0	comp124940_c0	Uncharacterized protein At2g02148 OS=Arabidopsis thaliana GN=At2g02148 PE=2 SV=1	ata-miR156a-5p	molecular_function	oligogalacturonide lyase activity	0.0333411
GO:0047487	comp124940_c0	comp124940_c0	Uncharacterized protein At2g02148 OS=Arabidopsis thaliana GN=At2g02148 PE=2 SV=1	osa-miR156a_L-1R+1	molecular_function	oligogalacturonide lyase activity	0.0333411
GO:0048608	comp112551_c0	comp112551_c0	Floral homeotic protein APETALA 2 OS=Arabidopsis thaliana GN=AP2 PE=1 SV=1	osa-miR172a	biological_process	reproductive structure development	0.0333411
GO:0009743	comp119604_c0	comp119604_c0	Auxin response factor 22 OS=Oryza sativa subsp. japonica GN=ARF22 PE=2 SV=1	osa-miR160a-5p_L+2R-1	biological_process	response to carbohydrate	0.0333411
GO:0009743	comp119604_c0	comp119604_c0	Auxin response factor 22 OS=Oryza sativa subsp. japonica GN=ARF22 PE=2 SV=1	osa-miR160a-5p	biological_process	response to carbohydrate	0.0333411
GO:0009743	comp119604_c0	comp119604_c0	Auxin response factor 22 OS=Oryza sativa subsp. japonica GN=ARF22 PE=2 SV=1	osa-miR160a-5p_L+2	biological_process	response to carbohydrate	0.0333411
GO:0009166	comp5337_c0	comp5337_c0	Trifunctional nucleotide phosphoesterase protein YfkN OS=Bacillus subtilis (strain 168) GN=yfkN PE=1 SV=1	osa-miR390-5p	biological_process	nucleotide catabolic process	0.0333411
GO:0048441	comp119604_c0	comp119604_c0	Auxin response factor 22 OS=Oryza sativa subsp. japonica GN=ARF22 PE=2 SV=1	osa-miR160a-5p_L+2R-1	biological_process	petal development	0.0333411
GO:0048441	comp119604_c0	comp119604_c0	Auxin response factor 22 OS=Oryza sativa subsp. japonica GN=ARF22 PE=2 SV=1	osa-miR160a-5p	biological_process	petal development	0.0333411
GO:0048441	comp119604_c0	comp119604_c0	Auxin response factor 22 OS=Oryza sativa subsp. japonica GN=ARF22 PE=2 SV=1	osa-miR160a-5p_L+2	biological_process	petal development	0.0333411
GO:0005212	comp96988_c0	comp96988_c0		osa-miR156j-3p_2ss8CG21GT	molecular_function	structural constituent of eye lens	0.0333411
GO:0006955	comp50760_c0	comp50760_c0		bdi-MIR444d-p5_1ss20TC	biological_process	immune response	0.035877
GO:0006955	comp116418_c0	comp116418_c0		osa-miR164a	biological_process	immune response	0.035877
GO:0006955	comp116418_c0	comp116418_c0		osa-miR164a	biological_process	immune response	0.035877
GO:0006955	comp96318_c0	comp96318_c0	Uncharacterized mitochondrial protein AtMg01250 OS=Arabidopsis thaliana GN=AtMg01250 PE=4 SV=1	osa-MIR812r-p3_2ss12AG21GA	biological_process	immune response	0.035877
GO:0006955	comp113510_c0	comp113510_c0	Putative yippee-like protein Os10g0369500 OS=Oryza sativa subsp. japonica GN=Os10g0369500 PE=3 SV=1	PC-5p-19523_133	biological_process	immune response	0.035877
GO:0009640	comp122372_c0	comp122372_c0	Probable indole-3-acetic acid-amido synthetase GH3.5 OS=Oryza sativa subsp. japonica GN=GH3.5 PE=2 SV=1	PC-5p-376919_5	biological_process	photomorphogenesis	0.0367663
GO:0009640	comp116504_c0	comp116504_c0	ABC transporter B family member 19 OS=Arabidopsis thaliana GN=ABCB19 PE=1 SV=1	PC-5p-1654468_1	biological_process	photomorphogenesis	0.0367663
GO:0022891	comp120620_c0	comp120620_c0	Polyol transporter 5 OS=Arabidopsis thaliana GN=PLT5 PE=1 SV=2	PC-5p-602419_3	molecular_function	substrate-specific transmembrane transporter activity	0.0369097
GO:0022891	comp765152_c0	comp765152_c0	Hexose carrier protein HEX6 OS=Ricinus communis GN=HEX6 PE=2 SV=1	osa-miR169b_L+2R-2	molecular_function	substrate-specific transmembrane transporter activity	0.0369097
GO:0022891	comp106064_c0	comp106064_c0	Hexose carrier protein HEX6 OS=Ricinus communis GN=HEX6 PE=2 SV=1	PC-5p-19523_133	molecular_function	substrate-specific transmembrane transporter activity	0.0369097
GO:0016597	comp117010_c0	comp117010_c0	[Protein-PII] uridylyltransferase OS=Nitrobacter winogradskyi (strain Nb-255 / ATCC 25391) GN=glnD PE=3 SV=1	hvu-MIR6207-p5	molecular_function	amino acid binding	0.038355
GO:0016597	comp117010_c0	comp117010_c0	[Protein-PII] uridylyltransferase OS=Nitrobacter winogradskyi (strain Nb-255 / ATCC 25391) GN=glnD PE=3 SV=1	hvu-MIR6207-p5	molecular_function	amino acid binding	0.038355
GO:0016597	comp93728_c0	comp93728_c0	hypothetical protein SORBIDRAFT_08g017040 [Sorghum bicolor]	PC-3p-305714_6	molecular_function	amino acid binding	0.038355
GO:0016597	comp122808_c0	comp122808_c0	TPA: ACR8 [Zea mays]	PC-3p-326287_5	molecular_function	amino acid binding	0.038355
GO:0080083	comp109316_c0	comp109316_c0	Beta-glucosidase 8 OS=Oryza sativa subsp. japonica GN=BGLU8 PE=1 SV=1	PC-3p-305714_6	molecular_function	beta-gentiobiose beta-glucosidase activity	0.0442065
GO:0042936	comp123529_c0	comp123529_c0	Peptide transporter PTR3-A OS=Arabidopsis thaliana GN=PTR3-A PE=2 SV=1	hvu-MIR6207-p5	molecular_function	dipeptide transporter activity	0.0442065
GO:0003987	comp119282_c0	comp119282_c0	"Acetate--CoA ligase ACS, chloroplastic/glyoxysomal OS=Arabidopsis thaliana GN=ACS PE=1 SV=1"	hvu-MIR6189-p3_2ss9CT18TG	molecular_function	acetate-CoA ligase activity	0.0442065
GO:0080082	comp109316_c0	comp109316_c0	Beta-glucosidase 8 OS=Oryza sativa subsp. japonica GN=BGLU8 PE=1 SV=1	PC-3p-305714_6	molecular_function	esculin beta-glucosidase activity	0.0442065
GO:0008361	comp116504_c0	comp116504_c0	ABC transporter B family member 19 OS=Arabidopsis thaliana GN=ABCB19 PE=1 SV=1	PC-5p-1654468_1	biological_process	regulation of cell size	0.0442065
GO:0002943	comp115736_c0	comp115736_c0	tRNA-dihydrouridine(16/17) synthase [NAD(P)(+)]-like OS=Rattus norvegicus GN=Dus1l PE=2 SV=1	osa-miR156a_L-1	biological_process	tRNA dihydrouridine synthesis	0.0442065
GO:0071630	comp124326_c0	comp124326_c0	Serine/threonine-protein kinase TIO OS=Arabidopsis thaliana GN=TIO PE=1 SV=1	osa-MIR812r-p3_2ss5AG17CT	biological_process	nucleus-associated proteasomal ubiquitin-dependent protein catabolic process	0.0442065
GO:0071630	comp124326_c0	comp124326_c0	Serine/threonine-protein kinase TIO OS=Arabidopsis thaliana GN=TIO PE=1 SV=1	PC-3p-507027_3	biological_process	nucleus-associated proteasomal ubiquitin-dependent protein catabolic process	0.0442065
GO:0071630	comp124326_c0	comp124326_c0	Serine/threonine-protein kinase TIO OS=Arabidopsis thaliana GN=TIO PE=1 SV=1	osa-MIR812e-p3_2ss5AG17CT	biological_process	nucleus-associated proteasomal ubiquitin-dependent protein catabolic process	0.0442065
GO:0080079	comp109316_c0	comp109316_c0	Beta-glucosidase 8 OS=Oryza sativa subsp. japonica GN=BGLU8 PE=1 SV=1	PC-3p-305714_6	molecular_function	cellobiose glucosidase activity	0.0442065
GO:0070981	comp118663_c0	comp118663_c0	Asparagine synthetase [glutamine-hydrolyzing] 2 OS=Oryza sativa subsp. japonica GN=Os06g0265000 PE=2 SV=3	zma-miR159c-3p_L-1R-1	biological_process	L-asparagine biosynthetic process	0.0442065
GO:0010337	comp122572_c0	comp122572_c0	Chitinase-like protein 1 OS=Arabidopsis thaliana GN=CTL1 PE=1 SV=1	PC-3p-305714_6	biological_process	regulation of salicylic acid metabolic process	0.0442065
GO:0042939	comp123529_c0	comp123529_c0	Peptide transporter PTR3-A OS=Arabidopsis thaliana GN=PTR3-A PE=2 SV=1	hvu-MIR6207-p5	biological_process	tripeptide transport	0.0442065
GO:0042937	comp123529_c0	comp123529_c0	Peptide transporter PTR3-A OS=Arabidopsis thaliana GN=PTR3-A PE=2 SV=1	hvu-MIR6207-p5	molecular_function	tripeptide transporter activity	0.0442065
GO:0009558	comp124326_c0	comp124326_c0	Serine/threonine-protein kinase TIO OS=Arabidopsis thaliana GN=TIO PE=1 SV=1	osa-MIR812r-p3_2ss5AG17CT	biological_process	embryo sac cellularization	0.0442065
GO:0009558	comp124326_c0	comp124326_c0	Serine/threonine-protein kinase TIO OS=Arabidopsis thaliana GN=TIO PE=1 SV=1	PC-3p-507027_3	biological_process	embryo sac cellularization	0.0442065
GO:0009558	comp124326_c0	comp124326_c0	Serine/threonine-protein kinase TIO OS=Arabidopsis thaliana GN=TIO PE=1 SV=1	osa-MIR812e-p3_2ss5AG17CT	biological_process	embryo sac cellularization	0.0442065
GO:0070566	comp122372_c0	comp122372_c0	Probable indole-3-acetic acid-amido synthetase GH3.5 OS=Oryza sativa subsp. japonica GN=GH3.5 PE=2 SV=1	PC-5p-376919_5	molecular_function	adenylyltransferase activity	0.0442065
GO:0042938	comp123529_c0	comp123529_c0	Peptide transporter PTR3-A OS=Arabidopsis thaliana GN=PTR3-A PE=2 SV=1	hvu-MIR6207-p5	biological_process	dipeptide transport	0.0442065
GO:0080060	comp121891_c0	comp121891_c0	Homeobox-leucine zipper protein HOX32 OS=Oryza sativa subsp. japonica GN=HOX32 PE=2 SV=1	osa-miR166a-3p	biological_process	integument development	0.0442065
GO:0080060	comp121891_c0	comp121891_c0	Homeobox-leucine zipper protein HOX32 OS=Oryza sativa subsp. japonica GN=HOX32 PE=2 SV=1	osa-miR166a-3p_1ss21CA	biological_process	integument development	0.0442065
GO:0080060	comp121891_c0	comp121891_c0	Homeobox-leucine zipper protein HOX32 OS=Oryza sativa subsp. japonica GN=HOX32 PE=2 SV=1	osa-miR166a-3p_L-1	biological_process	integument development	0.0442065
GO:0009694	comp122372_c0	comp122372_c0	Probable indole-3-acetic acid-amido synthetase GH3.5 OS=Oryza sativa subsp. japonica GN=GH3.5 PE=2 SV=1	PC-5p-376919_5	biological_process	jasmonic acid metabolic process	0.0442065
GO:0044434	comp115856_c0	comp115856_c0	"50S ribosomal protein L19, chloroplastic OS=Spinacia oleracea GN=RPL19 PE=1 SV=2"	PC-3p-89706_20	cellular_component	chloroplast part	0.0442065
GO:0044434	comp115856_c0	comp115856_c0	"50S ribosomal protein L19, chloroplastic OS=Spinacia oleracea GN=RPL19 PE=1 SV=2"	PC-3p-89706_20	cellular_component	chloroplast part	0.0442065
GO:0008356	comp122900_c0	comp122900_c0	Protein SCARECROW OS=Zea mays GN=SCR PE=2 SV=1	PC-3p-305714_6	biological_process	asymmetric cell division	0.0442065
GO:0080081	comp109316_c0	comp109316_c0	Beta-glucosidase 8 OS=Oryza sativa subsp. japonica GN=BGLU8 PE=1 SV=1	PC-3p-305714_6	molecular_function	4-methylumbelliferyl-beta-D-glucopyranoside beta-glucosidase activity	0.0442065
GO:0080123	comp122372_c0	comp122372_c0	Probable indole-3-acetic acid-amido synthetase GH3.5 OS=Oryza sativa subsp. japonica GN=GH3.5 PE=2 SV=1	PC-5p-376919_5	molecular_function	jasmonate-amino synthetase activity	0.0442065
GO:0031144	comp124326_c0	comp124326_c0	Serine/threonine-protein kinase TIO OS=Arabidopsis thaliana GN=TIO PE=1 SV=1	osa-MIR812r-p3_2ss5AG17CT	biological_process	proteasome localization	0.0442065
GO:0031144	comp124326_c0	comp124326_c0	Serine/threonine-protein kinase TIO OS=Arabidopsis thaliana GN=TIO PE=1 SV=1	PC-3p-507027_3	biological_process	proteasome localization	0.0442065
GO:0031144	comp124326_c0	comp124326_c0	Serine/threonine-protein kinase TIO OS=Arabidopsis thaliana GN=TIO PE=1 SV=1	osa-MIR812e-p3_2ss5AG17CT	biological_process	proteasome localization	0.0442065
GO:0008914	comp125223_c0	comp125223_c0	Symplekin OS=Homo sapiens GN=SYMPK PE=1 SV=2	osa-miR167a-5p	molecular_function	leucyltransferase activity	0.0442065
GO:0047668	comp109316_c0	comp109316_c0	Beta-glucosidase 8 OS=Oryza sativa subsp. japonica GN=BGLU8 PE=1 SV=1	PC-3p-305714_6	molecular_function	amygdalin beta-glucosidase activity	0.0442065
GO:0030704	comp120819_c0	comp120819_c0	Floral homeotic protein APETALA 2 OS=Arabidopsis thaliana GN=AP2 PE=1 SV=1	osa-miR172a	biological_process	vitelline membrane formation	0.0442065
GO:0001522	comp90747_c0	comp90747_c0	tRNA pseudouridine synthase A OS=Caulobacter sp. (strain K31) GN=truA PE=3 SV=1	osa-miR6255_L-3	biological_process	pseudouridine synthesis	0.0460065
GO:0001522	comp125621_c0	comp125621_c0	Small subunit processome component 20 homolog OS=Homo sapiens GN=UTP20 PE=1 SV=3	PC-3p-43738_48	biological_process	pseudouridine synthesis	0.0460065
GO:0001522	comp74305_c0	comp74305_c0		PC-5p-19523_133	biological_process	pseudouridine synthesis	0.0460065
GO:0046983	comp120065_c0	comp120065_c0	Caffeic acid 3-O-methyltransferase OS=Ammi majus GN=COMT PE=1 SV=1	PC-3p-113138_15	molecular_function	protein dimerization activity	0.046492
GO:0046983	comp118303_c1	comp118303_c1	Zinc finger MYM-type protein 5 OS=Bos taurus GN=ZMYM5 PE=2 SV=2	PC-3p-113138_15	molecular_function	protein dimerization activity	0.046492
GO:0046983	comp120065_c0	comp120065_c0	Caffeic acid 3-O-methyltransferase OS=Ammi majus GN=COMT PE=1 SV=1	PC-5p-402658_4	molecular_function	protein dimerization activity	0.046492
GO:0046983	comp109525_c0	comp109525_c0	Hexokinase-6 OS=Oryza sativa subsp. japonica GN=HXK6 PE=2 SV=1	osa-MIR444c-p5	molecular_function	protein dimerization activity	0.046492
GO:0046983	comp119604_c0	comp119604_c0	Auxin response factor 22 OS=Oryza sativa subsp. japonica GN=ARF22 PE=2 SV=1	osa-miR160a-5p_L+2R-1	molecular_function	protein dimerization activity	0.046492
GO:0046983	comp120922_c1	comp120922_c1	Transcription factor bHLH25 OS=Arabidopsis thaliana GN=BHLH25 PE=2 SV=2	PC-5p-602419_3	molecular_function	protein dimerization activity	0.046492
GO:0046983	comp114463_c0	comp114463_c0	Transcription factor bHLH47 OS=Arabidopsis thaliana GN=BHLH47 PE=2 SV=1	PC-3p-305714_6	molecular_function	protein dimerization activity	0.046492
GO:0046983	comp119604_c0	comp119604_c0	Auxin response factor 22 OS=Oryza sativa subsp. japonica GN=ARF22 PE=2 SV=1	osa-miR160a-5p	molecular_function	protein dimerization activity	0.046492
GO:0046983	comp125214_c0	comp125214_c0	U-box domain-containing protein 45 OS=Arabidopsis thaliana GN=PUB45 PE=1 SV=1	PC-5p-520147_3	molecular_function	protein dimerization activity	0.046492
GO:0046983	comp119725_c1	comp119725_c1	MADS-box transcription factor 27 OS=Oryza sativa subsp. japonica GN=MADS27 PE=2 SV=2	osa-miR444a-3p.2	molecular_function	protein dimerization activity	0.046492
GO:0046983	comp119725_c1	comp119725_c1	MADS-box transcription factor 27 OS=Oryza sativa subsp. japonica GN=MADS27 PE=2 SV=2	osa-miR444a-3p.2_1ss9CT	molecular_function	protein dimerization activity	0.046492
GO:0046983	comp119604_c0	comp119604_c0	Auxin response factor 22 OS=Oryza sativa subsp. japonica GN=ARF22 PE=2 SV=1	osa-miR160a-5p_L+2	molecular_function	protein dimerization activity	0.046492
GO:0046983	comp121734_c1	comp121734_c1	Aspartate-semialdehyde dehydrogenase OS=Synechocystis sp. (strain PCC 6803 / Kazusa) GN=asd PE=3 SV=2	PC-5p-468979_4	molecular_function	protein dimerization activity	0.046492
GO:0046983	comp116054_c1	comp116054_c1	MADS-box transcription factor 23 OS=Oryza sativa subsp. japonica GN=MADS23 PE=2 SV=1	osa-MIR444c-p5_1ss7TA	molecular_function	protein dimerization activity	0.046492
GO:0006094	comp119282_c0	comp119282_c0	"Acetate--CoA ligase ACS, chloroplastic/glyoxysomal OS=Arabidopsis thaliana GN=ACS PE=1 SV=1"	hvu-MIR6189-p3_2ss9CT18TG	biological_process	gluconeogenesis	0.0472694
GO:0006094	comp109525_c0	comp109525_c0	Hexokinase-6 OS=Oryza sativa subsp. japonica GN=HXK6 PE=2 SV=1	osa-MIR444c-p5	biological_process	gluconeogenesis	0.0472694
GO:0006094	comp107861_c1	comp107861_c1	Pyrophosphate--fructose 6-phosphate 1-phosphotransferase subunit alpha OS=Ricinus communis GN=PFP-ALPHA PE=3 SV=1	PC-3p-197368_9	biological_process	gluconeogenesis	0.0472694
GO:0006094	comp55404_c0	comp55404_c0	6-phosphofructokinase 6 OS=Arabidopsis thaliana GN=PFK6 PE=1 SV=1	osa-miR396a-3p_R+1	biological_process	gluconeogenesis	0.0472694
GO:0006094	comp64982_c0	comp64982_c0		PC-3p-89706_20	biological_process	gluconeogenesis	0.0472694
GO:0006094	comp64982_c0	comp64982_c0		PC-3p-89706_20	biological_process	gluconeogenesis	0.0472694
GO:0006094	comp116117_c0	comp116117_c0	Aldehyde dehydrogenase family 3 member F1 OS=Arabidopsis thaliana GN=ALDH3F1 PE=2 SV=2	PC-3p-2836_619	biological_process	gluconeogenesis	0.0472694
GO:0030173	comp121141_c0	comp121141_c0		PC-5p-602419_3	cellular_component	integral component of Golgi membrane	0.0473056
GO:0030173	comp100068_c0	comp100068_c0	hypothetical protein SORBIDRAFT_02g042013 [Sorghum bicolor]	osa-MIR812r-p3_2ss5AG17CT	cellular_component	integral component of Golgi membrane	0.0473056
GO:0030173	comp100068_c0	comp100068_c0	hypothetical protein SORBIDRAFT_02g042013 [Sorghum bicolor]	osa-MIR812e-p3_2ss5AG17CT	cellular_component	integral component of Golgi membrane	0.0473056
GO:0009725	comp119604_c0	comp119604_c0	Auxin response factor 22 OS=Oryza sativa subsp. japonica GN=ARF22 PE=2 SV=1	osa-miR160a-5p_L+2R-1	biological_process	response to hormone	0.0500931
GO:0009725	comp123417_c0	comp123417_c0	Auxin response factor 8 OS=Oryza sativa subsp. japonica GN=ARF8 PE=2 SV=1	osa-miR160a-5p_L+2R-1	biological_process	response to hormone	0.0500931
GO:0009725	comp119604_c0	comp119604_c0	Auxin response factor 22 OS=Oryza sativa subsp. japonica GN=ARF22 PE=2 SV=1	osa-miR160a-5p	biological_process	response to hormone	0.0500931
GO:0009725	comp123417_c0	comp123417_c0	Auxin response factor 8 OS=Oryza sativa subsp. japonica GN=ARF8 PE=2 SV=1	osa-miR160a-5p	biological_process	response to hormone	0.0500931
GO:0009725	comp119604_c0	comp119604_c0	Auxin response factor 22 OS=Oryza sativa subsp. japonica GN=ARF22 PE=2 SV=1	osa-miR160a-5p_L+2	biological_process	response to hormone	0.0500931
GO:0009725	comp123417_c0	comp123417_c0	Auxin response factor 8 OS=Oryza sativa subsp. japonica GN=ARF8 PE=2 SV=1	osa-miR160a-5p_L+2	biological_process	response to hormone	0.0500931
GO:0003682	comp124862_c0	comp124862_c0	DNA (cytosine-5)-methyltransferase 1B OS=Oryza sativa subsp. japonica GN=MET1B PE=2 SV=1	osa-miR162b_1ss8GA	molecular_function	chromatin binding	0.0507434
GO:0003682	comp124449_c0	comp124449_c0	DNA annealing helicase and endonuclease ZRANB3 OS=Mus musculus GN=Zranb3 PE=1 SV=1	hvu-MIR6207-p5	molecular_function	chromatin binding	0.0507434
GO:0003682	comp117158_c0	comp117158_c0	hypothetical protein SORBIDRAFT_04g021070 [Sorghum bicolor]	osa-MIR444c-p5	molecular_function	chromatin binding	0.0507434
GO:0003682	comp124645_c0	comp124645_c0	Transcription factor LAF1 OS=Arabidopsis thaliana GN=LAF1 PE=1 SV=2	PC-3p-89706_20	molecular_function	chromatin binding	0.0507434
GO:0003682	comp124645_c0	comp124645_c0	Transcription factor LAF1 OS=Arabidopsis thaliana GN=LAF1 PE=1 SV=2	PC-3p-89706_20	molecular_function	chromatin binding	0.0507434
GO:0003682	comp116070_c0	comp116070_c0	Protein PHR1-LIKE 1 OS=Arabidopsis thaliana GN=PHL1 PE=1 SV=1	PC-3p-2836_619	molecular_function	chromatin binding	0.0507434
GO:0003682	comp125257_c0	comp125257_c0	Protein PHR1-LIKE 1 OS=Arabidopsis thaliana GN=PHL1 PE=1 SV=1	osa-MIR812r-p3_2ss5AG17CT	molecular_function	chromatin binding	0.0507434
GO:0003682	comp111910_c0	comp111910_c0	Transcription factor MYB86 OS=Arabidopsis thaliana GN=MYB86 PE=2 SV=1	PC-3p-305714_6	molecular_function	chromatin binding	0.0507434
GO:0003682	comp111910_c0	comp111910_c0	Transcription factor MYB86 OS=Arabidopsis thaliana GN=MYB86 PE=2 SV=1	PC-3p-305714_6	molecular_function	chromatin binding	0.0507434
GO:0003682	comp116070_c1	comp116070_c1	Myb family transcription factor APL OS=Arabidopsis thaliana GN=APL PE=2 SV=2	PC-5p-520147_3	molecular_function	chromatin binding	0.0507434
GO:0003682	comp125257_c0	comp125257_c0	Protein PHR1-LIKE 1 OS=Arabidopsis thaliana GN=PHL1 PE=1 SV=1	PC-3p-507027_3	molecular_function	chromatin binding	0.0507434
GO:0003682	comp125257_c0	comp125257_c0	Protein PHR1-LIKE 1 OS=Arabidopsis thaliana GN=PHL1 PE=1 SV=1	osa-MIR812e-p3_2ss5AG17CT	molecular_function	chromatin binding	0.0507434
GO:0003682	comp124645_c0	comp124645_c0	Transcription factor LAF1 OS=Arabidopsis thaliana GN=LAF1 PE=1 SV=2	osa-miR169b	molecular_function	chromatin binding	0.0507434
GO:0003682	comp124645_c0	comp124645_c0	Transcription factor LAF1 OS=Arabidopsis thaliana GN=LAF1 PE=1 SV=2	osa-miR169b	molecular_function	chromatin binding	0.0507434
GO:0000162	comp108083_c0	comp108083_c0	Prolyl endopeptidase OS=Bos taurus GN=PREP PE=2 SV=1	PC-5p-992769_2	biological_process	tryptophan biosynthetic process	0.0517219
GO:0000162	comp105180_c1	comp105180_c1	"Aspartate aminotransferase, mitochondrial OS=Arabidopsis thaliana GN=ASP1 PE=1 SV=1"	osa-miR156a_L-1	biological_process	tryptophan biosynthetic process	0.0517219
GO:0000162	comp112040_c0	comp112040_c0	Glyoxylate/succinic semialdehyde reductase 1 OS=Arabidopsis thaliana GN=GLYR1 PE=1 SV=1	PC-5p-520147_3	biological_process	tryptophan biosynthetic process	0.0517219
GO:0000162	comp107544_c0	comp107544_c0		PC-3p-507027_3	biological_process	tryptophan biosynthetic process	0.0517219
GO:0000162	comp108083_c0	comp108083_c0	Prolyl endopeptidase OS=Bos taurus GN=PREP PE=2 SV=1	osa-MIR812r-p3_2ss12AG21GA	biological_process	tryptophan biosynthetic process	0.0517219
GO:0006571	comp108083_c0	comp108083_c0	Prolyl endopeptidase OS=Bos taurus GN=PREP PE=2 SV=1	PC-5p-992769_2	biological_process	tyrosine biosynthetic process	0.0542514
GO:0006571	comp105180_c1	comp105180_c1	"Aspartate aminotransferase, mitochondrial OS=Arabidopsis thaliana GN=ASP1 PE=1 SV=1"	osa-miR156a_L-1	biological_process	tyrosine biosynthetic process	0.0542514
GO:0006571	comp112040_c0	comp112040_c0	Glyoxylate/succinic semialdehyde reductase 1 OS=Arabidopsis thaliana GN=GLYR1 PE=1 SV=1	PC-5p-520147_3	biological_process	tyrosine biosynthetic process	0.0542514
GO:0006571	comp107544_c0	comp107544_c0		PC-3p-507027_3	biological_process	tyrosine biosynthetic process	0.0542514
GO:0006571	comp108083_c0	comp108083_c0	Prolyl endopeptidase OS=Bos taurus GN=PREP PE=2 SV=1	osa-MIR812r-p3_2ss12AG21GA	biological_process	tyrosine biosynthetic process	0.0542514
GO:0009094	comp108083_c0	comp108083_c0	Prolyl endopeptidase OS=Bos taurus GN=PREP PE=2 SV=1	PC-5p-992769_2	biological_process	L-phenylalanine biosynthetic process	0.0542514
GO:0009094	comp105180_c1	comp105180_c1	"Aspartate aminotransferase, mitochondrial OS=Arabidopsis thaliana GN=ASP1 PE=1 SV=1"	osa-miR156a_L-1	biological_process	L-phenylalanine biosynthetic process	0.0542514
GO:0009094	comp112040_c0	comp112040_c0	Glyoxylate/succinic semialdehyde reductase 1 OS=Arabidopsis thaliana GN=GLYR1 PE=1 SV=1	PC-5p-520147_3	biological_process	L-phenylalanine biosynthetic process	0.0542514
GO:0009094	comp107544_c0	comp107544_c0		PC-3p-507027_3	biological_process	L-phenylalanine biosynthetic process	0.0542514
GO:0009094	comp108083_c0	comp108083_c0	Prolyl endopeptidase OS=Bos taurus GN=PREP PE=2 SV=1	osa-MIR812r-p3_2ss12AG21GA	biological_process	L-phenylalanine biosynthetic process	0.0542514
GO:0006096	comp119282_c0	comp119282_c0	"Acetate--CoA ligase ACS, chloroplastic/glyoxysomal OS=Arabidopsis thaliana GN=ACS PE=1 SV=1"	hvu-MIR6189-p3_2ss9CT18TG	biological_process	glycolytic process	0.0543559
GO:0006096	comp109525_c0	comp109525_c0	Hexokinase-6 OS=Oryza sativa subsp. japonica GN=HXK6 PE=2 SV=1	osa-MIR444c-p5	biological_process	glycolytic process	0.0543559
GO:0006096	comp107861_c1	comp107861_c1	Pyrophosphate--fructose 6-phosphate 1-phosphotransferase subunit alpha OS=Ricinus communis GN=PFP-ALPHA PE=3 SV=1	PC-3p-197368_9	biological_process	glycolytic process	0.0543559
GO:0006096	comp55404_c0	comp55404_c0	6-phosphofructokinase 6 OS=Arabidopsis thaliana GN=PFK6 PE=1 SV=1	osa-miR396a-3p_R+1	biological_process	glycolytic process	0.0543559
GO:0006096	comp116117_c0	comp116117_c0	Aldehyde dehydrogenase family 3 member F1 OS=Arabidopsis thaliana GN=ALDH3F1 PE=2 SV=2	PC-3p-2836_619	biological_process	glycolytic process	0.0543559
GO:0004069	comp105180_c1	comp105180_c1	"Aspartate aminotransferase, mitochondrial OS=Arabidopsis thaliana GN=ASP1 PE=1 SV=1"	osa-miR156a_L-1	molecular_function	L-aspartate:2-oxoglutarate aminotransferase activity	0.05495
GO:0009747	comp109525_c0	comp109525_c0	Hexokinase-6 OS=Oryza sativa subsp. japonica GN=HXK6 PE=2 SV=1	osa-MIR444c-p5	biological_process	hexokinase-dependent signaling	0.05495
GO:0006107	comp105180_c1	comp105180_c1	"Aspartate aminotransferase, mitochondrial OS=Arabidopsis thaliana GN=ASP1 PE=1 SV=1"	osa-miR156a_L-1	biological_process	oxaloacetate metabolic process	0.05495
GO:0080130	comp105180_c1	comp105180_c1	"Aspartate aminotransferase, mitochondrial OS=Arabidopsis thaliana GN=ASP1 PE=1 SV=1"	osa-miR156a_L-1	molecular_function	L-phenylalanine:2-oxoglutarate aminotransferase activity	0.05495
GO:0009297	comp115055_c0	comp115055_c0	Probable receptor-like protein kinase At5g15080 OS=Arabidopsis thaliana GN=At5g15080 PE=1 SV=1	osa-MIR444c-p5	biological_process	pilus assembly	0.05495
GO:0005451	comp115163_c0	comp115163_c0	Lipid phosphate phosphatase 2 OS=Arabidopsis thaliana GN=LPP2 PE=2 SV=1	bdi-MIR9482-p5_1ss2CT	molecular_function	monovalent cation:proton antiporter activity	0.05495
GO:0048829	comp119604_c0	comp119604_c0	Auxin response factor 22 OS=Oryza sativa subsp. japonica GN=ARF22 PE=2 SV=1	osa-miR160a-5p_L+2R-1	biological_process	root cap development	0.05495
GO:0048829	comp119604_c0	comp119604_c0	Auxin response factor 22 OS=Oryza sativa subsp. japonica GN=ARF22 PE=2 SV=1	osa-miR160a-5p	biological_process	root cap development	0.05495
GO:0048829	comp119604_c0	comp119604_c0	Auxin response factor 22 OS=Oryza sativa subsp. japonica GN=ARF22 PE=2 SV=1	osa-miR160a-5p_L+2	biological_process	root cap development	0.05495
GO:0031540	comp119604_c0	comp119604_c0	Auxin response factor 22 OS=Oryza sativa subsp. japonica GN=ARF22 PE=2 SV=1	osa-miR160a-5p_L+2R-1	biological_process	regulation of anthocyanin biosynthetic process	0.05495
GO:0031540	comp119604_c0	comp119604_c0	Auxin response factor 22 OS=Oryza sativa subsp. japonica GN=ARF22 PE=2 SV=1	osa-miR160a-5p	biological_process	regulation of anthocyanin biosynthetic process	0.05495
GO:0031540	comp119604_c0	comp119604_c0	Auxin response factor 22 OS=Oryza sativa subsp. japonica GN=ARF22 PE=2 SV=1	osa-miR160a-5p_L+2	biological_process	regulation of anthocyanin biosynthetic process	0.05495
GO:0009864	comp122372_c0	comp122372_c0	Probable indole-3-acetic acid-amido synthetase GH3.5 OS=Oryza sativa subsp. japonica GN=GH3.5 PE=2 SV=1	PC-5p-376919_5	biological_process	induced systemic resistance, jasmonic acid mediated signaling pathway	0.05495
GO:0008865	comp109525_c0	comp109525_c0	Hexokinase-6 OS=Oryza sativa subsp. japonica GN=HXK6 PE=2 SV=1	osa-MIR444c-p5	molecular_function	fructokinase activity	0.05495
GO:0005668	comp123270_c0	comp123270_c0	Protein FAR1-RELATED SEQUENCE 5 OS=Arabidopsis thaliana GN=FRS5 PE=2 SV=1	osa-MIR444c-p5	cellular_component	RNA polymerase transcription factor SL1 complex	0.05495
GO:0005773	comp117087_c0	comp117087_c0	"Quinone-oxidoreductase homolog, chloroplastic OS=Spinacia oleracea GN=QOR PE=1 SV=1"	PC-3p-125403_14	cellular_component	vacuole	0.0577356
GO:0005773	comp109525_c0	comp109525_c0	Hexokinase-6 OS=Oryza sativa subsp. japonica GN=HXK6 PE=2 SV=1	osa-MIR444c-p5	cellular_component	vacuole	0.0577356
GO:0005773	comp122372_c0	comp122372_c0	Probable indole-3-acetic acid-amido synthetase GH3.5 OS=Oryza sativa subsp. japonica GN=GH3.5 PE=2 SV=1	PC-5p-376919_5	cellular_component	vacuole	0.0577356
GO:0005773	comp108894_c0	comp108894_c0	Calcineurin subunit B OS=Naegleria gruberi GN=CNB1 PE=3 SV=1	PC-3p-305714_6	cellular_component	vacuole	0.0577356
GO:0005773	comp103332_c1	comp103332_c1	Nitrate reductase [NADH] (Fragment) OS=Zea mays PE=1 SV=2	PC-3p-305714_6	cellular_component	vacuole	0.0577356
GO:0005773	comp115709_c0	comp115709_c0	Lipase OS=Rhizomucor miehei PE=1 SV=2	PC-5p-120899_14	cellular_component	vacuole	0.0577356
GO:0005773	comp108995_c1	comp108995_c1	Alpha-soluble NSF attachment protein OS=Vitis vinifera PE=2 SV=1	PC-3p-507027_3	cellular_component	vacuole	0.0577356
GO:0005773	comp117087_c0	comp117087_c0	"Quinone-oxidoreductase homolog, chloroplastic OS=Spinacia oleracea GN=QOR PE=1 SV=1"	PC-3p-507027_3	cellular_component	vacuole	0.0577356
GO:0005773	comp123829_c0	comp123829_c0	Alpha-N-acetylglucosaminidase OS=Homo sapiens GN=NAGLU PE=1 SV=2	osa-miR172d-5p	cellular_component	vacuole	0.0577356
GO:0000785	comp124862_c0	comp124862_c0	DNA (cytosine-5)-methyltransferase 1B OS=Oryza sativa subsp. japonica GN=MET1B PE=2 SV=1	osa-miR162b_1ss8GA	cellular_component	chromatin	0.0584668
GO:0000785	comp124449_c0	comp124449_c0	DNA annealing helicase and endonuclease ZRANB3 OS=Mus musculus GN=Zranb3 PE=1 SV=1	hvu-MIR6207-p5	cellular_component	chromatin	0.0584668
GO:0000785	comp117158_c0	comp117158_c0	hypothetical protein SORBIDRAFT_04g021070 [Sorghum bicolor]	osa-MIR444c-p5	cellular_component	chromatin	0.0584668
GO:0000785	comp124645_c0	comp124645_c0	Transcription factor LAF1 OS=Arabidopsis thaliana GN=LAF1 PE=1 SV=2	PC-3p-89706_20	cellular_component	chromatin	0.0584668
GO:0000785	comp124645_c0	comp124645_c0	Transcription factor LAF1 OS=Arabidopsis thaliana GN=LAF1 PE=1 SV=2	PC-3p-89706_20	cellular_component	chromatin	0.0584668
GO:0000785	comp116070_c0	comp116070_c0	Protein PHR1-LIKE 1 OS=Arabidopsis thaliana GN=PHL1 PE=1 SV=1	PC-3p-2836_619	cellular_component	chromatin	0.0584668
GO:0000785	comp125257_c0	comp125257_c0	Protein PHR1-LIKE 1 OS=Arabidopsis thaliana GN=PHL1 PE=1 SV=1	osa-MIR812r-p3_2ss5AG17CT	cellular_component	chromatin	0.0584668
GO:0000785	comp111910_c0	comp111910_c0	Transcription factor MYB86 OS=Arabidopsis thaliana GN=MYB86 PE=2 SV=1	PC-3p-305714_6	cellular_component	chromatin	0.0584668
GO:0000785	comp111910_c0	comp111910_c0	Transcription factor MYB86 OS=Arabidopsis thaliana GN=MYB86 PE=2 SV=1	PC-3p-305714_6	cellular_component	chromatin	0.0584668
GO:0000785	comp116070_c1	comp116070_c1	Myb family transcription factor APL OS=Arabidopsis thaliana GN=APL PE=2 SV=2	PC-5p-520147_3	cellular_component	chromatin	0.0584668
GO:0000785	comp125257_c0	comp125257_c0	Protein PHR1-LIKE 1 OS=Arabidopsis thaliana GN=PHL1 PE=1 SV=1	PC-3p-507027_3	cellular_component	chromatin	0.0584668
GO:0000785	comp125257_c0	comp125257_c0	Protein PHR1-LIKE 1 OS=Arabidopsis thaliana GN=PHL1 PE=1 SV=1	osa-MIR812e-p3_2ss5AG17CT	cellular_component	chromatin	0.0584668
GO:0000785	comp124645_c0	comp124645_c0	Transcription factor LAF1 OS=Arabidopsis thaliana GN=LAF1 PE=1 SV=2	osa-miR169b	cellular_component	chromatin	0.0584668
GO:0000785	comp124645_c0	comp124645_c0	Transcription factor LAF1 OS=Arabidopsis thaliana GN=LAF1 PE=1 SV=2	osa-miR169b	cellular_component	chromatin	0.0584668
GO:0006915	comp119179_c1	comp119179_c1	Proton-coupled amino acid transporter 1 OS=Homo sapiens GN=SLC36A1 PE=1 SV=1	osa-MIR812r-p3_2ss5AG17CT	biological_process	apoptotic process	0.0615091
GO:0006915	comp87883_c0	comp87883_c0		PC-3p-305714_6	biological_process	apoptotic process	0.0615091
GO:0006915	comp119179_c1	comp119179_c1	Proton-coupled amino acid transporter 1 OS=Homo sapiens GN=SLC36A1 PE=1 SV=1	osa-MIR818e-p3_2ss16AG21GA	biological_process	apoptotic process	0.0615091
GO:0006915	comp121764_c0	comp121764_c0		PC-5p-120816_14	biological_process	apoptotic process	0.0615091
GO:0006915	comp119179_c1	comp119179_c1	Proton-coupled amino acid transporter 1 OS=Homo sapiens GN=SLC36A1 PE=1 SV=1	PC-3p-507027_3	biological_process	apoptotic process	0.0615091
GO:0006915	comp119179_c1	comp119179_c1	Proton-coupled amino acid transporter 1 OS=Homo sapiens GN=SLC36A1 PE=1 SV=1	osa-MIR812e-p3_2ss5AG17CT	biological_process	apoptotic process	0.0615091
GO:0050840	comp120466_c0	comp120466_c0	Rho GTPase-activating protein gacA OS=Dictyostelium discoideum GN=gacA PE=3 SV=1	PC-3p-113138_15	molecular_function	extracellular matrix binding	0.0648639
GO:0050840	comp121141_c0	comp121141_c0		PC-5p-602419_3	molecular_function	extracellular matrix binding	0.0648639
GO:0016846	comp124940_c0	comp124940_c0	Uncharacterized protein At2g02148 OS=Arabidopsis thaliana GN=At2g02148 PE=2 SV=1	osa-miR156a_L+1	molecular_function	carbon-sulfur lyase activity	0.0648639
GO:0016846	comp124940_c0	comp124940_c0	Uncharacterized protein At2g02148 OS=Arabidopsis thaliana GN=At2g02148 PE=2 SV=1	osa-miR156k_L+1R-1_1ss12GT	molecular_function	carbon-sulfur lyase activity	0.0648639
GO:0016846	comp125257_c0	comp125257_c0	Protein PHR1-LIKE 1 OS=Arabidopsis thaliana GN=PHL1 PE=1 SV=1	osa-MIR812r-p3_2ss5AG17CT	molecular_function	carbon-sulfur lyase activity	0.0648639
GO:0016846	comp124940_c0	comp124940_c0	Uncharacterized protein At2g02148 OS=Arabidopsis thaliana GN=At2g02148 PE=2 SV=1	osa-miR156a_L-1	molecular_function	carbon-sulfur lyase activity	0.0648639
GO:0016846	comp124940_c0	comp124940_c0	Uncharacterized protein At2g02148 OS=Arabidopsis thaliana GN=At2g02148 PE=2 SV=1	sbi-miR156a	molecular_function	carbon-sulfur lyase activity	0.0648639
GO:0016846	comp125257_c0	comp125257_c0	Protein PHR1-LIKE 1 OS=Arabidopsis thaliana GN=PHL1 PE=1 SV=1	PC-3p-507027_3	molecular_function	carbon-sulfur lyase activity	0.0648639
GO:0016846	comp124940_c0	comp124940_c0	Uncharacterized protein At2g02148 OS=Arabidopsis thaliana GN=At2g02148 PE=2 SV=1	osa-miR156a_R+1	molecular_function	carbon-sulfur lyase activity	0.0648639
GO:0016846	comp124940_c0	comp124940_c0	Uncharacterized protein At2g02148 OS=Arabidopsis thaliana GN=At2g02148 PE=2 SV=1	ata-miR156a-5p	molecular_function	carbon-sulfur lyase activity	0.0648639
GO:0016846	comp124940_c0	comp124940_c0	Uncharacterized protein At2g02148 OS=Arabidopsis thaliana GN=At2g02148 PE=2 SV=1	osa-miR156a_L-1R+1	molecular_function	carbon-sulfur lyase activity	0.0648639
GO:0016846	comp125257_c0	comp125257_c0	Protein PHR1-LIKE 1 OS=Arabidopsis thaliana GN=PHL1 PE=1 SV=1	osa-MIR812e-p3_2ss5AG17CT	molecular_function	carbon-sulfur lyase activity	0.0648639
GO:0019281	comp1498205_c0	comp1498205_c0	hypothetical protein PHYSODRAFT_474772 [Phytophthora sojae]	hvu-MIR6207-p5	biological_process	L-methionine biosynthetic process from homoserine via O-succinyl-L-homoserine and cystathionine	0.065573
GO:0008899	comp1498205_c0	comp1498205_c0	hypothetical protein PHYSODRAFT_474772 [Phytophthora sojae]	hvu-MIR6207-p5	molecular_function	homoserine O-succinyltransferase activity	0.065573
GO:0012501	comp109525_c0	comp109525_c0	Hexokinase-6 OS=Oryza sativa subsp. japonica GN=HXK6 PE=2 SV=1	osa-MIR444c-p5	biological_process	programmed cell death	0.065573
GO:0009051	comp100751_c0	comp100751_c0	"Glucose-6-phosphate 1-dehydrogenase, chloroplastic OS=Spinacia oleracea GN=G6PD PE=2 SV=1"	hvu-MIR6207-p5	biological_process	pentose-phosphate shunt, oxidative branch	0.065573
GO:0010541	comp116504_c0	comp116504_c0	ABC transporter B family member 19 OS=Arabidopsis thaliana GN=ABCB19 PE=1 SV=1	PC-5p-1654468_1	biological_process	acropetal auxin transport	0.065573
GO:0051716	comp100656_c0	comp100656_c0	sister chromatid cohesion protein PDS5	tae-miR5384-3p_L+2_2ss21AG22TC	biological_process	cellular response to stimulus	0.065573
GO:0051716	comp100656_c0	comp100656_c0	sister chromatid cohesion protein PDS5	PC-5p-449879_4	biological_process	cellular response to stimulus	0.065573
GO:0045490	comp124940_c0	comp124940_c0	Uncharacterized protein At2g02148 OS=Arabidopsis thaliana GN=At2g02148 PE=2 SV=1	osa-miR156a_L+1	biological_process	pectin catabolic process	0.065573
GO:0045490	comp124940_c0	comp124940_c0	Uncharacterized protein At2g02148 OS=Arabidopsis thaliana GN=At2g02148 PE=2 SV=1	osa-miR156k_L+1R-1_1ss12GT	biological_process	pectin catabolic process	0.065573
GO:0045490	comp124940_c0	comp124940_c0	Uncharacterized protein At2g02148 OS=Arabidopsis thaliana GN=At2g02148 PE=2 SV=1	osa-miR156a_L-1	biological_process	pectin catabolic process	0.065573
GO:0045490	comp124940_c0	comp124940_c0	Uncharacterized protein At2g02148 OS=Arabidopsis thaliana GN=At2g02148 PE=2 SV=1	sbi-miR156a	biological_process	pectin catabolic process	0.065573
GO:0045490	comp124940_c0	comp124940_c0	Uncharacterized protein At2g02148 OS=Arabidopsis thaliana GN=At2g02148 PE=2 SV=1	osa-miR156a_R+1	biological_process	pectin catabolic process	0.065573
GO:0045490	comp124940_c0	comp124940_c0	Uncharacterized protein At2g02148 OS=Arabidopsis thaliana GN=At2g02148 PE=2 SV=1	ata-miR156a-5p	biological_process	pectin catabolic process	0.065573
GO:0045490	comp124940_c0	comp124940_c0	Uncharacterized protein At2g02148 OS=Arabidopsis thaliana GN=At2g02148 PE=2 SV=1	osa-miR156a_L-1R+1	biological_process	pectin catabolic process	0.065573
GO:0005923	comp1574655_c0	comp1574655_c0		osa-miR160a-3p_1ss7AG	cellular_component	tight junction	0.065573
GO:0051026	comp116882_c0	comp116882_c0	Homologous-pairing protein 2 homolog OS=Arabidopsis thaliana GN=HOP2 PE=1 SV=1	PC-3p-305714_6	biological_process	chiasma assembly	0.065573
GO:0006081	comp116117_c0	comp116117_c0	Aldehyde dehydrogenase family 3 member F1 OS=Arabidopsis thaliana GN=ALDH3F1 PE=2 SV=2	PC-3p-2836_619	biological_process	cellular aldehyde metabolic process	0.065573
GO:0004030	comp116117_c0	comp116117_c0	Aldehyde dehydrogenase family 3 member F1 OS=Arabidopsis thaliana GN=ALDH3F1 PE=2 SV=2	PC-3p-2836_619	molecular_function	aldehyde dehydrogenase [NAD(P)+] activity	0.065573
GO:0042823	comp115736_c0	comp115736_c0	tRNA-dihydrouridine(16/17) synthase [NAD(P)(+)]-like OS=Rattus norvegicus GN=Dus1l PE=2 SV=1	osa-miR156a_L-1	biological_process	pyridoxal phosphate biosynthetic process	0.065573
GO:0010311	comp120187_c0	comp120187_c0	Transport inhibitor response 1-like protein Os05g0150500 OS=Oryza sativa subsp. japonica GN=Os05g0150500 PE=2 SV=2	osa-miR393a_R+1	biological_process	lateral root formation	0.065573
GO:0010043	comp125060_c1	comp125060_c1	Protein ZINC INDUCED FACILITATOR-LIKE 1 OS=Arabidopsis thaliana GN=ZIFL1 PE=2 SV=1	PC-3p-305714_6	biological_process	response to zinc ion	0.0679735
GO:0010043	comp106620_c0	comp106620_c0	Protein ZINC INDUCED FACILITATOR 1 OS=Arabidopsis thaliana GN=ZIF1 PE=1 SV=2	PC-5p-520147_3	biological_process	response to zinc ion	0.0679735
GO:0016788	comp92028_c0	comp92028_c0	predicted protein [Hordeum vulgare subsp. vulgare]	hvu-MIR6207-p5	molecular_function	hydrolase activity, acting on ester bonds	0.0726302
GO:0016788	comp107861_c1	comp107861_c1	Pyrophosphate--fructose 6-phosphate 1-phosphotransferase subunit alpha OS=Ricinus communis GN=PFP-ALPHA PE=3 SV=1	PC-3p-197368_9	molecular_function	hydrolase activity, acting on ester bonds	0.0726302
GO:0016788	comp110479_c0	comp110479_c0	D-aminoacyl-tRNA deacylase OS=Arabidopsis thaliana GN=GEK1 PE=1 SV=2	PC-3p-181512_9	molecular_function	hydrolase activity, acting on ester bonds	0.0726302
GO:0016788	comp110479_c0	comp110479_c0	D-aminoacyl-tRNA deacylase OS=Arabidopsis thaliana GN=GEK1 PE=1 SV=2	PC-3p-181512_9	molecular_function	hydrolase activity, acting on ester bonds	0.0726302
GO:0016788	comp110479_c0	comp110479_c0	D-aminoacyl-tRNA deacylase OS=Arabidopsis thaliana GN=GEK1 PE=1 SV=2	PC-5p-795615_2	molecular_function	hydrolase activity, acting on ester bonds	0.0726302
GO:0016788	comp111980_c0	comp111980_c0	GDSL esterase/lipase At5g45910 OS=Arabidopsis thaliana GN=At5g45910 PE=2 SV=1	PC-3p-305714_6	molecular_function	hydrolase activity, acting on ester bonds	0.0726302
GO:0016788	comp121766_c0	comp121766_c0	GDSL esterase/lipase LIP-4 OS=Arabidopsis thaliana GN=LIP4 PE=2 SV=1	osa-miR156a_L-1	molecular_function	hydrolase activity, acting on ester bonds	0.0726302
GO:0016788	comp61468_c0	comp61468_c0	Lipase OS=Rhizopus oryzae PE=1 SV=1	sbi-MIR159b-p3	molecular_function	hydrolase activity, acting on ester bonds	0.0726302
GO:0016788	comp118604_c0	comp118604_c0	GDSL esterase/lipase At4g26790 OS=Arabidopsis thaliana GN=At4g26790 PE=2 SV=1	PC-5p-917389_2	molecular_function	hydrolase activity, acting on ester bonds	0.0726302
GO:0016788	comp110479_c0	comp110479_c0	D-aminoacyl-tRNA deacylase OS=Arabidopsis thaliana GN=GEK1 PE=1 SV=2	PC-3p-99571_18	molecular_function	hydrolase activity, acting on ester bonds	0.0726302
GO:0016788	comp110479_c0	comp110479_c0	D-aminoacyl-tRNA deacylase OS=Arabidopsis thaliana GN=GEK1 PE=1 SV=2	PC-3p-99571_18	molecular_function	hydrolase activity, acting on ester bonds	0.0726302
GO:0016788	comp110479_c0	comp110479_c0	D-aminoacyl-tRNA deacylase OS=Arabidopsis thaliana GN=GEK1 PE=1 SV=2	PC-3p-99571_18	molecular_function	hydrolase activity, acting on ester bonds	0.0726302
GO:0016788	comp99956_c0	comp99956_c0	Putative disease resistance protein RGA1 OS=Solanum bulbocastanum GN=RGA1 PE=2 SV=2	osa-miR166a-3p_L-1	molecular_function	hydrolase activity, acting on ester bonds	0.0726302
GO:0042600	comp65710_c0	comp65710_c0	Zinc finger CCCH domain-containing protein 43 OS=Oryza sativa subsp. japonica GN=Os06g0520600 PE=2 SV=1	osa-MIR444c-p5	cellular_component	chorion	0.0730191
GO:0042600	comp121141_c0	comp121141_c0		PC-5p-602419_3	cellular_component	chorion	0.0730191
GO:0042600	comp63905_c0	comp63905_c0		PC-3p-305714_6	cellular_component	chorion	0.0730191
GO:0009414	comp94136_c0	comp94136_c0	Ethylene-responsive transcription factor WIN1 OS=Arabidopsis thaliana GN=WIN1 PE=2 SV=1	PC-5p-602419_3	biological_process	response to water deprivation	0.0730191
GO:0009414	comp111753_c1	comp111753_c1	Nitrate transporter 1.1 OS=Arabidopsis thaliana GN=NRT1.1 PE=1 SV=1	PC-3p-305714_6	biological_process	response to water deprivation	0.0730191
GO:0009414	comp122572_c0	comp122572_c0	Chitinase-like protein 1 OS=Arabidopsis thaliana GN=CTL1 PE=1 SV=1	PC-3p-305714_6	biological_process	response to water deprivation	0.0730191
GO:0016226	comp87883_c0	comp87883_c0		PC-3p-305714_6	biological_process	iron-sulfur cluster assembly	0.0743362
GO:0016226	comp123402_c0	comp123402_c0	AP-2 complex subunit alpha-2 OS=Arabidopsis thaliana GN=ALPHAC-AD PE=1 SV=1	PC-5p-200116_9	biological_process	iron-sulfur cluster assembly	0.0743362
GO:0017124	comp121141_c0	comp121141_c0		PC-5p-602419_3	molecular_function	SH3 domain binding	0.0760768
GO:0003942	comp121734_c1	comp121734_c1	Aspartate-semialdehyde dehydrogenase OS=Synechocystis sp. (strain PCC 6803 / Kazusa) GN=asd PE=3 SV=2	PC-5p-468979_4	molecular_function	N-acetyl-gamma-glutamyl-phosphate reductase activity	0.0760768
GO:0046950	comp112040_c0	comp112040_c0	Glyoxylate/succinic semialdehyde reductase 1 OS=Arabidopsis thaliana GN=GLYR1 PE=1 SV=1	PC-5p-520147_3	biological_process	cellular ketone body metabolic process	0.0760768
GO:0070403	comp121036_c0	comp121036_c0	NAD-dependent protein deacetylase SRT1 OS=Oryza sativa subsp. indica GN=SRT1 PE=2 SV=1	zma-miR319a-3p_R+1	molecular_function	NAD+ binding	0.0760768
GO:0070403	comp121036_c0	comp121036_c0	NAD-dependent protein deacetylase SRT1 OS=Oryza sativa subsp. indica GN=SRT1 PE=2 SV=1	zma-miR159c-3p_L-1R-1	molecular_function	NAD+ binding	0.0760768
GO:0045182	comp121237_c0	comp121237_c0	F-box/LRR-repeat protein 3 OS=Arabidopsis thaliana GN=FBL3 PE=2 SV=1	osa-MIR444c-p5	molecular_function	translation regulator activity	0.0760768
GO:0010072	comp121891_c0	comp121891_c0	Homeobox-leucine zipper protein HOX32 OS=Oryza sativa subsp. japonica GN=HOX32 PE=2 SV=1	osa-miR166a-3p	biological_process	primary shoot apical meristem specification	0.0760768
GO:0010072	comp121891_c0	comp121891_c0	Homeobox-leucine zipper protein HOX32 OS=Oryza sativa subsp. japonica GN=HOX32 PE=2 SV=1	osa-miR166a-3p_1ss21CA	biological_process	primary shoot apical meristem specification	0.0760768
GO:0010072	comp121891_c0	comp121891_c0	Homeobox-leucine zipper protein HOX32 OS=Oryza sativa subsp. japonica GN=HOX32 PE=2 SV=1	osa-miR166a-3p_L-1	biological_process	primary shoot apical meristem specification	0.0760768
GO:0010152	comp120187_c0	comp120187_c0	Transport inhibitor response 1-like protein Os05g0150500 OS=Oryza sativa subsp. japonica GN=Os05g0150500 PE=2 SV=2	osa-miR393a_R+1	biological_process	pollen maturation	0.0760768
GO:0008093	comp121141_c0	comp121141_c0		PC-5p-602419_3	molecular_function	cytoskeletal adaptor activity	0.0760768
GO:0051782	comp124845_c0	comp124845_c0	Ubiquitin carboxyl-terminal hydrolase 19 OS=Arabidopsis thaliana GN=UBP19 PE=2 SV=2	zma-miR319a-3p_R+1	biological_process	negative regulation of cell division	0.0760768
GO:0010255	comp109525_c0	comp109525_c0	Hexokinase-6 OS=Oryza sativa subsp. japonica GN=HXK6 PE=2 SV=1	osa-MIR444c-p5	biological_process	glucose mediated signaling pathway	0.0760768
GO:0048513	comp112551_c0	comp112551_c0	Floral homeotic protein APETALA 2 OS=Arabidopsis thaliana GN=AP2 PE=1 SV=1	osa-miR172a	biological_process	organ development	0.0760768
GO:0008218	comp116117_c0	comp116117_c0	Aldehyde dehydrogenase family 3 member F1 OS=Arabidopsis thaliana GN=ALDH3F1 PE=2 SV=2	PC-3p-2836_619	biological_process	bioluminescence	0.0760768
GO:0010143	comp94136_c0	comp94136_c0	Ethylene-responsive transcription factor WIN1 OS=Arabidopsis thaliana GN=WIN1 PE=2 SV=1	PC-5p-602419_3	biological_process	cutin biosynthetic process	0.0760768
GO:0009880	comp121891_c0	comp121891_c0	Homeobox-leucine zipper protein HOX32 OS=Oryza sativa subsp. japonica GN=HOX32 PE=2 SV=1	osa-miR166a-3p	biological_process	embryonic pattern specification	0.0760768
GO:0009880	comp121891_c0	comp121891_c0	Homeobox-leucine zipper protein HOX32 OS=Oryza sativa subsp. japonica GN=HOX32 PE=2 SV=1	osa-miR166a-3p_1ss21CA	biological_process	embryonic pattern specification	0.0760768
GO:0009880	comp121891_c0	comp121891_c0	Homeobox-leucine zipper protein HOX32 OS=Oryza sativa subsp. japonica GN=HOX32 PE=2 SV=1	osa-miR166a-3p_L-1	biological_process	embryonic pattern specification	0.0760768
GO:0043481	comp116504_c0	comp116504_c0	ABC transporter B family member 19 OS=Arabidopsis thaliana GN=ABCB19 PE=1 SV=1	PC-5p-1654468_1	biological_process	anthocyanin accumulation in tissues in response to UV light	0.0760768
GO:0046847	comp121141_c0	comp121141_c0		PC-5p-602419_3	biological_process	filopodium assembly	0.0760768
GO:0045095	comp113466_c0	comp113466_c0	Purple acid phosphatase 22 OS=Arabidopsis thaliana GN=PAP22 PE=2 SV=1	osa-miR172d-5p	cellular_component	keratin filament	0.0760768
GO:0010103	comp122900_c0	comp122900_c0	Protein SCARECROW OS=Zea mays GN=SCR PE=2 SV=1	PC-3p-305714_6	biological_process	stomatal complex morphogenesis	0.0760768
GO:0015105	comp113329_c0	comp113329_c0	Putative transporter arsB OS=Dictyostelium discoideum GN=arsB PE=2 SV=1	osa-MIR812r-p3_2ss5AG17CT	molecular_function	arsenite transmembrane transporter activity	0.0760768
GO:0015105	comp113329_c0	comp113329_c0	Putative transporter arsB OS=Dictyostelium discoideum GN=arsB PE=2 SV=1	osa-MIR818e-p3_2ss16AG21GA	molecular_function	arsenite transmembrane transporter activity	0.0760768
GO:0015105	comp113329_c0	comp113329_c0	Putative transporter arsB OS=Dictyostelium discoideum GN=arsB PE=2 SV=1	osa-MIR812e-p3_2ss5AG17CT	molecular_function	arsenite transmembrane transporter activity	0.0760768
GO:0008508	comp125109_c0	comp125109_c0	"Probable sodium/metabolite cotransporter BASS5, chloroplastic OS=Oryza sativa subsp. japonica GN=BASS5 PE=2 SV=1"	PC-5p-170011_10	molecular_function	bile acid:sodium symporter activity	0.0864629
GO:0042128	comp103332_c1	comp103332_c1	Nitrate reductase [NADH] (Fragment) OS=Zea mays PE=1 SV=2	PC-3p-305714_6	biological_process	nitrate assimilation	0.0864629
GO:0044564	comp111761_c0	comp111761_c0	Xyloglucan galactosyltransferase KATAMARI1 homolog OS=Oryza sativa subsp. japonica GN=Os03g0144800 PE=2 SV=1	bdi-MIR159a-p5_1ss9AG	biological_process	envenomation resulting in occlusion of the pore of voltage-gated potassium channel in other organism	0.0864629
GO:0009956	comp122900_c0	comp122900_c0	Protein SCARECROW OS=Zea mays GN=SCR PE=2 SV=1	PC-3p-305714_6	biological_process	radial pattern formation	0.0864629
GO:0012506	comp104104_c0	comp104104_c0		PC-3p-190642_9	cellular_component	vesicle membrane	0.0864629
GO:0015721	comp125109_c0	comp125109_c0	"Probable sodium/metabolite cotransporter BASS5, chloroplastic OS=Oryza sativa subsp. japonica GN=BASS5 PE=2 SV=1"	PC-5p-170011_10	biological_process	bile acid and bile salt transport	0.0864629
GO:0005185	comp60887_c0	comp60887_c0	hypothetical protein SORBIDRAFT_01g033270 [Sorghum bicolor]	osa-miR166a-3p	molecular_function	neurohypophyseal hormone activity	0.0864629
GO:0005185	comp60887_c0	comp60887_c0	hypothetical protein SORBIDRAFT_01g033270 [Sorghum bicolor]	osa-miR166a-3p_L-1	molecular_function	neurohypophyseal hormone activity	0.0864629
GO:0016891	comp125576_c0	comp125576_c0	Endoribonuclease Dicer homolog 1 OS=Oryza sativa subsp. japonica GN=DCL1 PE=3 SV=1	osa-miR162b_1ss8GA	molecular_function	endoribonuclease activity, producing 5'-phosphomonoesters	0.0864629
GO:0015700	comp113329_c0	comp113329_c0	Putative transporter arsB OS=Dictyostelium discoideum GN=arsB PE=2 SV=1	osa-MIR812r-p3_2ss5AG17CT	biological_process	arsenite transport	0.0864629
GO:0015700	comp113329_c0	comp113329_c0	Putative transporter arsB OS=Dictyostelium discoideum GN=arsB PE=2 SV=1	osa-MIR818e-p3_2ss16AG21GA	biological_process	arsenite transport	0.0864629
GO:0015700	comp113329_c0	comp113329_c0	Putative transporter arsB OS=Dictyostelium discoideum GN=arsB PE=2 SV=1	osa-MIR812e-p3_2ss5AG17CT	biological_process	arsenite transport	0.0864629
GO:0010053	comp122572_c0	comp122572_c0	Chitinase-like protein 1 OS=Arabidopsis thaliana GN=CTL1 PE=1 SV=1	PC-3p-305714_6	biological_process	root epidermal cell differentiation	0.0864629
GO:0009753	comp123529_c0	comp123529_c0	Peptide transporter PTR3-A OS=Arabidopsis thaliana GN=PTR3-A PE=2 SV=1	hvu-MIR6207-p5	biological_process	response to jasmonic acid	0.0875947
GO:0009753	comp125109_c0	comp125109_c0	"Probable sodium/metabolite cotransporter BASS5, chloroplastic OS=Oryza sativa subsp. japonica GN=BASS5 PE=2 SV=1"	PC-5p-170011_10	biological_process	response to jasmonic acid	0.0875947
GO:0004345	comp100751_c0	comp100751_c0	"Glucose-6-phosphate 1-dehydrogenase, chloroplastic OS=Spinacia oleracea GN=G6PD PE=2 SV=1"	hvu-MIR6207-p5	molecular_function	glucose-6-phosphate dehydrogenase activity	0.0967324
GO:0015706	comp111753_c1	comp111753_c1	Nitrate transporter 1.1 OS=Arabidopsis thaliana GN=NRT1.1 PE=1 SV=1	PC-3p-305714_6	biological_process	nitrate transport	0.0967324
GO:0019475	comp115736_c0	comp115736_c0	tRNA-dihydrouridine(16/17) synthase [NAD(P)(+)]-like OS=Rattus norvegicus GN=Dus1l PE=2 SV=1	osa-miR156a_L-1	biological_process	L-lysine catabolic process to acetate	0.0967324
GO:0006526	comp117910_c1	comp117910_c1	Amino-acid acetyltransferase OS=Pasteurella multocida (strain Pm70) GN=argA PE=3 SV=1	osa-MIR444c-p5	biological_process	arginine biosynthetic process	0.0967324
GO:0030435	comp103871_c0	comp103871_c0		osa-miR167e-3p_1ss3AG	biological_process	sporulation resulting in formation of a cellular spore	0.0967324
GO:0002237	comp120187_c0	comp120187_c0	Transport inhibitor response 1-like protein Os05g0150500 OS=Oryza sativa subsp. japonica GN=Os05g0150500 PE=2 SV=2	osa-miR393a_R+1	biological_process	response to molecule of bacterial origin	0.0967324
GO:0009861	comp122372_c0	comp122372_c0	Probable indole-3-acetic acid-amido synthetase GH3.5 OS=Oryza sativa subsp. japonica GN=GH3.5 PE=2 SV=1	PC-5p-376919_5	biological_process	jasmonic acid and ethylene-dependent systemic resistance	0.0967324
GO:0009088	comp121734_c1	comp121734_c1	Aspartate-semialdehyde dehydrogenase OS=Synechocystis sp. (strain PCC 6803 / Kazusa) GN=asd PE=3 SV=2	PC-5p-468979_4	biological_process	threonine biosynthetic process	0.0967324
GO:0009585	comp122372_c0	comp122372_c0	Probable indole-3-acetic acid-amido synthetase GH3.5 OS=Oryza sativa subsp. japonica GN=GH3.5 PE=2 SV=1	PC-5p-376919_5	biological_process	red, far-red light phototransduction	0.0967324
GO:0009855	comp121891_c0	comp121891_c0	Homeobox-leucine zipper protein HOX32 OS=Oryza sativa subsp. japonica GN=HOX32 PE=2 SV=1	osa-miR166a-3p	biological_process	determination of bilateral symmetry	0.0967324
GO:0009855	comp121891_c0	comp121891_c0	Homeobox-leucine zipper protein HOX32 OS=Oryza sativa subsp. japonica GN=HOX32 PE=2 SV=1	osa-miR166a-3p_1ss21CA	biological_process	determination of bilateral symmetry	0.0967324
GO:0009855	comp121891_c0	comp121891_c0	Homeobox-leucine zipper protein HOX32 OS=Oryza sativa subsp. japonica GN=HOX32 PE=2 SV=1	osa-miR166a-3p_L-1	biological_process	determination of bilateral symmetry	0.0967324
GO:0009705	comp125060_c1	comp125060_c1	Protein ZINC INDUCED FACILITATOR-LIKE 1 OS=Arabidopsis thaliana GN=ZIFL1 PE=2 SV=1	PC-3p-305714_6	cellular_component	plant-type vacuole membrane	0.0979617
GO:0009705	comp106620_c0	comp106620_c0	Protein ZINC INDUCED FACILITATOR 1 OS=Arabidopsis thaliana GN=ZIF1 PE=1 SV=2	PC-5p-520147_3	cellular_component	plant-type vacuole membrane	0.0979617
GO:0008270	comp117401_c0	comp117401_c0	hypothetical protein SORBIDRAFT_02g000620 [Sorghum bicolor]	PC-3p-103459_17	molecular_function	zinc ion binding	0.0991681
GO:0008270	comp728428_c0	comp728428_c0	AN1-type zinc finger protein 1 OS=Homo sapiens GN=ZFAND1 PE=1 SV=1	osa-miR168a-5p	molecular_function	zinc ion binding	0.0991681
GO:0008270	comp117087_c0	comp117087_c0	"Quinone-oxidoreductase homolog, chloroplastic OS=Spinacia oleracea GN=QOR PE=1 SV=1"	PC-3p-125403_14	molecular_function	zinc ion binding	0.0991681
GO:0008270	comp111745_c1	comp111745_c1	RING-H2 finger protein ATL22 OS=Arabidopsis thaliana GN=ATL22 PE=2 SV=2	hvu-MIR6207-p5	molecular_function	zinc ion binding	0.0991681
GO:0008270	comp638485_c0	comp638485_c0	Peroxisome assembly protein 12 OS=Cricetulus longicaudatus GN=PEX12 PE=2 SV=1	hvu-MIR6207-p5	molecular_function	zinc ion binding	0.0991681
GO:0008270	comp124157_c0	comp124157_c0	Probable E3 ubiquitin-protein ligase ARI7 OS=Arabidopsis thaliana GN=ARI7 PE=2 SV=1	PC-5p-402658_4	molecular_function	zinc ion binding	0.0991681
GO:0008270	comp123270_c0	comp123270_c0	Protein FAR1-RELATED SEQUENCE 5 OS=Arabidopsis thaliana GN=FRS5 PE=2 SV=1	osa-MIR444c-p5	molecular_function	zinc ion binding	0.0991681
GO:0008270	comp109525_c0	comp109525_c0	Hexokinase-6 OS=Oryza sativa subsp. japonica GN=HXK6 PE=2 SV=1	osa-MIR444c-p5	molecular_function	zinc ion binding	0.0991681
GO:0008270	comp124326_c0	comp124326_c0	Serine/threonine-protein kinase TIO OS=Arabidopsis thaliana GN=TIO PE=1 SV=1	osa-MIR812r-p3_2ss5AG17CT	molecular_function	zinc ion binding	0.0991681
GO:0008270	comp125257_c0	comp125257_c0	Protein PHR1-LIKE 1 OS=Arabidopsis thaliana GN=PHL1 PE=1 SV=1	osa-MIR812r-p3_2ss5AG17CT	molecular_function	zinc ion binding	0.0991681
GO:0008270	comp119185_c0	comp119185_c0	E3 ubiquitin-protein ligase At3g02290 OS=Arabidopsis thaliana GN=At3g02290 PE=2 SV=1	PC-5p-376919_5	molecular_function	zinc ion binding	0.0991681
GO:0008270	comp123669_c0	comp123669_c0	Protein FAR1-RELATED SEQUENCE 5 OS=Arabidopsis thaliana GN=FRS5 PE=2 SV=1	bdi-miR444c	molecular_function	zinc ion binding	0.0991681
GO:0008270	comp120231_c1	comp120231_c1	Protein CbbY OS=Rhodobacter sphaeroides GN=cbbY PE=3 SV=1	PC-3p-305714_6	molecular_function	zinc ion binding	0.0991681
GO:0008270	comp91398_c0	comp91398_c0	puromycin-sensitive aminopeptidase	PC-3p-305714_6	molecular_function	zinc ion binding	0.0991681
GO:0008270	comp84819_c0	comp84819_c0	GATA transcription factor 1 OS=Arabidopsis thaliana GN=GATA1 PE=2 SV=2	PC-3p-305714_6	molecular_function	zinc ion binding	0.0991681
GO:0008270	comp116255_c0	comp116255_c0	Zinc finger A20 and AN1 domain-containing stress-associated protein 11 OS=Oryza sativa subsp. japonica GN=SAP11 PE=2 SV=1	PC-3p-305714_6	molecular_function	zinc ion binding	0.0991681
GO:0008270	comp113522_c0	comp113522_c0	RING-H2 finger protein ATL44 OS=Arabidopsis thaliana GN=ATL44 PE=2 SV=1	PC-3p-305714_6	molecular_function	zinc ion binding	0.0991681
GO:0008270	comp111812_c0	comp111812_c0	Zinc finger CCCH domain-containing protein 44 OS=Oryza sativa subsp. japonica GN=Os06g0618100 PE=2 SV=1	PC-3p-305714_6	molecular_function	zinc ion binding	0.0991681
GO:0008270	comp122572_c0	comp122572_c0	Chitinase-like protein 1 OS=Arabidopsis thaliana GN=CTL1 PE=1 SV=1	PC-3p-305714_6	molecular_function	zinc ion binding	0.0991681
GO:0008270	comp114151_c0	comp114151_c0	Probable salt tolerance-like protein At1g78600 OS=Arabidopsis thaliana GN=At1g78600 PE=1 SV=2	PC-3p-305714_6	molecular_function	zinc ion binding	0.0991681
GO:0008270	comp125545_c0	comp125545_c0	Uncharacterized protein At4g10930 OS=Arabidopsis thaliana GN=At4g10930 PE=2 SV=1	osa-miR156a_L-1	molecular_function	zinc ion binding	0.0991681
GO:0008270	comp125545_c0	comp125545_c0	Uncharacterized protein At4g10930 OS=Arabidopsis thaliana GN=At4g10930 PE=2 SV=1	sbi-miR156a	molecular_function	zinc ion binding	0.0991681
GO:0008270	comp108992_c0	comp108992_c0	Protein FAR1-RELATED SEQUENCE 5 OS=Arabidopsis thaliana GN=FRS5 PE=2 SV=1	PC-5p-311203_5	molecular_function	zinc ion binding	0.0991681
GO:0008270	comp60887_c0	comp60887_c0	hypothetical protein SORBIDRAFT_01g033270 [Sorghum bicolor]	osa-miR166a-3p	molecular_function	zinc ion binding	0.0991681
GO:0008270	comp122124_c0	comp122124_c0	predicted protein [Hordeum vulgare subsp. vulgare]	osa-miR166a-3p	molecular_function	zinc ion binding	0.0991681
GO:0008270	comp125257_c0	comp125257_c0	Protein PHR1-LIKE 1 OS=Arabidopsis thaliana GN=PHL1 PE=1 SV=1	PC-3p-507027_3	molecular_function	zinc ion binding	0.0991681
GO:0008270	comp124326_c0	comp124326_c0	Serine/threonine-protein kinase TIO OS=Arabidopsis thaliana GN=TIO PE=1 SV=1	PC-3p-507027_3	molecular_function	zinc ion binding	0.0991681
GO:0008270	comp117087_c0	comp117087_c0	"Quinone-oxidoreductase homolog, chloroplastic OS=Spinacia oleracea GN=QOR PE=1 SV=1"	PC-3p-507027_3	molecular_function	zinc ion binding	0.0991681
GO:0008270	comp123993_c0	comp123993_c0	Uncharacterized zinc finger CCHC domain-containing protein At4g19190 OS=Arabidopsis thaliana GN=At4g19190 PE=2 SV=1	PC-5p-422970_4	molecular_function	zinc ion binding	0.0991681
GO:0008270	comp123669_c0	comp123669_c0	Protein FAR1-RELATED SEQUENCE 5 OS=Arabidopsis thaliana GN=FRS5 PE=2 SV=1	osa-miR444a-3p.2	molecular_function	zinc ion binding	0.0991681
GO:0008270	comp116723_c0	comp116723_c0	Splicing factor U2af small subunit B OS=Oryza sativa subsp. japonica GN=U2AF35B PE=2 SV=1	osa-miR6255_L-3	molecular_function	zinc ion binding	0.0991681
GO:0008270	comp124975_c0	comp124975_c0	MORC family CW-type zinc finger protein 4 OS=Homo sapiens GN=MORC4 PE=1 SV=2	osa-miR6255_L-3	molecular_function	zinc ion binding	0.0991681
GO:0008270	comp2513517_c0	comp2513517_c0	PREDICTED: similar to CG12099 CG12099-PB [Tribolium castaneum]	osa-miR6255_L-3	molecular_function	zinc ion binding	0.0991681
GO:0008270	comp110695_c0	comp110695_c0	Protein FAR1-RELATED SEQUENCE 5 OS=Arabidopsis thaliana GN=FRS5 PE=2 SV=1	PC-5p-200116_9	molecular_function	zinc ion binding	0.0991681
GO:0008270	comp118087_c0	comp118087_c0	RING-H2 finger protein ATL80 OS=Arabidopsis thaliana GN=ATL80 PE=1 SV=1	tae-miR5384-3p_L+2_2ss21AG22TC	molecular_function	zinc ion binding	0.0991681
GO:0008270	comp107138_c0	comp107138_c0	E3 ubiquitin-protein ligase RNF170 OS=Danio rerio GN=rnf170 PE=2 SV=1	PC-5p-917389_2	molecular_function	zinc ion binding	0.0991681
GO:0008270	comp121318_c0	comp121318_c0	"Calcium uniporter protein, mitochondrial OS=Homo sapiens GN=MCU PE=1 SV=1"	osa-MIR812r-p3_2ss12AG21GA	molecular_function	zinc ion binding	0.0991681
GO:0008270	comp123669_c0	comp123669_c0	Protein FAR1-RELATED SEQUENCE 5 OS=Arabidopsis thaliana GN=FRS5 PE=2 SV=1	osa-miR444a-3p.2_1ss9CT	molecular_function	zinc ion binding	0.0991681
GO:0008270	comp1671280_c0	comp1671280_c0	hypothetical protein SORBIDRAFT_05g023246 [Sorghum bicolor]	osa-miR172d-5p	molecular_function	zinc ion binding	0.0991681
GO:0008270	comp125006_c0	comp125006_c0	Methyl-CpG-binding domain-containing protein 9 OS=Arabidopsis thaliana GN=MBD9 PE=2 SV=1	zma-miR159c-3p_L-1R-1	molecular_function	zinc ion binding	0.0991681
GO:0008270	comp125545_c0	comp125545_c0	Uncharacterized protein At4g10930 OS=Arabidopsis thaliana GN=At4g10930 PE=2 SV=1	ata-miR156a-5p	molecular_function	zinc ion binding	0.0991681
GO:0008270	comp62478_c0	comp62478_c0	Mitogen-activated protein kinase kinase kinase 1 OS=Rattus norvegicus GN=Map3k1 PE=1 SV=1	PC-5p-19523_133	molecular_function	zinc ion binding	0.0991681
GO:0008270	comp122124_c0	comp122124_c0	predicted protein [Hordeum vulgare subsp. vulgare]	osa-miR166a-3p_L-1	molecular_function	zinc ion binding	0.0991681
GO:0008270	comp60887_c0	comp60887_c0	hypothetical protein SORBIDRAFT_01g033270 [Sorghum bicolor]	osa-miR166a-3p_L-1	molecular_function	zinc ion binding	0.0991681
GO:0008270	comp124326_c0	comp124326_c0	Serine/threonine-protein kinase TIO OS=Arabidopsis thaliana GN=TIO PE=1 SV=1	osa-MIR812e-p3_2ss5AG17CT	molecular_function	zinc ion binding	0.0991681
GO:0008270	comp857320_c0	comp857320_c0	ERAD-associated E3 ubiquitin-protein ligase DOA10 OS=Saccharomyces cerevisiae (strain ATCC 204508 / S288c) GN=SSM4 PE=1 SV=1	osa-MIR812e-p3_2ss5AG17CT	molecular_function	zinc ion binding	0.0991681
GO:0008270	comp125257_c0	comp125257_c0	Protein PHR1-LIKE 1 OS=Arabidopsis thaliana GN=PHL1 PE=1 SV=1	osa-MIR812e-p3_2ss5AG17CT	molecular_function	zinc ion binding	0.0991681
GO:0008270	comp125520_c0	comp125520_c0	Pollen-specific protein SF3 OS=Helianthus annuus GN=SF3 PE=2 SV=1	osa-miR156j-3p_2ss8CG21GT	molecular_function	zinc ion binding	0.0991681
GO:0008270	comp88333_c0	comp88333_c0		PC-5p-468979_4	molecular_function	zinc ion binding	0.0991681
GO:0008270	comp114167_c0	comp114167_c0	Probable S-acyltransferase At3g18620 OS=Arabidopsis thaliana GN=At3g18620 PE=2 SV=1	osa-MIR444c-p5_1ss7TA	molecular_function	zinc ion binding	0.0991681
GO:0007067	comp107875_c0	comp107875_c0	Thioredoxin-like protein 4A OS=Mus musculus GN=Txnl4a PE=2 SV=1	osa-MIR818e-p5_2ss10CT21TC	biological_process	mitotic nuclear division	0.101491
GO:0007067	comp114167_c0	comp114167_c0	Probable S-acyltransferase At3g18620 OS=Arabidopsis thaliana GN=At3g18620 PE=2 SV=1	osa-MIR444c-p5_1ss7TA	biological_process	mitotic nuclear division	0.101491
GO:0005856	comp78071_c0	comp78071_c0	Unconventional myosin-VIIa OS=Mus musculus GN=Myo7a PE=1 SV=2	PC-3p-305714_6	cellular_component	cytoskeleton	0.105523
GO:0005856	comp111965_c1	comp111965_c1	Cytokinin dehydrogenase 5 OS=Oryza sativa subsp. japonica GN=CKX5 PE=2 SV=1	PC-3p-305714_6	cellular_component	cytoskeleton	0.105523
GO:0005856	comp98352_c0	comp98352_c0		PC-3p-43738_48	cellular_component	cytoskeleton	0.105523
GO:0010506	comp119725_c1	comp119725_c1	MADS-box transcription factor 27 OS=Oryza sativa subsp. japonica GN=MADS27 PE=2 SV=2	osa-miR444a-3p.2	biological_process	regulation of autophagy	0.106887
GO:0010506	comp119725_c1	comp119725_c1	MADS-box transcription factor 27 OS=Oryza sativa subsp. japonica GN=MADS27 PE=2 SV=2	osa-miR444a-3p.2_1ss9CT	biological_process	regulation of autophagy	0.106887
GO:0051156	comp109525_c0	comp109525_c0	Hexokinase-6 OS=Oryza sativa subsp. japonica GN=HXK6 PE=2 SV=1	osa-MIR444c-p5	biological_process	glucose 6-phosphate metabolic process	0.106887
GO:0004340	comp109525_c0	comp109525_c0	Hexokinase-6 OS=Oryza sativa subsp. japonica GN=HXK6 PE=2 SV=1	osa-MIR444c-p5	molecular_function	glucokinase activity	0.106887
GO:0005158	comp78071_c0	comp78071_c0	Unconventional myosin-VIIa OS=Mus musculus GN=Myo7a PE=1 SV=2	PC-3p-305714_6	molecular_function	insulin receptor binding	0.106887
GO:0019761	comp125109_c0	comp125109_c0	"Probable sodium/metabolite cotransporter BASS5, chloroplastic OS=Oryza sativa subsp. japonica GN=BASS5 PE=2 SV=1"	PC-5p-170011_10	biological_process	glucosinolate biosynthetic process	0.106887
GO:0005899	comp78071_c0	comp78071_c0	Unconventional myosin-VIIa OS=Mus musculus GN=Myo7a PE=1 SV=2	PC-3p-305714_6	cellular_component	insulin receptor complex	0.106887
GO:0004348	comp123884_c0	comp123884_c0	Non-lysosomal glucosylceramidase OS=Rattus norvegicus GN=Gba2 PE=2 SV=2	PC-5p-602419_3	molecular_function	glucosylceramidase activity	0.106887
GO:0042612	comp113510_c0	comp113510_c0	Putative yippee-like protein Os10g0369500 OS=Oryza sativa subsp. japonica GN=Os10g0369500 PE=3 SV=1	PC-5p-19523_133	cellular_component	MHC class I protein complex	0.106887
GO:0015672	comp115163_c0	comp115163_c0	Lipid phosphate phosphatase 2 OS=Arabidopsis thaliana GN=LPP2 PE=2 SV=1	bdi-MIR9482-p5_1ss2CT	biological_process	monovalent inorganic cation transport	0.106887
GO:0045132	comp120842_c0	comp120842_c0	Shugoshin-1 OS=Zea mays GN=SGO1 PE=2 SV=1	PC-5p-520147_3	biological_process	meiotic chromosome segregation	0.106887
GO:0000911	comp124326_c0	comp124326_c0	Serine/threonine-protein kinase TIO OS=Arabidopsis thaliana GN=TIO PE=1 SV=1	osa-MIR812r-p3_2ss5AG17CT	biological_process	cytokinesis by cell plate formation	0.106887
GO:0000911	comp124326_c0	comp124326_c0	Serine/threonine-protein kinase TIO OS=Arabidopsis thaliana GN=TIO PE=1 SV=1	PC-3p-507027_3	biological_process	cytokinesis by cell plate formation	0.106887
GO:0000911	comp124326_c0	comp124326_c0	Serine/threonine-protein kinase TIO OS=Arabidopsis thaliana GN=TIO PE=1 SV=1	osa-MIR812e-p3_2ss5AG17CT	biological_process	cytokinesis by cell plate formation	0.106887
GO:0009636	comp110479_c0	comp110479_c0	D-aminoacyl-tRNA deacylase OS=Arabidopsis thaliana GN=GEK1 PE=1 SV=2	PC-3p-181512_9	biological_process	response to toxic substance	0.106887
GO:0009636	comp110479_c0	comp110479_c0	D-aminoacyl-tRNA deacylase OS=Arabidopsis thaliana GN=GEK1 PE=1 SV=2	PC-3p-181512_9	biological_process	response to toxic substance	0.106887
GO:0009636	comp110479_c0	comp110479_c0	D-aminoacyl-tRNA deacylase OS=Arabidopsis thaliana GN=GEK1 PE=1 SV=2	PC-5p-795615_2	biological_process	response to toxic substance	0.106887
GO:0009636	comp110479_c0	comp110479_c0	D-aminoacyl-tRNA deacylase OS=Arabidopsis thaliana GN=GEK1 PE=1 SV=2	PC-3p-99571_18	biological_process	response to toxic substance	0.106887
GO:0009636	comp110479_c0	comp110479_c0	D-aminoacyl-tRNA deacylase OS=Arabidopsis thaliana GN=GEK1 PE=1 SV=2	PC-3p-99571_18	biological_process	response to toxic substance	0.106887
GO:0009636	comp110479_c0	comp110479_c0	D-aminoacyl-tRNA deacylase OS=Arabidopsis thaliana GN=GEK1 PE=1 SV=2	PC-3p-99571_18	biological_process	response to toxic substance	0.106887
GO:0008556	comp109316_c0	comp109316_c0	Beta-glucosidase 8 OS=Oryza sativa subsp. japonica GN=BGLU8 PE=1 SV=1	PC-3p-305714_6	molecular_function	potassium-transporting ATPase activity	0.106887
GO:0004594	comp112059_c1	comp112059_c1	Pantothenate kinase 2 OS=Arabidopsis thaliana GN=At4g32180 PE=1 SV=2	osa-MIR444c-p5	molecular_function	pantothenate kinase activity	0.106887
GO:0055085	comp459535_c0	comp459535_c0	Dihydrolipoyllysine-residue succinyltransferase component of 2-oxoglutarate dehydrogenase complex OS=Bacillus subtilis (strain 168) GN=odhB PE=3 SV=2	PC-5p-145659_12	biological_process	transmembrane transport	0.107979
GO:0055085	comp67359_c0	comp67359_c0	Probable peptide transporter At1g52190 OS=Arabidopsis thaliana GN=At1g52190 PE=1 SV=1	PC-5p-494038_3	biological_process	transmembrane transport	0.107979
GO:0055085	comp119758_c0	comp119758_c0	"Cationic amino acid transporter 7, chloroplastic OS=Arabidopsis thaliana GN=CAT7 PE=3 SV=1"	PC-5p-494038_3	biological_process	transmembrane transport	0.107979
GO:0055085	comp81560_c0	comp81560_c0		PC-5p-602419_3	biological_process	transmembrane transport	0.107979
GO:0055085	comp120620_c0	comp120620_c0	Polyol transporter 5 OS=Arabidopsis thaliana GN=PLT5 PE=1 SV=2	PC-5p-602419_3	biological_process	transmembrane transport	0.107979
GO:0055085	comp118130_c0	comp118130_c0	Probable sulfate transporter 4.2 OS=Arabidopsis thaliana GN=SULTR4;2 PE=2 SV=2	PC-3p-181512_9	biological_process	transmembrane transport	0.107979
GO:0055085	comp113329_c0	comp113329_c0	Putative transporter arsB OS=Dictyostelium discoideum GN=arsB PE=2 SV=1	osa-MIR812r-p3_2ss5AG17CT	biological_process	transmembrane transport	0.107979
GO:0055085	comp125060_c1	comp125060_c1	Protein ZINC INDUCED FACILITATOR-LIKE 1 OS=Arabidopsis thaliana GN=ZIFL1 PE=2 SV=1	PC-3p-305714_6	biological_process	transmembrane transport	0.107979
GO:0055085	comp1640254_c0	comp1640254_c0	Cation/H(+) antiporter 15 OS=Arabidopsis thaliana GN=CHX15 PE=2 SV=1	PC-3p-305714_6	biological_process	transmembrane transport	0.107979
GO:0055085	comp67032_c1	comp67032_c1	Probable peptide/nitrate transporter At3g16180 OS=Arabidopsis thaliana GN=At3g16180 PE=2 SV=2	PC-3p-305714_6	biological_process	transmembrane transport	0.107979
GO:0055085	comp113329_c0	comp113329_c0	Putative transporter arsB OS=Dictyostelium discoideum GN=arsB PE=2 SV=1	osa-MIR818e-p3_2ss16AG21GA	biological_process	transmembrane transport	0.107979
GO:0055085	comp765152_c0	comp765152_c0	Hexose carrier protein HEX6 OS=Ricinus communis GN=HEX6 PE=2 SV=1	osa-miR169b_L+2R-2	biological_process	transmembrane transport	0.107979
GO:0055085	comp106620_c0	comp106620_c0	Protein ZINC INDUCED FACILITATOR 1 OS=Arabidopsis thaliana GN=ZIF1 PE=1 SV=2	PC-5p-520147_3	biological_process	transmembrane transport	0.107979
GO:0055085	comp123467_c0	comp123467_c0	MATE efflux family protein LAL5 OS=Arabidopsis thaliana GN=LAL5 PE=2 SV=1	osa-miR166a-3p	biological_process	transmembrane transport	0.107979
GO:0055085	comp119284_c0	comp119284_c0	"Cationic amino acid transporter 2, vacuolar OS=Arabidopsis thaliana GN=CAT2 PE=1 SV=1"	osa-miR6255_L-3	biological_process	transmembrane transport	0.107979
GO:0055085	comp109508_c0	comp109508_c0	Zinc transporter ZTP29 OS=Arabidopsis thaliana GN=ZTP29 PE=2 SV=1	PC-5p-917389_2	biological_process	transmembrane transport	0.107979
GO:0055085	comp95291_c0	comp95291_c0	DBH-like monooxygenase protein 1 homolog OS=Danio rerio GN=moxd1 PE=2 SV=2	PC-5p-19523_133	biological_process	transmembrane transport	0.107979
GO:0055085	comp106064_c0	comp106064_c0	Hexose carrier protein HEX6 OS=Ricinus communis GN=HEX6 PE=2 SV=1	PC-5p-19523_133	biological_process	transmembrane transport	0.107979
GO:0055085	comp121982_c1	comp121982_c1	ABC transporter C family member 14 OS=Arabidopsis thaliana GN=ABCC14 PE=1 SV=1	PC-5p-897897_2	biological_process	transmembrane transport	0.107979
GO:0055085	comp123467_c0	comp123467_c0	MATE efflux family protein LAL5 OS=Arabidopsis thaliana GN=LAL5 PE=2 SV=1	osa-miR166a-3p_1ss21CA	biological_process	transmembrane transport	0.107979
GO:0055085	comp123467_c0	comp123467_c0	MATE efflux family protein LAL5 OS=Arabidopsis thaliana GN=LAL5 PE=2 SV=1	osa-miR166a-3p_L-1	biological_process	transmembrane transport	0.107979
GO:0055085	comp113329_c0	comp113329_c0	Putative transporter arsB OS=Dictyostelium discoideum GN=arsB PE=2 SV=1	osa-MIR812e-p3_2ss5AG17CT	biological_process	transmembrane transport	0.107979
GO:0055085	comp116504_c0	comp116504_c0	ABC transporter B family member 19 OS=Arabidopsis thaliana GN=ABCB19 PE=1 SV=1	PC-5p-1654468_1	biological_process	transmembrane transport	0.107979
GO:0006614	comp117129_c0	comp117129_c0	Uncharacterized protein ycf45 OS=Porphyra purpurea GN=ycf45 PE=3 SV=1	osa-MIR444c-p5	biological_process	SRP-dependent cotranslational protein targeting to membrane	0.112604
GO:0006614	comp125670_c0	comp125670_c0	Midasin OS=Dictyostelium discoideum GN=mdn1 PE=3 SV=2	osa-MIR444c-p5	biological_process	SRP-dependent cotranslational protein targeting to membrane	0.112604
GO:0006614	comp111564_c0	comp111564_c0	ABC transporter I family member 19 OS=Arabidopsis thaliana GN=ABCI19 PE=2 SV=1	zma-miR319a-3p_R+1	biological_process	SRP-dependent cotranslational protein targeting to membrane	0.112604
GO:0016042	comp92028_c0	comp92028_c0	predicted protein [Hordeum vulgare subsp. vulgare]	hvu-MIR6207-p5	biological_process	lipid catabolic process	0.114279
GO:0016042	comp61468_c0	comp61468_c0	Lipase OS=Rhizopus oryzae PE=1 SV=1	sbi-MIR159b-p3	biological_process	lipid catabolic process	0.114279
GO:0016042	comp115709_c0	comp115709_c0	Lipase OS=Rhizomucor miehei PE=1 SV=2	PC-5p-120899_14	biological_process	lipid catabolic process	0.114279
GO:0016042	comp110695_c0	comp110695_c0	Protein FAR1-RELATED SEQUENCE 5 OS=Arabidopsis thaliana GN=FRS5 PE=2 SV=1	PC-5p-200116_9	biological_process	lipid catabolic process	0.114279
GO:0016706	comp911600_c0	comp911600_c0	1-aminocyclopropane-1-carboxylate oxidase homolog 6 OS=Arabidopsis thaliana GN=At1g04350 PE=2 SV=1	osa-MIR444c-p5	molecular_function	oxidoreductase activity, acting on paired donors, with incorporation or reduction of molecular oxygen, 2-oxoglutarate as one donor, and incorporation of one atom each of oxygen into both donors	0.114279
GO:0016706	comp120567_c0	comp120567_c0	hypothetical protein OsI_10685 [Oryza sativa Indica Group]	osa-MIR812r-p3_2ss5AG17CT	molecular_function	oxidoreductase activity, acting on paired donors, with incorporation or reduction of molecular oxygen, 2-oxoglutarate as one donor, and incorporation of one atom each of oxygen into both donors	0.114279
GO:0016706	comp100383_c0	comp100383_c0	predicted protein [Nematostella vectensis]	PC-3p-305714_6	molecular_function	oxidoreductase activity, acting on paired donors, with incorporation or reduction of molecular oxygen, 2-oxoglutarate as one donor, and incorporation of one atom each of oxygen into both donors	0.114279
GO:0016706	comp120567_c0	comp120567_c0	hypothetical protein OsI_10685 [Oryza sativa Indica Group]	osa-MIR818e-p3_2ss16AG21GA	molecular_function	oxidoreductase activity, acting on paired donors, with incorporation or reduction of molecular oxygen, 2-oxoglutarate as one donor, and incorporation of one atom each of oxygen into both donors	0.114279
GO:0016706	comp102573_c0	comp102573_c0	Gibberellin 2-beta-dioxygenase 8 OS=Arabidopsis thaliana GN=GA2OX7 PE=1 SV=2	osa-miR164a	molecular_function	oxidoreductase activity, acting on paired donors, with incorporation or reduction of molecular oxygen, 2-oxoglutarate as one donor, and incorporation of one atom each of oxygen into both donors	0.114279
GO:0016706	comp102573_c0	comp102573_c0	Gibberellin 2-beta-dioxygenase 8 OS=Arabidopsis thaliana GN=GA2OX7 PE=1 SV=2	osa-miR164a	molecular_function	oxidoreductase activity, acting on paired donors, with incorporation or reduction of molecular oxygen, 2-oxoglutarate as one donor, and incorporation of one atom each of oxygen into both donors	0.114279
GO:0016706	comp120567_c0	comp120567_c0	hypothetical protein OsI_10685 [Oryza sativa Indica Group]	osa-MIR818e-p5_2ss10CT21TC	molecular_function	oxidoreductase activity, acting on paired donors, with incorporation or reduction of molecular oxygen, 2-oxoglutarate as one donor, and incorporation of one atom each of oxygen into both donors	0.114279
GO:0016706	comp120567_c0	comp120567_c0	hypothetical protein OsI_10685 [Oryza sativa Indica Group]	osa-MIR812r-p3_2ss12AG21GA	molecular_function	oxidoreductase activity, acting on paired donors, with incorporation or reduction of molecular oxygen, 2-oxoglutarate as one donor, and incorporation of one atom each of oxygen into both donors	0.114279
GO:0016706	comp120567_c0	comp120567_c0	hypothetical protein OsI_10685 [Oryza sativa Indica Group]	osa-MIR812e-p3_2ss5AG17CT	molecular_function	oxidoreductase activity, acting on paired donors, with incorporation or reduction of molecular oxygen, 2-oxoglutarate as one donor, and incorporation of one atom each of oxygen into both donors	0.114279
GO:0015171	comp119758_c0	comp119758_c0	"Cationic amino acid transporter 7, chloroplastic OS=Arabidopsis thaliana GN=CAT7 PE=3 SV=1"	PC-5p-494038_3	molecular_function	amino acid transmembrane transporter activity	0.115943
GO:0015171	comp119284_c0	comp119284_c0	"Cationic amino acid transporter 2, vacuolar OS=Arabidopsis thaliana GN=CAT2 PE=1 SV=1"	osa-miR6255_L-3	molecular_function	amino acid transmembrane transporter activity	0.115943
GO:0006352	comp125576_c0	comp125576_c0	Endoribonuclease Dicer homolog 1 OS=Oryza sativa subsp. japonica GN=DCL1 PE=3 SV=1	osa-miR162b_1ss8GA	biological_process	DNA-templated transcription, initiation	0.116145
GO:0006352	comp117158_c0	comp117158_c0	hypothetical protein SORBIDRAFT_04g021070 [Sorghum bicolor]	osa-MIR444c-p5	biological_process	DNA-templated transcription, initiation	0.116145
GO:0006352	comp102047_c0	comp102047_c0	Constitutive photomorphogenesis protein 10 OS=Arabidopsis thaliana GN=COP10 PE=1 SV=1	PC-3p-305714_6	biological_process	DNA-templated transcription, initiation	0.116145
GO:0006352	comp102047_c0	comp102047_c0	Constitutive photomorphogenesis protein 10 OS=Arabidopsis thaliana GN=COP10 PE=1 SV=1	PC-3p-305714_6	biological_process	DNA-templated transcription, initiation	0.116145
GO:0006352	comp111583_c0	comp111583_c0	Transcription initiation factor TFIID subunit 13 OS=Pongo abelii GN=TAF13 PE=2 SV=1	osa-miR169b_L+2R-2	biological_process	DNA-templated transcription, initiation	0.116145
GO:0009703	comp103332_c1	comp103332_c1	Nitrate reductase [NADH] (Fragment) OS=Zea mays PE=1 SV=2	PC-3p-305714_6	molecular_function	nitrate reductase (NADH) activity	0.116927
GO:0003856	comp107544_c0	comp107544_c0		PC-3p-507027_3	molecular_function	3-dehydroquinate synthase activity	0.116927
GO:0008271	comp118130_c0	comp118130_c0	Probable sulfate transporter 4.2 OS=Arabidopsis thaliana GN=SULTR4;2 PE=2 SV=2	PC-3p-181512_9	molecular_function	secondary active sulfate transmembrane transporter activity	0.116927
GO:0004152	comp115736_c0	comp115736_c0	tRNA-dihydrouridine(16/17) synthase [NAD(P)(+)]-like OS=Rattus norvegicus GN=Dus1l PE=2 SV=1	osa-miR156a_L-1	molecular_function	dihydroorotate dehydrogenase activity	0.116927
GO:0006858	comp125166_c0	comp125166_c0	"Neurolysin, mitochondrial OS=Rattus norvegicus GN=Nln PE=1 SV=1"	osa-miR156a_L-1	biological_process	extracellular transport	0.116927
GO:0006858	comp125166_c0	comp125166_c0	"Neurolysin, mitochondrial OS=Rattus norvegicus GN=Nln PE=1 SV=1"	osa-miR156a_L-1R+1	biological_process	extracellular transport	0.116927
GO:0017150	comp115736_c0	comp115736_c0	tRNA-dihydrouridine(16/17) synthase [NAD(P)(+)]-like OS=Rattus norvegicus GN=Dus1l PE=2 SV=1	osa-miR156a_L-1	molecular_function	tRNA dihydrouridine synthase activity	0.116927
GO:0009916	comp122645_c0	comp122645_c0	"Interactor of constitutive active ROPs 2, chloroplastic OS=Arabidopsis thaliana GN=ICR2 PE=1 SV=1"	zma-miR164d-3p_R+1_1ss7GT	molecular_function	alternative oxidase activity	0.116927
GO:0009825	comp122572_c0	comp122572_c0	Chitinase-like protein 1 OS=Arabidopsis thaliana GN=CTL1 PE=1 SV=1	PC-3p-305714_6	biological_process	multidimensional cell growth	0.116927
GO:0006809	comp103332_c1	comp103332_c1	Nitrate reductase [NADH] (Fragment) OS=Zea mays PE=1 SV=2	PC-3p-305714_6	biological_process	nitric oxide biosynthetic process	0.116927
GO:0030896	comp22959_c0	comp22959_c0	Cell cycle checkpoint control protein RAD9A OS=Homo sapiens GN=RAD9A PE=1 SV=1	PC-3p-305714_6	cellular_component	checkpoint clamp complex	0.116927
GO:0010329	comp116504_c0	comp116504_c0	ABC transporter B family member 19 OS=Arabidopsis thaliana GN=ABCB19 PE=1 SV=1	PC-5p-1654468_1	molecular_function	auxin efflux transmembrane transporter activity	0.116927
GO:0019856	comp97907_c0	comp97907_c0		osa-MIR444c-p5	biological_process	pyrimidine nucleobase biosynthetic process	0.116927
GO:0032465	comp119179_c1	comp119179_c1	Proton-coupled amino acid transporter 1 OS=Homo sapiens GN=SLC36A1 PE=1 SV=1	osa-MIR812r-p3_2ss5AG17CT	biological_process	regulation of cytokinesis	0.116927
GO:0032465	comp119179_c1	comp119179_c1	Proton-coupled amino acid transporter 1 OS=Homo sapiens GN=SLC36A1 PE=1 SV=1	osa-MIR818e-p3_2ss16AG21GA	biological_process	regulation of cytokinesis	0.116927
GO:0032465	comp119179_c1	comp119179_c1	Proton-coupled amino acid transporter 1 OS=Homo sapiens GN=SLC36A1 PE=1 SV=1	PC-3p-507027_3	biological_process	regulation of cytokinesis	0.116927
GO:0032465	comp119179_c1	comp119179_c1	Proton-coupled amino acid transporter 1 OS=Homo sapiens GN=SLC36A1 PE=1 SV=1	osa-MIR812e-p3_2ss5AG17CT	biological_process	regulation of cytokinesis	0.116927
GO:0080167	comp107984_c0	comp107984_c0	Glutathione S-transferase U18 OS=Arabidopsis thaliana GN=GSTU18 PE=2 SV=1	PC-3p-414737_4	biological_process	response to karrikin	0.117423
GO:0080167	comp125060_c1	comp125060_c1	Protein ZINC INDUCED FACILITATOR-LIKE 1 OS=Arabidopsis thaliana GN=ZIFL1 PE=2 SV=1	PC-3p-305714_6	biological_process	response to karrikin	0.117423
GO:0080167	comp106620_c0	comp106620_c0	Protein ZINC INDUCED FACILITATOR 1 OS=Arabidopsis thaliana GN=ZIF1 PE=1 SV=2	PC-5p-520147_3	biological_process	response to karrikin	0.117423
GO:0019058	comp104600_c0	comp104600_c0	hypothetical protein [Zea mays]	hvu-MIR6207-p5	biological_process	viral life cycle	0.119634
GO:0019058	comp116117_c0	comp116117_c0	Aldehyde dehydrogenase family 3 member F1 OS=Arabidopsis thaliana GN=ALDH3F1 PE=2 SV=2	PC-3p-2836_619	biological_process	viral life cycle	0.119634
GO:0019867	comp115055_c0	comp115055_c0	Probable receptor-like protein kinase At5g15080 OS=Arabidopsis thaliana GN=At5g15080 PE=1 SV=1	osa-MIR444c-p5	cellular_component	outer membrane	0.119861
GO:0019867	comp118867_c1	comp118867_c1	hypothetical protein ZEAMMB73_394019 [Zea mays]	osa-miR167a-5p	cellular_component	outer membrane	0.119861
GO:0019867	comp105486_c0	comp105486_c0	Copper transport protein ATOX1 OS=Canis familiaris GN=ATOX1 PE=3 SV=1	osa-MIR818e-p5_2ss10CT21TC	cellular_component	outer membrane	0.119861
GO:0051536	comp119198_c0	comp119198_c0	hypothetical protein SORBIDRAFT_02g006600 [Sorghum bicolor]	PC-3p-125403_14	molecular_function	iron-sulfur cluster binding	0.120356
GO:0051536	comp87883_c0	comp87883_c0		PC-3p-305714_6	molecular_function	iron-sulfur cluster binding	0.120356
GO:0051536	comp25415_c0	comp25415_c0		PC-3p-305714_6	molecular_function	iron-sulfur cluster binding	0.120356
GO:0051536	comp121290_c0	comp121290_c0	hypothetical protein SORBIDRAFT_07g027360 [Sorghum bicolor]	PC-3p-305714_6	molecular_function	iron-sulfur cluster binding	0.120356
GO:0051536	comp119198_c0	comp119198_c0	hypothetical protein SORBIDRAFT_02g006600 [Sorghum bicolor]	PC-3p-507027_3	molecular_function	iron-sulfur cluster binding	0.120356
GO:0051536	comp119980_c0	comp119980_c0	"Cyclic pyranopterin monophosphate synthase, mitochondrial OS=Arabidopsis thaliana GN=CNX2 PE=1 SV=1"	PC-3p-518518_3	molecular_function	iron-sulfur cluster binding	0.120356
GO:0009982	comp90747_c0	comp90747_c0	tRNA pseudouridine synthase A OS=Caulobacter sp. (strain K31) GN=truA PE=3 SV=1	osa-miR6255_L-3	molecular_function	pseudouridine synthase activity	0.123354
GO:0009982	comp74305_c0	comp74305_c0		PC-5p-19523_133	molecular_function	pseudouridine synthase activity	0.123354
GO:0006891	comp121141_c0	comp121141_c0		PC-5p-602419_3	biological_process	intra-Golgi vesicle-mediated transport	0.123354
GO:0006891	comp100068_c0	comp100068_c0	hypothetical protein SORBIDRAFT_02g042013 [Sorghum bicolor]	osa-MIR812r-p3_2ss5AG17CT	biological_process	intra-Golgi vesicle-mediated transport	0.123354
GO:0006891	comp100068_c0	comp100068_c0	hypothetical protein SORBIDRAFT_02g042013 [Sorghum bicolor]	osa-MIR812e-p3_2ss5AG17CT	biological_process	intra-Golgi vesicle-mediated transport	0.123354
GO:0009958	comp116504_c0	comp116504_c0	ABC transporter B family member 19 OS=Arabidopsis thaliana GN=ABCB19 PE=1 SV=1	PC-5p-1654468_1	biological_process	positive gravitropism	0.126855
GO:0015116	comp118130_c0	comp118130_c0	Probable sulfate transporter 4.2 OS=Arabidopsis thaliana GN=SULTR4;2 PE=2 SV=2	PC-3p-181512_9	molecular_function	sulfate transmembrane transporter activity	0.126855
GO:0008384	comp121805_c0	comp121805_c0	Uncharacterized protein At2g41620 OS=Arabidopsis thaliana GN=At2g41620 PE=2 SV=2	osa-miR167a-5p	molecular_function	IkappaB kinase activity	0.126855
GO:0005200	comp111965_c1	comp111965_c1	Cytokinin dehydrogenase 5 OS=Oryza sativa subsp. japonica GN=CKX5 PE=2 SV=1	PC-3p-305714_6	molecular_function	structural constituent of cytoskeleton	0.126855
GO:0008385	comp121805_c0	comp121805_c0	Uncharacterized protein At2g41620 OS=Arabidopsis thaliana GN=At2g41620 PE=2 SV=2	osa-miR167a-5p	cellular_component	IkappaB kinase complex	0.126855
GO:0010167	comp111753_c1	comp111753_c1	Nitrate transporter 1.1 OS=Arabidopsis thaliana GN=NRT1.1 PE=1 SV=1	PC-3p-305714_6	biological_process	response to nitrate	0.126855
GO:0036355	comp115736_c0	comp115736_c0	tRNA-dihydrouridine(16/17) synthase [NAD(P)(+)]-like OS=Rattus norvegicus GN=Dus1l PE=2 SV=1	osa-miR156a_L-1	molecular_function	2-iminoacetate synthase activity	0.126855
GO:0019008	comp119980_c0	comp119980_c0	"Cyclic pyranopterin monophosphate synthase, mitochondrial OS=Arabidopsis thaliana GN=CNX2 PE=1 SV=1"	PC-3p-518518_3	cellular_component	molybdopterin synthase complex	0.126855
GO:0070402	comp121734_c1	comp121734_c1	Aspartate-semialdehyde dehydrogenase OS=Synechocystis sp. (strain PCC 6803 / Kazusa) GN=asd PE=3 SV=2	PC-5p-468979_4	molecular_function	NADPH binding	0.126855
GO:0006098	comp100751_c0	comp100751_c0	"Glucose-6-phosphate 1-dehydrogenase, chloroplastic OS=Spinacia oleracea GN=G6PD PE=2 SV=1"	hvu-MIR6207-p5	biological_process	pentose-phosphate shunt	0.12761
GO:0006098	comp107861_c1	comp107861_c1	Pyrophosphate--fructose 6-phosphate 1-phosphotransferase subunit alpha OS=Ricinus communis GN=PFP-ALPHA PE=3 SV=1	PC-3p-197368_9	biological_process	pentose-phosphate shunt	0.12761
GO:0006098	comp55404_c0	comp55404_c0	6-phosphofructokinase 6 OS=Arabidopsis thaliana GN=PFK6 PE=1 SV=1	osa-miR396a-3p_R+1	biological_process	pentose-phosphate shunt	0.12761
GO:0006098	comp112040_c0	comp112040_c0	Glyoxylate/succinic semialdehyde reductase 1 OS=Arabidopsis thaliana GN=GLYR1 PE=1 SV=1	PC-5p-520147_3	biological_process	pentose-phosphate shunt	0.12761
GO:0019643	comp119282_c0	comp119282_c0	"Acetate--CoA ligase ACS, chloroplastic/glyoxysomal OS=Arabidopsis thaliana GN=ACS PE=1 SV=1"	hvu-MIR6189-p3_2ss9CT18TG	biological_process	reductive tricarboxylic acid cycle	0.130875
GO:0019643	comp64982_c0	comp64982_c0		PC-3p-89706_20	biological_process	reductive tricarboxylic acid cycle	0.130875
GO:0019643	comp64982_c0	comp64982_c0		PC-3p-89706_20	biological_process	reductive tricarboxylic acid cycle	0.130875
GO:0019497	comp118825_c0	comp118825_c0	Purple acid phosphatase 2 OS=Ipomoea batatas GN=PAP2 PE=1 SV=1	PC-3p-305714_6	biological_process	hexachlorocyclohexane metabolic process	0.130875
GO:0019497	comp113466_c0	comp113466_c0	Purple acid phosphatase 22 OS=Arabidopsis thaliana GN=PAP22 PE=2 SV=1	osa-miR172d-5p	biological_process	hexachlorocyclohexane metabolic process	0.130875
GO:0003993	comp118825_c0	comp118825_c0	Purple acid phosphatase 2 OS=Ipomoea batatas GN=PAP2 PE=1 SV=1	PC-3p-305714_6	molecular_function	acid phosphatase activity	0.130875
GO:0003993	comp113466_c0	comp113466_c0	Purple acid phosphatase 22 OS=Arabidopsis thaliana GN=PAP22 PE=2 SV=1	osa-miR172d-5p	molecular_function	acid phosphatase activity	0.130875
GO:0030983	comp73204_c1	comp73204_c1	DNA mismatch repair protein Mlh1 OS=Homo sapiens GN=MLH1 PE=1 SV=1	osa-MIR444c-p5	molecular_function	mismatched DNA binding	0.134675
GO:0030983	comp100383_c0	comp100383_c0	predicted protein [Nematostella vectensis]	PC-3p-305714_6	molecular_function	mismatched DNA binding	0.134675
GO:0006865	comp119758_c0	comp119758_c0	"Cationic amino acid transporter 7, chloroplastic OS=Arabidopsis thaliana GN=CAT7 PE=3 SV=1"	PC-5p-494038_3	biological_process	amino acid transport	0.134675
GO:0006865	comp119284_c0	comp119284_c0	"Cationic amino acid transporter 2, vacuolar OS=Arabidopsis thaliana GN=CAT2 PE=1 SV=1"	osa-miR6255_L-3	biological_process	amino acid transport	0.134675
GO:0016301	comp121505_c0	comp121505_c0	tRNA dimethylallyltransferase 2 OS=Arabidopsis thaliana GN=IPT2 PE=1 SV=2	osa-miR396a-5p	molecular_function	kinase activity	0.136008
GO:0016301	comp112059_c1	comp112059_c1	Pantothenate kinase 2 OS=Arabidopsis thaliana GN=At4g32180 PE=1 SV=2	osa-MIR444c-p5	molecular_function	kinase activity	0.136008
GO:0016301	comp117129_c0	comp117129_c0	Uncharacterized protein ycf45 OS=Porphyra purpurea GN=ycf45 PE=3 SV=1	osa-MIR444c-p5	molecular_function	kinase activity	0.136008
GO:0016301	comp125670_c0	comp125670_c0	Midasin OS=Dictyostelium discoideum GN=mdn1 PE=3 SV=2	osa-MIR444c-p5	molecular_function	kinase activity	0.136008
GO:0016301	comp109260_c1	comp109260_c1	Protein STAR1 OS=Oryza sativa subsp. japonica GN=STAR1 PE=1 SV=1	osa-MIR812r-p3_2ss5AG17CT	molecular_function	kinase activity	0.136008
GO:0016301	comp109260_c1	comp109260_c1	Protein STAR1 OS=Oryza sativa subsp. japonica GN=STAR1 PE=1 SV=1	osa-MIR818e-p3_2ss16AG21GA	molecular_function	kinase activity	0.136008
GO:0016301	comp111564_c0	comp111564_c0	ABC transporter I family member 19 OS=Arabidopsis thaliana GN=ABCI19 PE=2 SV=1	zma-miR319a-3p_R+1	molecular_function	kinase activity	0.136008
GO:0016301	comp123727_c0	comp123727_c0	hypothetical protein SORBIDRAFT_09g024990 [Sorghum bicolor]	PC-5p-422970_4	molecular_function	kinase activity	0.136008
GO:0016301	comp109260_c1	comp109260_c1	Protein STAR1 OS=Oryza sativa subsp. japonica GN=STAR1 PE=1 SV=1	osa-MIR812e-p3_2ss5AG17CT	molecular_function	kinase activity	0.136008
GO:0000077	comp22959_c0	comp22959_c0	Cell cycle checkpoint control protein RAD9A OS=Homo sapiens GN=RAD9A PE=1 SV=1	PC-3p-305714_6	biological_process	DNA damage checkpoint	0.136671
GO:0008380	comp123556_c0	comp123556_c0	Tuftelin-interacting protein 11 OS=Xenopus tropicalis GN=tfip11 PE=2 SV=2	PC-5p-992769_2	biological_process	RNA splicing	0.136671
GO:0006222	comp115736_c0	comp115736_c0	tRNA-dihydrouridine(16/17) synthase [NAD(P)(+)]-like OS=Rattus norvegicus GN=Dus1l PE=2 SV=1	osa-miR156a_L-1	biological_process	UMP biosynthetic process	0.136671
GO:0006778	comp110823_c0	comp110823_c0	hypothetical protein SORBIDRAFT_09g026130 [Sorghum bicolor]	PC-3p-113138_15	biological_process	porphyrin-containing compound metabolic process	0.136671
GO:0009707	comp109525_c0	comp109525_c0	Hexokinase-6 OS=Oryza sativa subsp. japonica GN=HXK6 PE=2 SV=1	osa-MIR444c-p5	cellular_component	chloroplast outer membrane	0.136671
GO:0032940	comp111965_c1	comp111965_c1	Cytokinin dehydrogenase 5 OS=Oryza sativa subsp. japonica GN=CKX5 PE=2 SV=1	PC-3p-305714_6	biological_process	secretion by cell	0.136671
GO:0010154	comp119604_c0	comp119604_c0	Auxin response factor 22 OS=Oryza sativa subsp. japonica GN=ARF22 PE=2 SV=1	osa-miR160a-5p_L+2R-1	biological_process	fruit development	0.136671
GO:0010154	comp119604_c0	comp119604_c0	Auxin response factor 22 OS=Oryza sativa subsp. japonica GN=ARF22 PE=2 SV=1	osa-miR160a-5p	biological_process	fruit development	0.136671
GO:0010154	comp119604_c0	comp119604_c0	Auxin response factor 22 OS=Oryza sativa subsp. japonica GN=ARF22 PE=2 SV=1	osa-miR160a-5p_L+2	biological_process	fruit development	0.136671
GO:0052726	comp99363_c0	comp99363_c0	Inositol-tetrakisphosphate 1-kinase 1 OS=Arabidopsis thaliana GN=ITPK1 PE=2 SV=1	PC-5p-145659_12	molecular_function	inositol-1,3,4-trisphosphate 5-kinase activity	0.136671
GO:0052726	comp99363_c0	comp99363_c0	Inositol-tetrakisphosphate 1-kinase 1 OS=Arabidopsis thaliana GN=ITPK1 PE=2 SV=1	PC-5p-449879_4	molecular_function	inositol-1,3,4-trisphosphate 5-kinase activity	0.136671
GO:0052725	comp99363_c0	comp99363_c0	Inositol-tetrakisphosphate 1-kinase 1 OS=Arabidopsis thaliana GN=ITPK1 PE=2 SV=1	PC-5p-145659_12	molecular_function	inositol-1,3,4-trisphosphate 6-kinase activity	0.136671
GO:0052725	comp99363_c0	comp99363_c0	Inositol-tetrakisphosphate 1-kinase 1 OS=Arabidopsis thaliana GN=ITPK1 PE=2 SV=1	PC-5p-449879_4	molecular_function	inositol-1,3,4-trisphosphate 6-kinase activity	0.136671
GO:0047325	comp99363_c0	comp99363_c0	Inositol-tetrakisphosphate 1-kinase 1 OS=Arabidopsis thaliana GN=ITPK1 PE=2 SV=1	PC-5p-145659_12	molecular_function	inositol tetrakisphosphate 1-kinase activity	0.136671
GO:0047325	comp99363_c0	comp99363_c0	Inositol-tetrakisphosphate 1-kinase 1 OS=Arabidopsis thaliana GN=ITPK1 PE=2 SV=1	PC-5p-449879_4	molecular_function	inositol tetrakisphosphate 1-kinase activity	0.136671
GO:0009610	comp103332_c1	comp103332_c1	Nitrate reductase [NADH] (Fragment) OS=Zea mays PE=1 SV=2	PC-3p-305714_6	biological_process	response to symbiotic fungus	0.136671
GO:0006000	comp109525_c0	comp109525_c0	Hexokinase-6 OS=Oryza sativa subsp. japonica GN=HXK6 PE=2 SV=1	osa-MIR444c-p5	biological_process	fructose metabolic process	0.14001
GO:0006000	comp107861_c1	comp107861_c1	Pyrophosphate--fructose 6-phosphate 1-phosphotransferase subunit alpha OS=Ricinus communis GN=PFP-ALPHA PE=3 SV=1	PC-3p-197368_9	biological_process	fructose metabolic process	0.14001
GO:0006000	comp55404_c0	comp55404_c0	6-phosphofructokinase 6 OS=Arabidopsis thaliana GN=PFK6 PE=1 SV=1	osa-miR396a-3p_R+1	biological_process	fructose metabolic process	0.14001
GO:0004252	comp110234_c0	comp110234_c0	Subtilisin-like protease OS=Arabidopsis thaliana GN=ARA12 PE=1 SV=1	PC-3p-113138_15	molecular_function	serine-type endopeptidase activity	0.141307
GO:0004252	comp55257_c0	comp55257_c0	Chymotrypsin BI OS=Litopenaeus vannamei PE=1 SV=1	osa-MIR444c-p5	molecular_function	serine-type endopeptidase activity	0.141307
GO:0004252	comp108083_c0	comp108083_c0	Prolyl endopeptidase OS=Bos taurus GN=PREP PE=2 SV=1	PC-5p-992769_2	molecular_function	serine-type endopeptidase activity	0.141307
GO:0004252	comp107239_c0	comp107239_c0	Subtilisin-like protease OS=Arabidopsis thaliana GN=ARA12 PE=1 SV=1	zma-miR164d-3p_R+1_1ss7GT	molecular_function	serine-type endopeptidase activity	0.141307
GO:0004252	comp58195_c0	comp58195_c0	Phosphatidylinositol glycan anchor biosynthesis class U protein OS=Homo sapiens GN=PIGU PE=1 SV=3	PC-3p-2836_619	molecular_function	serine-type endopeptidase activity	0.141307
GO:0004252	comp118867_c1	comp118867_c1	hypothetical protein ZEAMMB73_394019 [Zea mays]	osa-miR167a-5p	molecular_function	serine-type endopeptidase activity	0.141307
GO:0004252	comp121742_c0	comp121742_c0	hypothetical protein SORBIDRAFT_04g023100 [Sorghum bicolor]	PC-3p-518518_3	molecular_function	serine-type endopeptidase activity	0.141307
GO:0004252	comp108083_c0	comp108083_c0	Prolyl endopeptidase OS=Bos taurus GN=PREP PE=2 SV=1	osa-MIR812r-p3_2ss12AG21GA	molecular_function	serine-type endopeptidase activity	0.141307
GO:0051301	comp125670_c0	comp125670_c0	Midasin OS=Dictyostelium discoideum GN=mdn1 PE=3 SV=2	osa-MIR444c-p5	biological_process	cell division	0.141557
GO:0051301	comp119604_c0	comp119604_c0	Auxin response factor 22 OS=Oryza sativa subsp. japonica GN=ARF22 PE=2 SV=1	osa-miR160a-5p_L+2R-1	biological_process	cell division	0.141557
GO:0051301	comp119604_c0	comp119604_c0	Auxin response factor 22 OS=Oryza sativa subsp. japonica GN=ARF22 PE=2 SV=1	osa-miR160a-5p	biological_process	cell division	0.141557
GO:0051301	comp111564_c0	comp111564_c0	ABC transporter I family member 19 OS=Arabidopsis thaliana GN=ABCI19 PE=2 SV=1	zma-miR319a-3p_R+1	biological_process	cell division	0.141557
GO:0051301	comp119604_c0	comp119604_c0	Auxin response factor 22 OS=Oryza sativa subsp. japonica GN=ARF22 PE=2 SV=1	osa-miR160a-5p_L+2	biological_process	cell division	0.141557
GO:0051301	comp116504_c0	comp116504_c0	ABC transporter B family member 19 OS=Arabidopsis thaliana GN=ABCB19 PE=1 SV=1	PC-5p-1654468_1	biological_process	cell division	0.141557
GO:0005515	comp125576_c0	comp125576_c0	Endoribonuclease Dicer homolog 1 OS=Oryza sativa subsp. japonica GN=DCL1 PE=3 SV=1	osa-miR162b_1ss8GA	molecular_function	protein binding	0.142465
GO:0005515	comp122647_c0	comp122647_c0	Putative disease resistance protein RGA4 OS=Solanum bulbocastanum GN=RGA4 PE=2 SV=1	ata-miR156d-3p	molecular_function	protein binding	0.142465
GO:0005515	comp116214_c1	comp116214_c1	Tetratricopeptide repeat protein 1 OS=Mus musculus GN=Ttc1 PE=2 SV=1	PC-3p-113138_15	molecular_function	protein binding	0.142465
GO:0005515	comp36909_c0	comp36909_c0	Ankyrin repeat domain-containing protein 6 OS=Homo sapiens GN=ANKRD6 PE=1 SV=3	osa-miR167a-3p_L+1R-1	molecular_function	protein binding	0.142465
GO:0005515	comp59223_c0	comp59223_c0	Pre-mRNA-processing factor 6 OS=Mus musculus GN=Prpf6 PE=2 SV=1	PC-3p-103459_17	molecular_function	protein binding	0.142465
GO:0005515	comp124945_c0	comp124945_c0	Elongator complex protein 2 OS=Arabidopsis thaliana GN=ELP2 PE=1 SV=1	PC-3p-125403_14	molecular_function	protein binding	0.142465
GO:0005515	comp111745_c1	comp111745_c1	RING-H2 finger protein ATL22 OS=Arabidopsis thaliana GN=ATL22 PE=2 SV=2	hvu-MIR6207-p5	molecular_function	protein binding	0.142465
GO:0005515	comp123707_c0	comp123707_c0	Pre-mRNA-processing protein 40A OS=Arabidopsis thaliana GN=PRP40A PE=1 SV=1	hvu-MIR6207-p5	molecular_function	protein binding	0.142465
GO:0005515	comp638485_c0	comp638485_c0	Peroxisome assembly protein 12 OS=Cricetulus longicaudatus GN=PEX12 PE=2 SV=1	hvu-MIR6207-p5	molecular_function	protein binding	0.142465
GO:0005515	comp107590_c0	comp107590_c0	Probable glutathione S-transferase GSTF2 OS=Oryza sativa subsp. japonica GN=GSTF2 PE=1 SV=3	hvu-MIR6207-p5	molecular_function	protein binding	0.142465
GO:0005515	comp105844_c0	comp105844_c0	Disease resistance protein RGA2 OS=Solanum bulbocastanum GN=RGA2 PE=1 SV=1	hvu-MIR6207-p5	molecular_function	protein binding	0.142465
GO:0005515	comp61430_c0	comp61430_c0	Probable LRR receptor-like serine/threonine-protein kinase At3g47570 OS=Arabidopsis thaliana GN=At3g47570 PE=1 SV=1	hvu-MIR6207-p5	molecular_function	protein binding	0.142465
GO:0005515	comp124157_c0	comp124157_c0	Probable E3 ubiquitin-protein ligase ARI7 OS=Arabidopsis thaliana GN=ARI7 PE=2 SV=1	PC-5p-402658_4	molecular_function	protein binding	0.142465
GO:0005515	comp117158_c0	comp117158_c0	hypothetical protein SORBIDRAFT_04g021070 [Sorghum bicolor]	osa-MIR444c-p5	molecular_function	protein binding	0.142465
GO:0005515	comp123800_c0	comp123800_c0	Protein SPA1-RELATED 4 OS=Arabidopsis thaliana GN=SPA4 PE=1 SV=1	osa-MIR444c-p5	molecular_function	protein binding	0.142465
GO:0005515	comp2420_c0	comp2420_c0	Flagellar WD repeat-containing protein Pf20 OS=Chlamydomonas reinhardtii GN=PF20 PE=2 SV=1	osa-MIR444c-p5	molecular_function	protein binding	0.142465
GO:0005515	comp92918_c0	comp92918_c0	Syntaxin-32 OS=Arabidopsis thaliana GN=SYP32 PE=2 SV=1	osa-MIR444c-p5	molecular_function	protein binding	0.142465
GO:0005515	comp31311_c0	comp31311_c0		osa-MIR444c-p5	molecular_function	protein binding	0.142465
GO:0005515	comp113655_c1	comp113655_c1	DEAD-box ATP-dependent RNA helicase 12 OS=Oryza sativa subsp. japonica GN=Os10g0503700 PE=2 SV=2	osa-MIR444c-p5	molecular_function	protein binding	0.142465
GO:0005515	comp47789_c0	comp47789_c0	"Phosphatidylinositol 3,4,5-trisphosphate 3-phosphatase and dual-specificity protein phosphatase PTEN OS=Dictyostelium discoideum GN=pteN PE=2 SV=1"	osa-MIR444c-p5	molecular_function	protein binding	0.142465
GO:0005515	comp96259_c1	comp96259_c1	"Protein PAM68, chloroplastic OS=Arabidopsis thaliana GN=PAM68 PE=1 SV=1"	osa-MIR444c-p5	molecular_function	protein binding	0.142465
GO:0005515	comp123521_c0	comp123521_c0	Receptor-like protein kinase BRI1-like 3 OS=Arabidopsis thaliana GN=BRL3 PE=1 SV=1	osa-MIR444c-p5	molecular_function	protein binding	0.142465
GO:0005515	comp113160_c0	comp113160_c0	AP-2 complex subunit mu OS=Dictyostelium discoideum GN=apm2 PE=2 SV=2	osa-miR172a	molecular_function	protein binding	0.142465
GO:0005515	comp120187_c0	comp120187_c0	Transport inhibitor response 1-like protein Os05g0150500 OS=Oryza sativa subsp. japonica GN=Os05g0150500 PE=2 SV=2	osa-miR393a_R+1	molecular_function	protein binding	0.142465
GO:0005515	comp109396_c0	comp109396_c0	Putative disease resistance protein RGA1 OS=Solanum bulbocastanum GN=RGA1 PE=2 SV=2	PC-3p-35889_63	molecular_function	protein binding	0.142465
GO:0005515	comp107984_c0	comp107984_c0	Glutathione S-transferase U18 OS=Arabidopsis thaliana GN=GSTU18 PE=2 SV=1	PC-3p-414737_4	molecular_function	protein binding	0.142465
GO:0005515	comp123731_c0	comp123731_c0	F-box protein At5g39450 OS=Arabidopsis thaliana GN=At5g39450 PE=2 SV=1	PC-3p-89706_20	molecular_function	protein binding	0.142465
GO:0005515	comp123731_c0	comp123731_c0	F-box protein At5g39450 OS=Arabidopsis thaliana GN=At5g39450 PE=2 SV=1	PC-3p-89706_20	molecular_function	protein binding	0.142465
GO:0005515	comp86319_c0	comp86319_c0	Peroxisomal targeting signal 2 receptor OS=Dictyostelium discoideum GN=pex7 PE=3 SV=1	PC-5p-602419_3	molecular_function	protein binding	0.142465
GO:0005515	comp51817_c0	comp51817_c0	"Dynein light chain 1, axonemal OS=Danio rerio GN=dnal1 PE=2 SV=1"	PC-5p-602419_3	molecular_function	protein binding	0.142465
GO:0005515	comp88973_c0	comp88973_c0	Probable LRR receptor-like serine/threonine-protein kinase At3g47570 OS=Arabidopsis thaliana GN=At3g47570 PE=1 SV=1	PC-5p-602419_3	molecular_function	protein binding	0.142465
GO:0005515	comp48845_c0	comp48845_c0	Ribosome biogenesis protein BOP1 homolog OS=Dictyostelium discoideum GN=DDB_G0281839 PE=3 SV=1	PC-5p-602419_3	molecular_function	protein binding	0.142465
GO:0005515	comp124326_c0	comp124326_c0	Serine/threonine-protein kinase TIO OS=Arabidopsis thaliana GN=TIO PE=1 SV=1	osa-MIR812r-p3_2ss5AG17CT	molecular_function	protein binding	0.142465
GO:0005515	comp608400_c0	comp608400_c0	BTB/POZ and MATH domain-containing protein 4 OS=Arabidopsis thaliana GN=BPM4 PE=1 SV=1	PC-3p-305714_6	molecular_function	protein binding	0.142465
GO:0005515	comp120231_c1	comp120231_c1	Protein CbbY OS=Rhodobacter sphaeroides GN=cbbY PE=3 SV=1	PC-3p-305714_6	molecular_function	protein binding	0.142465
GO:0005515	comp30412_c0	comp30412_c0	hypothetical protein OsJ_12090 [Oryza sativa Japonica Group]	PC-3p-305714_6	molecular_function	protein binding	0.142465
GO:0005515	comp113522_c0	comp113522_c0	RING-H2 finger protein ATL44 OS=Arabidopsis thaliana GN=ATL44 PE=2 SV=1	PC-3p-305714_6	molecular_function	protein binding	0.142465
GO:0005515	comp102047_c0	comp102047_c0	Constitutive photomorphogenesis protein 10 OS=Arabidopsis thaliana GN=COP10 PE=1 SV=1	PC-3p-305714_6	molecular_function	protein binding	0.142465
GO:0005515	comp102047_c0	comp102047_c0	Constitutive photomorphogenesis protein 10 OS=Arabidopsis thaliana GN=COP10 PE=1 SV=1	PC-3p-305714_6	molecular_function	protein binding	0.142465
GO:0005515	comp92693_c0	comp92693_c0	Probable inactive receptor kinase At3g02880 OS=Arabidopsis thaliana GN=At3g02880 PE=1 SV=1	PC-3p-305714_6	molecular_function	protein binding	0.142465
GO:0005515	comp106348_c0	comp106348_c0		PC-3p-305714_6	molecular_function	protein binding	0.142465
GO:0005515	comp122570_c1	comp122570_c1	hypothetical protein SORBIDRAFT_08g021040 [Sorghum bicolor]	PC-3p-305714_6	molecular_function	protein binding	0.142465
GO:0005515	comp118459_c0	comp118459_c0	BAG family molecular chaperone regulator 1 OS=Arabidopsis thaliana GN=BAG1 PE=1 SV=1	PC-3p-305714_6	molecular_function	protein binding	0.142465
GO:0005515	comp114151_c0	comp114151_c0	Probable salt tolerance-like protein At1g78600 OS=Arabidopsis thaliana GN=At1g78600 PE=1 SV=2	PC-3p-305714_6	molecular_function	protein binding	0.142465
GO:0005515	comp122384_c0	comp122384_c0	Protein IQ-DOMAIN 31 OS=Arabidopsis thaliana GN=IQD31 PE=1 SV=1	osa-miR164a	molecular_function	protein binding	0.142465
GO:0005515	comp122384_c0	comp122384_c0	Protein IQ-DOMAIN 31 OS=Arabidopsis thaliana GN=IQD31 PE=1 SV=1	osa-miR164a	molecular_function	protein binding	0.142465
GO:0005515	comp125545_c0	comp125545_c0	Uncharacterized protein At4g10930 OS=Arabidopsis thaliana GN=At4g10930 PE=2 SV=1	osa-miR156a_L-1	molecular_function	protein binding	0.142465
GO:0005515	comp125545_c0	comp125545_c0	Uncharacterized protein At4g10930 OS=Arabidopsis thaliana GN=At4g10930 PE=2 SV=1	sbi-miR156a	molecular_function	protein binding	0.142465
GO:0005515	comp1048616_c0	comp1048616_c0	LRR receptor-like serine/threonine-protein kinase GSO2 OS=Arabidopsis thaliana GN=GSO2 PE=2 SV=2	osa-miR167e-3p_1ss3AG	molecular_function	protein binding	0.142465
GO:0005515	comp117222_c0	comp117222_c0	CBS domain-containing protein CBSCBSPB3 OS=Arabidopsis thaliana GN=CBSCBSPB3 PE=1 SV=1	bdi-MIR9482-p5_1ss2CT	molecular_function	protein binding	0.142465
GO:0005515	comp125214_c0	comp125214_c0	U-box domain-containing protein 45 OS=Arabidopsis thaliana GN=PUB45 PE=1 SV=1	PC-5p-520147_3	molecular_function	protein binding	0.142465
GO:0005515	comp123315_c0	comp123315_c0	Probable LRR receptor-like serine/threonine-protein kinase At1g63430 OS=Arabidopsis thaliana GN=At1g63430 PE=1 SV=1	PC-5p-520147_3	molecular_function	protein binding	0.142465
GO:0005515	comp125223_c0	comp125223_c0	Symplekin OS=Homo sapiens GN=SYMPK PE=1 SV=2	osa-miR167a-5p	molecular_function	protein binding	0.142465
GO:0005515	comp121805_c0	comp121805_c0	Uncharacterized protein At2g41620 OS=Arabidopsis thaliana GN=At2g41620 PE=2 SV=2	osa-miR167a-5p	molecular_function	protein binding	0.142465
GO:0005515	comp124326_c0	comp124326_c0	Serine/threonine-protein kinase TIO OS=Arabidopsis thaliana GN=TIO PE=1 SV=1	PC-3p-507027_3	molecular_function	protein binding	0.142465
GO:0005515	comp118894_c0	comp118894_c0	FBD-associated F-box protein At5g60610 OS=Arabidopsis thaliana GN=At5g60610 PE=2 SV=1	PC-3p-507027_3	molecular_function	protein binding	0.142465
GO:0005515	comp108995_c1	comp108995_c1	Alpha-soluble NSF attachment protein OS=Vitis vinifera PE=2 SV=1	PC-3p-507027_3	molecular_function	protein binding	0.142465
GO:0005515	comp123402_c0	comp123402_c0	AP-2 complex subunit alpha-2 OS=Arabidopsis thaliana GN=ALPHAC-AD PE=1 SV=1	PC-5p-200116_9	molecular_function	protein binding	0.142465
GO:0005515	comp109396_c0	comp109396_c0	Putative disease resistance protein RGA1 OS=Solanum bulbocastanum GN=RGA1 PE=2 SV=2	PC-3p-67968_27	molecular_function	protein binding	0.142465
GO:0005515	comp118087_c0	comp118087_c0	RING-H2 finger protein ATL80 OS=Arabidopsis thaliana GN=ATL80 PE=1 SV=1	tae-miR5384-3p_L+2_2ss21AG22TC	molecular_function	protein binding	0.142465
GO:0005515	comp107138_c0	comp107138_c0	E3 ubiquitin-protein ligase RNF170 OS=Danio rerio GN=rnf170 PE=2 SV=1	PC-5p-917389_2	molecular_function	protein binding	0.142465
GO:0005515	comp109958_c0	comp109958_c0	Probable disease resistance protein RXW24L OS=Arabidopsis thaliana GN=RXW24L PE=2 SV=1	osa-MIR818e-p5_2ss10CT21TC	molecular_function	protein binding	0.142465
GO:0005515	comp115148_c0	comp115148_c0	Rho guanine nucleotide exchange factor 6 OS=Homo sapiens GN=ARHGEF6 PE=1 SV=2	osa-MIR818e-p5_2ss10CT21TC	molecular_function	protein binding	0.142465
GO:0005515	comp1303422_c0	comp1303422_c0	Anaphase-promoting complex subunit cdc20 OS=Dictyostelium discoideum GN=cdc20 PE=1 SV=1	osa-miR172d-5p	molecular_function	protein binding	0.142465
GO:0005515	comp119768_c0	comp119768_c0	Stress-induced-phosphoprotein 1 OS=Macaca fascicularis GN=STIP1 PE=2 SV=1	osa-miR172d-5p	molecular_function	protein binding	0.142465
GO:0005515	comp49604_c0	comp49604_c0	Eukaryotic translation initiation factor 3 subunit H OS=Arabidopsis thaliana GN=TIF3H1 PE=2 SV=2	osa-miR172d-5p	molecular_function	protein binding	0.142465
GO:0005515	comp125006_c0	comp125006_c0	Methyl-CpG-binding domain-containing protein 9 OS=Arabidopsis thaliana GN=MBD9 PE=2 SV=1	zma-miR159c-3p_L-1R-1	molecular_function	protein binding	0.142465
GO:0005515	comp123474_c0	comp123474_c0	F-box/LRR-repeat protein 3 OS=Arabidopsis thaliana GN=FBL3 PE=2 SV=1	zma-miR159c-3p_L-1R-1	molecular_function	protein binding	0.142465
GO:0005515	comp125545_c0	comp125545_c0	Uncharacterized protein At4g10930 OS=Arabidopsis thaliana GN=At4g10930 PE=2 SV=1	ata-miR156a-5p	molecular_function	protein binding	0.142465
GO:0005515	comp120202_c0	comp120202_c0	Probable LRR receptor-like serine/threonine-protein kinase At4g26540 OS=Arabidopsis thaliana GN=At4g26540 PE=1 SV=1	PC-5p-19523_133	molecular_function	protein binding	0.142465
GO:0005515	comp123295_c0	comp123295_c0	EIN3-binding F-box protein 1 OS=Arabidopsis thaliana GN=EBF1 PE=1 SV=1	PC-5p-897897_2	molecular_function	protein binding	0.142465
GO:0005515	comp123315_c0	comp123315_c0	Probable LRR receptor-like serine/threonine-protein kinase At1g63430 OS=Arabidopsis thaliana GN=At1g63430 PE=1 SV=1	osa-miR390-5p	molecular_function	protein binding	0.142465
GO:0005515	comp109396_c0	comp109396_c0	Putative disease resistance protein RGA1 OS=Solanum bulbocastanum GN=RGA1 PE=2 SV=2	PC-5p-449879_4	molecular_function	protein binding	0.142465
GO:0005515	comp87256_c0	comp87256_c0	hypothetical protein OsI_32651 [Oryza sativa Indica Group]	PC-5p-449879_4	molecular_function	protein binding	0.142465
GO:0005515	comp99956_c0	comp99956_c0	Putative disease resistance protein RGA1 OS=Solanum bulbocastanum GN=RGA1 PE=2 SV=2	osa-miR166a-3p_L-1	molecular_function	protein binding	0.142465
GO:0005515	comp124326_c0	comp124326_c0	Serine/threonine-protein kinase TIO OS=Arabidopsis thaliana GN=TIO PE=1 SV=1	osa-MIR812e-p3_2ss5AG17CT	molecular_function	protein binding	0.142465
GO:0005515	comp857320_c0	comp857320_c0	ERAD-associated E3 ubiquitin-protein ligase DOA10 OS=Saccharomyces cerevisiae (strain ATCC 204508 / S288c) GN=SSM4 PE=1 SV=1	osa-MIR812e-p3_2ss5AG17CT	molecular_function	protein binding	0.142465
GO:0005515	comp122961_c0	comp122961_c0	Wall-associated receptor kinase 3 OS=Arabidopsis thaliana GN=WAK3 PE=2 SV=2	osa-MIR812e-p3_2ss5AG17CT	molecular_function	protein binding	0.142465
GO:0005515	comp125594_c0	comp125594_c0	DnaJ homolog subfamily C member 7 OS=Pongo abelii GN=DNAJC7 PE=2 SV=1	osa-MIR812e-p3_2ss5AG17CT	molecular_function	protein binding	0.142465
GO:0005515	comp109396_c0	comp109396_c0	Putative disease resistance protein RGA1 OS=Solanum bulbocastanum GN=RGA1 PE=2 SV=2	PC-3p-399409_4	molecular_function	protein binding	0.142465
GO:0005515	comp124949_c0	comp124949_c0	Inactive TPR repeat-containing thioredoxin TTL3 OS=Arabidopsis thaliana GN=TTL3 PE=1 SV=2	PC-5p-468979_4	molecular_function	protein binding	0.142465
GO:0005515	comp116510_c0	comp116510_c0	Sperm-associated antigen 1 OS=Rattus norvegicus GN=Spag1 PE=2 SV=1	PC-5p-37874_59	molecular_function	protein binding	0.142465
GO:0042802	comp107239_c0	comp107239_c0	Subtilisin-like protease OS=Arabidopsis thaliana GN=ARA12 PE=1 SV=1	zma-miR164d-3p_R+1_1ss7GT	molecular_function	identical protein binding	0.145648
GO:0042802	comp92141_c0	comp92141_c0		PC-3p-305714_6	molecular_function	identical protein binding	0.145648
GO:0042802	comp119768_c0	comp119768_c0	Stress-induced-phosphoprotein 1 OS=Macaca fascicularis GN=STIP1 PE=2 SV=1	osa-miR172d-5p	molecular_function	identical protein binding	0.145648
GO:0042802	comp124949_c0	comp124949_c0	Inactive TPR repeat-containing thioredoxin TTL3 OS=Arabidopsis thaliana GN=TTL3 PE=1 SV=2	PC-5p-468979_4	molecular_function	identical protein binding	0.145648
GO:0000775	comp117158_c0	comp117158_c0	hypothetical protein SORBIDRAFT_04g021070 [Sorghum bicolor]	osa-MIR444c-p5	cellular_component	chromosome, centromeric region	0.146216
GO:0000775	comp120842_c0	comp120842_c0	Shugoshin-1 OS=Zea mays GN=SGO1 PE=2 SV=1	PC-5p-520147_3	cellular_component	chromosome, centromeric region	0.146216
GO:0005960	comp459535_c0	comp459535_c0	Dihydrolipoyllysine-residue succinyltransferase component of 2-oxoglutarate dehydrogenase complex OS=Bacillus subtilis (strain 168) GN=odhB PE=3 SV=2	PC-5p-145659_12	cellular_component	glycine cleavage complex	0.146378
GO:0009276	comp124845_c0	comp124845_c0	Ubiquitin carboxyl-terminal hydrolase 19 OS=Arabidopsis thaliana GN=UBP19 PE=2 SV=2	zma-miR319a-3p_R+1	cellular_component	Gram-negative-bacterium-type cell wall	0.146378
GO:0072588	comp125621_c0	comp125621_c0	Small subunit processome component 20 homolog OS=Homo sapiens GN=UTP20 PE=1 SV=3	PC-3p-43738_48	cellular_component	box H/ACA RNP complex	0.146378
GO:0031348	comp122372_c0	comp122372_c0	Probable indole-3-acetic acid-amido synthetase GH3.5 OS=Oryza sativa subsp. japonica GN=GH3.5 PE=2 SV=1	PC-5p-376919_5	biological_process	negative regulation of defense response	0.146378
GO:0008272	comp118130_c0	comp118130_c0	Probable sulfate transporter 4.2 OS=Arabidopsis thaliana GN=SULTR4;2 PE=2 SV=2	PC-3p-181512_9	biological_process	sulfate transport	0.146378
GO:0042613	comp116418_c0	comp116418_c0		osa-miR164a	cellular_component	MHC class II protein complex	0.146378
GO:0042613	comp116418_c0	comp116418_c0		osa-miR164a	cellular_component	MHC class II protein complex	0.146378
GO:0009630	comp122900_c0	comp122900_c0	Protein SCARECROW OS=Zea mays GN=SCR PE=2 SV=1	PC-3p-305714_6	biological_process	gravitropism	0.146378
GO:0018580	comp115736_c0	comp115736_c0	tRNA-dihydrouridine(16/17) synthase [NAD(P)(+)]-like OS=Rattus norvegicus GN=Dus1l PE=2 SV=1	osa-miR156a_L-1	molecular_function	nitronate monooxygenase activity	0.146378
GO:0046872	comp124940_c0	comp124940_c0	Uncharacterized protein At2g02148 OS=Arabidopsis thaliana GN=At2g02148 PE=2 SV=1	osa-miR156a_L+1	molecular_function	metal ion binding	0.148501
GO:0046872	comp99363_c0	comp99363_c0	Inositol-tetrakisphosphate 1-kinase 1 OS=Arabidopsis thaliana GN=ITPK1 PE=2 SV=1	PC-5p-145659_12	molecular_function	metal ion binding	0.148501
GO:0046872	comp124940_c0	comp124940_c0	Uncharacterized protein At2g02148 OS=Arabidopsis thaliana GN=At2g02148 PE=2 SV=1	osa-miR156k_L+1R-1_1ss12GT	molecular_function	metal ion binding	0.148501
GO:0046872	comp121505_c0	comp121505_c0	tRNA dimethylallyltransferase 2 OS=Arabidopsis thaliana GN=IPT2 PE=1 SV=2	osa-miR396a-5p	molecular_function	metal ion binding	0.148501
GO:0046872	comp111745_c1	comp111745_c1	RING-H2 finger protein ATL22 OS=Arabidopsis thaliana GN=ATL22 PE=2 SV=2	hvu-MIR6207-p5	molecular_function	metal ion binding	0.148501
GO:0046872	comp124232_c0	comp124232_c0	Putative disease resistance protein RGA4 OS=Solanum bulbocastanum GN=RGA4 PE=2 SV=1	hvu-MIR6207-p5	molecular_function	metal ion binding	0.148501
GO:0046872	comp638485_c0	comp638485_c0	Peroxisome assembly protein 12 OS=Cricetulus longicaudatus GN=PEX12 PE=2 SV=1	hvu-MIR6207-p5	molecular_function	metal ion binding	0.148501
GO:0046872	comp124157_c0	comp124157_c0	Probable E3 ubiquitin-protein ligase ARI7 OS=Arabidopsis thaliana GN=ARI7 PE=2 SV=1	PC-5p-402658_4	molecular_function	metal ion binding	0.148501
GO:0046872	comp191210_c0	comp191210_c0	"Superoxide dismutase [Mn], mitochondrial OS=Dictyostelium discoideum GN=sod2 PE=3 SV=1"	osa-miR390-3p_L-1	molecular_function	metal ion binding	0.148501
GO:0046872	comp110681_c1	comp110681_c1	DnaJ protein homolog OS=Cucumis sativus GN=DNAJ1 PE=2 SV=1	PC-3p-6424_335	molecular_function	metal ion binding	0.148501
GO:0046872	comp119185_c0	comp119185_c0	E3 ubiquitin-protein ligase At3g02290 OS=Arabidopsis thaliana GN=At3g02290 PE=2 SV=1	PC-5p-376919_5	molecular_function	metal ion binding	0.148501
GO:0046872	comp102107_c0	comp102107_c0	Peroxidase 19 OS=Arabidopsis thaliana GN=PER19 PE=2 SV=1	PC-3p-305714_6	molecular_function	metal ion binding	0.148501
GO:0046872	comp113522_c0	comp113522_c0	RING-H2 finger protein ATL44 OS=Arabidopsis thaliana GN=ATL44 PE=2 SV=1	PC-3p-305714_6	molecular_function	metal ion binding	0.148501
GO:0046872	comp118825_c0	comp118825_c0	Purple acid phosphatase 2 OS=Ipomoea batatas GN=PAP2 PE=1 SV=1	PC-3p-305714_6	molecular_function	metal ion binding	0.148501
GO:0046872	comp111812_c0	comp111812_c0	Zinc finger CCCH domain-containing protein 44 OS=Oryza sativa subsp. japonica GN=Os06g0618100 PE=2 SV=1	PC-3p-305714_6	molecular_function	metal ion binding	0.148501
GO:0046872	comp124940_c0	comp124940_c0	Uncharacterized protein At2g02148 OS=Arabidopsis thaliana GN=At2g02148 PE=2 SV=1	osa-miR156a_L-1	molecular_function	metal ion binding	0.148501
GO:0046872	comp125166_c0	comp125166_c0	"Neurolysin, mitochondrial OS=Rattus norvegicus GN=Nln PE=1 SV=1"	osa-miR156a_L-1	molecular_function	metal ion binding	0.148501
GO:0046872	comp125545_c0	comp125545_c0	Uncharacterized protein At4g10930 OS=Arabidopsis thaliana GN=At4g10930 PE=2 SV=1	osa-miR156a_L-1	molecular_function	metal ion binding	0.148501
GO:0046872	comp124940_c0	comp124940_c0	Uncharacterized protein At2g02148 OS=Arabidopsis thaliana GN=At2g02148 PE=2 SV=1	sbi-miR156a	molecular_function	metal ion binding	0.148501
GO:0046872	comp125545_c0	comp125545_c0	Uncharacterized protein At4g10930 OS=Arabidopsis thaliana GN=At4g10930 PE=2 SV=1	sbi-miR156a	molecular_function	metal ion binding	0.148501
GO:0046872	comp119980_c0	comp119980_c0	"Cyclic pyranopterin monophosphate synthase, mitochondrial OS=Arabidopsis thaliana GN=CNX2 PE=1 SV=1"	PC-3p-518518_3	molecular_function	metal ion binding	0.148501
GO:0046872	comp124940_c0	comp124940_c0	Uncharacterized protein At2g02148 OS=Arabidopsis thaliana GN=At2g02148 PE=2 SV=1	osa-miR156a_R+1	molecular_function	metal ion binding	0.148501
GO:0046872	comp116723_c0	comp116723_c0	Splicing factor U2af small subunit B OS=Oryza sativa subsp. japonica GN=U2AF35B PE=2 SV=1	osa-miR6255_L-3	molecular_function	metal ion binding	0.148501
GO:0046872	comp2513517_c0	comp2513517_c0	PREDICTED: similar to CG12099 CG12099-PB [Tribolium castaneum]	osa-miR6255_L-3	molecular_function	metal ion binding	0.148501
GO:0046872	comp118087_c0	comp118087_c0	RING-H2 finger protein ATL80 OS=Arabidopsis thaliana GN=ATL80 PE=1 SV=1	tae-miR5384-3p_L+2_2ss21AG22TC	molecular_function	metal ion binding	0.148501
GO:0046872	comp107138_c0	comp107138_c0	E3 ubiquitin-protein ligase RNF170 OS=Danio rerio GN=rnf170 PE=2 SV=1	PC-5p-917389_2	molecular_function	metal ion binding	0.148501
GO:0046872	comp105486_c0	comp105486_c0	Copper transport protein ATOX1 OS=Canis familiaris GN=ATOX1 PE=3 SV=1	osa-MIR818e-p5_2ss10CT21TC	molecular_function	metal ion binding	0.148501
GO:0046872	comp113466_c0	comp113466_c0	Purple acid phosphatase 22 OS=Arabidopsis thaliana GN=PAP22 PE=2 SV=1	osa-miR172d-5p	molecular_function	metal ion binding	0.148501
GO:0046872	comp1671280_c0	comp1671280_c0	hypothetical protein SORBIDRAFT_05g023246 [Sorghum bicolor]	osa-miR172d-5p	molecular_function	metal ion binding	0.148501
GO:0046872	comp125006_c0	comp125006_c0	Methyl-CpG-binding domain-containing protein 9 OS=Arabidopsis thaliana GN=MBD9 PE=2 SV=1	zma-miR159c-3p_L-1R-1	molecular_function	metal ion binding	0.148501
GO:0046872	comp124940_c0	comp124940_c0	Uncharacterized protein At2g02148 OS=Arabidopsis thaliana GN=At2g02148 PE=2 SV=1	ata-miR156a-5p	molecular_function	metal ion binding	0.148501
GO:0046872	comp125545_c0	comp125545_c0	Uncharacterized protein At4g10930 OS=Arabidopsis thaliana GN=At4g10930 PE=2 SV=1	ata-miR156a-5p	molecular_function	metal ion binding	0.148501
GO:0046872	comp124940_c0	comp124940_c0	Uncharacterized protein At2g02148 OS=Arabidopsis thaliana GN=At2g02148 PE=2 SV=1	osa-miR156a_L-1R+1	molecular_function	metal ion binding	0.148501
GO:0046872	comp125166_c0	comp125166_c0	"Neurolysin, mitochondrial OS=Rattus norvegicus GN=Nln PE=1 SV=1"	osa-miR156a_L-1R+1	molecular_function	metal ion binding	0.148501
GO:0046872	comp99363_c0	comp99363_c0	Inositol-tetrakisphosphate 1-kinase 1 OS=Arabidopsis thaliana GN=ITPK1 PE=2 SV=1	PC-5p-449879_4	molecular_function	metal ion binding	0.148501
GO:0046872	comp934524_c0	comp934524_c0	hypothetical protein CONPUDRAFT_163521 [Coniophora puteana RWD-64-598 SS2]	PC-5p-46018_45	molecular_function	metal ion binding	0.148501
GO:0046872	comp46720_c0	comp46720_c0	S-adenosylmethionine synthase 2 OS=Suaeda salsa GN=METK2 PE=2 SV=1	PC-5p-46018_45	molecular_function	metal ion binding	0.148501
GO:0046872	comp114167_c0	comp114167_c0	Probable S-acyltransferase At3g18620 OS=Arabidopsis thaliana GN=At3g18620 PE=2 SV=1	osa-MIR444c-p5_1ss7TA	molecular_function	metal ion binding	0.148501
GO:0000902	comp50760_c0	comp50760_c0		bdi-MIR444d-p5_1ss20TC	biological_process	cell morphogenesis	0.150108
GO:0000902	comp96318_c0	comp96318_c0	Uncharacterized mitochondrial protein AtMg01250 OS=Arabidopsis thaliana GN=AtMg01250 PE=4 SV=1	osa-MIR812r-p3_2ss12AG21GA	biological_process	cell morphogenesis	0.150108
GO:0033179	comp111557_c0	comp111557_c0	14-3-3-like protein GF14-6 OS=Zea mays GN=GRF1 PE=3 SV=1	PC-3p-125403_14	cellular_component	proton-transporting V-type ATPase, V0 domain	0.151871
GO:0033179	comp121141_c0	comp121141_c0		PC-5p-602419_3	cellular_component	proton-transporting V-type ATPase, V0 domain	0.151871
GO:0033179	comp111557_c0	comp111557_c0	14-3-3-like protein GF14-6 OS=Zea mays GN=GRF1 PE=3 SV=1	osa-MIR812r-p3_2ss5AG17CT	cellular_component	proton-transporting V-type ATPase, V0 domain	0.151871
GO:0033179	comp116882_c0	comp116882_c0	Homologous-pairing protein 2 homolog OS=Arabidopsis thaliana GN=HOP2 PE=1 SV=1	PC-3p-305714_6	cellular_component	proton-transporting V-type ATPase, V0 domain	0.151871
GO:0033179	comp44355_c0	comp44355_c0		PC-3p-305714_6	cellular_component	proton-transporting V-type ATPase, V0 domain	0.151871
GO:0033179	comp111557_c0	comp111557_c0	14-3-3-like protein GF14-6 OS=Zea mays GN=GRF1 PE=3 SV=1	osa-MIR818e-p3_2ss16AG21GA	cellular_component	proton-transporting V-type ATPase, V0 domain	0.151871
GO:0033179	comp111557_c0	comp111557_c0	14-3-3-like protein GF14-6 OS=Zea mays GN=GRF1 PE=3 SV=1	PC-3p-507027_3	cellular_component	proton-transporting V-type ATPase, V0 domain	0.151871
GO:0033179	comp111557_c0	comp111557_c0	14-3-3-like protein GF14-6 OS=Zea mays GN=GRF1 PE=3 SV=1	osa-MIR818e-p5_2ss10CT21TC	cellular_component	proton-transporting V-type ATPase, V0 domain	0.151871
GO:0033179	comp111557_c0	comp111557_c0	14-3-3-like protein GF14-6 OS=Zea mays GN=GRF1 PE=3 SV=1	osa-MIR812r-p3_2ss12AG21GA	cellular_component	proton-transporting V-type ATPase, V0 domain	0.151871
GO:0033179	comp111557_c0	comp111557_c0	14-3-3-like protein GF14-6 OS=Zea mays GN=GRF1 PE=3 SV=1	osa-MIR812e-p3_2ss5AG17CT	cellular_component	proton-transporting V-type ATPase, V0 domain	0.151871
GO:0030170	comp110823_c0	comp110823_c0	hypothetical protein SORBIDRAFT_09g026130 [Sorghum bicolor]	PC-3p-113138_15	molecular_function	pyridoxal phosphate binding	0.153968
GO:0030170	comp17595_c0	comp17595_c0	Probable 4-aminobutyrate aminotransferase OS=Bacillus subtilis (strain 168) GN=gabT PE=3 SV=1	PC-3p-305714_6	molecular_function	pyridoxal phosphate binding	0.153968
GO:0030170	comp105180_c1	comp105180_c1	"Aspartate aminotransferase, mitochondrial OS=Arabidopsis thaliana GN=ASP1 PE=1 SV=1"	osa-miR156a_L-1	molecular_function	pyridoxal phosphate binding	0.153968
GO:0030170	comp124246_c1	comp124246_c1	Methionine S-methyltransferase OS=Zea mays GN=MMT1 PE=2 SV=2	zma-miR159c-3p_L-1R-1	molecular_function	pyridoxal phosphate binding	0.153968
GO:0006531	comp105180_c1	comp105180_c1	"Aspartate aminotransferase, mitochondrial OS=Arabidopsis thaliana GN=ASP1 PE=1 SV=1"	osa-miR156a_L-1	biological_process	aspartate metabolic process	0.15402
GO:0006531	comp118663_c0	comp118663_c0	Asparagine synthetase [glutamine-hydrolyzing] 2 OS=Oryza sativa subsp. japonica GN=Os06g0265000 PE=2 SV=3	zma-miR159c-3p_L-1R-1	biological_process	aspartate metabolic process	0.15402
GO:0006522	comp105180_c1	comp105180_c1	"Aspartate aminotransferase, mitochondrial OS=Arabidopsis thaliana GN=ASP1 PE=1 SV=1"	osa-miR156a_L-1	biological_process	alanine metabolic process	0.15402
GO:0006522	comp118663_c0	comp118663_c0	Asparagine synthetase [glutamine-hydrolyzing] 2 OS=Oryza sativa subsp. japonica GN=Os06g0265000 PE=2 SV=3	zma-miR159c-3p_L-1R-1	biological_process	alanine metabolic process	0.15402
GO:0009944	comp121891_c0	comp121891_c0	Homeobox-leucine zipper protein HOX32 OS=Oryza sativa subsp. japonica GN=HOX32 PE=2 SV=1	osa-miR166a-3p	biological_process	polarity specification of adaxial/abaxial axis	0.155975
GO:0009944	comp121891_c0	comp121891_c0	Homeobox-leucine zipper protein HOX32 OS=Oryza sativa subsp. japonica GN=HOX32 PE=2 SV=1	osa-miR166a-3p_1ss21CA	biological_process	polarity specification of adaxial/abaxial axis	0.155975
GO:0009944	comp121891_c0	comp121891_c0	Homeobox-leucine zipper protein HOX32 OS=Oryza sativa subsp. japonica GN=HOX32 PE=2 SV=1	osa-miR166a-3p_L-1	biological_process	polarity specification of adaxial/abaxial axis	0.155975
GO:0009325	comp103332_c1	comp103332_c1	Nitrate reductase [NADH] (Fragment) OS=Zea mays PE=1 SV=2	PC-3p-305714_6	cellular_component	nitrate reductase complex	0.155975
GO:0003870	comp110823_c0	comp110823_c0	hypothetical protein SORBIDRAFT_09g026130 [Sorghum bicolor]	PC-3p-113138_15	molecular_function	5-aminolevulinate synthase activity	0.155975
GO:0003954	comp85019_c0	comp85019_c0		PC-5p-602419_3	molecular_function	NADH dehydrogenase activity	0.155975
GO:0006366	comp111583_c0	comp111583_c0	Transcription initiation factor TFIID subunit 13 OS=Pongo abelii GN=TAF13 PE=2 SV=1	osa-miR169b_L+2R-2	biological_process	transcription from RNA polymerase II promoter	0.155975
GO:0009244	comp125458_c0	comp125458_c0	"Uncharacterized aarF domain-containing protein kinase At4g31390, chloroplastic OS=Arabidopsis thaliana GN=At4g31390 PE=1 SV=1"	PC-5p-992769_2	biological_process	lipopolysaccharide core region biosynthetic process	0.155975
GO:0009244	comp125458_c0	comp125458_c0	"Uncharacterized aarF domain-containing protein kinase At4g31390, chloroplastic OS=Arabidopsis thaliana GN=At4g31390 PE=1 SV=1"	osa-MIR818e-p3_2ss16AG21GA	biological_process	lipopolysaccharide core region biosynthetic process	0.155975
GO:0009244	comp125458_c0	comp125458_c0	"Uncharacterized aarF domain-containing protein kinase At4g31390, chloroplastic OS=Arabidopsis thaliana GN=At4g31390 PE=1 SV=1"	PC-5p-917389_2	biological_process	lipopolysaccharide core region biosynthetic process	0.155975
GO:0009244	comp125458_c0	comp125458_c0	"Uncharacterized aarF domain-containing protein kinase At4g31390, chloroplastic OS=Arabidopsis thaliana GN=At4g31390 PE=1 SV=1"	osa-MIR818e-p5_2ss10CT21TC	biological_process	lipopolysaccharide core region biosynthetic process	0.155975
GO:0009244	comp125458_c0	comp125458_c0	"Uncharacterized aarF domain-containing protein kinase At4g31390, chloroplastic OS=Arabidopsis thaliana GN=At4g31390 PE=1 SV=1"	osa-MIR812r-p3_2ss12AG21GA	biological_process	lipopolysaccharide core region biosynthetic process	0.155975
GO:0009244	comp125458_c0	comp125458_c0	"Uncharacterized aarF domain-containing protein kinase At4g31390, chloroplastic OS=Arabidopsis thaliana GN=At4g31390 PE=1 SV=1"	osa-MIR812e-p3_2ss5AG17CT	biological_process	lipopolysaccharide core region biosynthetic process	0.155975
GO:0006626	comp111812_c0	comp111812_c0	Zinc finger CCCH domain-containing protein 44 OS=Oryza sativa subsp. japonica GN=Os06g0618100 PE=2 SV=1	PC-3p-305714_6	biological_process	protein targeting to mitochondrion	0.155975
GO:0030494	comp119768_c0	comp119768_c0	Stress-induced-phosphoprotein 1 OS=Macaca fascicularis GN=STIP1 PE=2 SV=1	osa-miR172d-5p	biological_process	bacteriochlorophyll biosynthetic process	0.155975
GO:0019068	comp43669_c0	comp43669_c0	60S ribosomal protein L7a-1 OS=Arabidopsis thaliana GN=RPL7AA PE=1 SV=2	PC-3p-305714_6	biological_process	virion assembly	0.155975
GO:0006084	comp120040_c0	comp120040_c0	1-aminocyclopropane-1-carboxylate oxidase OS=Diospyros kaki GN=DK-ACO1 PE=2 SV=1	PC-3p-113138_15	biological_process	acetyl-CoA metabolic process	0.155975
GO:0010315	comp116504_c0	comp116504_c0	ABC transporter B family member 19 OS=Arabidopsis thaliana GN=ABCB19 PE=1 SV=1	PC-5p-1654468_1	biological_process	auxin efflux	0.155975
GO:0030077	comp124273_c0	comp124273_c0	"Pentatricopeptide repeat-containing protein At3g62470, mitochondrial OS=Arabidopsis thaliana GN=At3g62470 PE=2 SV=1"	osa-miR171f-5p	cellular_component	plasma membrane light-harvesting complex	0.155975
GO:0010540	comp116504_c0	comp116504_c0	ABC transporter B family member 19 OS=Arabidopsis thaliana GN=ABCB19 PE=1 SV=1	PC-5p-1654468_1	biological_process	basipetal auxin transport	0.155975
GO:0043229	comp120842_c0	comp120842_c0	Shugoshin-1 OS=Zea mays GN=SGO1 PE=2 SV=1	PC-5p-520147_3	cellular_component	intracellular organelle	0.155975
GO:0019050	comp120202_c0	comp120202_c0	Probable LRR receptor-like serine/threonine-protein kinase At4g26540 OS=Arabidopsis thaliana GN=At4g26540 PE=1 SV=1	PC-5p-19523_133	biological_process	suppression by virus of host apoptotic process	0.155975
GO:0030554	comp117839_c0	comp117839_c0	CBS domain-containing protein CBSX5 OS=Arabidopsis thaliana GN=CBSX5 PE=2 SV=2	PC-3p-305714_6	molecular_function	adenyl nucleotide binding	0.157952
GO:0030554	comp117839_c0	comp117839_c0	CBS domain-containing protein CBSX5 OS=Arabidopsis thaliana GN=CBSX5 PE=2 SV=2	PC-3p-305714_6	molecular_function	adenyl nucleotide binding	0.157952
GO:0030554	comp117222_c0	comp117222_c0	CBS domain-containing protein CBSCBSPB3 OS=Arabidopsis thaliana GN=CBSCBSPB3 PE=1 SV=1	bdi-MIR9482-p5_1ss2CT	molecular_function	adenyl nucleotide binding	0.157952
GO:0005249	comp125266_c0	comp125266_c0	U1 small nuclear ribonucleoprotein 70kDa	hvu-MIR6207-p5	molecular_function	voltage-gated potassium channel activity	0.157952
GO:0005249	comp116882_c0	comp116882_c0	Homologous-pairing protein 2 homolog OS=Arabidopsis thaliana GN=HOP2 PE=1 SV=1	PC-3p-305714_6	molecular_function	voltage-gated potassium channel activity	0.157952
GO:0006013	comp109525_c0	comp109525_c0	Hexokinase-6 OS=Oryza sativa subsp. japonica GN=HXK6 PE=2 SV=1	osa-MIR444c-p5	biological_process	mannose metabolic process	0.158499
GO:0006013	comp107861_c1	comp107861_c1	Pyrophosphate--fructose 6-phosphate 1-phosphotransferase subunit alpha OS=Ricinus communis GN=PFP-ALPHA PE=3 SV=1	PC-3p-197368_9	biological_process	mannose metabolic process	0.158499
GO:0006013	comp55404_c0	comp55404_c0	6-phosphofructokinase 6 OS=Arabidopsis thaliana GN=PFK6 PE=1 SV=1	osa-miR396a-3p_R+1	biological_process	mannose metabolic process	0.158499
GO:0019031	comp104600_c0	comp104600_c0	hypothetical protein [Zea mays]	hvu-MIR6207-p5	cellular_component	viral envelope	0.161375
GO:0019031	comp117158_c0	comp117158_c0	hypothetical protein SORBIDRAFT_04g021070 [Sorghum bicolor]	osa-MIR444c-p5	cellular_component	viral envelope	0.161375
GO:0019031	comp116117_c0	comp116117_c0	Aldehyde dehydrogenase family 3 member F1 OS=Arabidopsis thaliana GN=ALDH3F1 PE=2 SV=2	PC-3p-2836_619	cellular_component	viral envelope	0.161375
GO:0019031	comp100068_c0	comp100068_c0	hypothetical protein SORBIDRAFT_02g042013 [Sorghum bicolor]	osa-MIR812r-p3_2ss5AG17CT	cellular_component	viral envelope	0.161375
GO:0019031	comp43669_c0	comp43669_c0	60S ribosomal protein L7a-1 OS=Arabidopsis thaliana GN=RPL7AA PE=1 SV=2	PC-3p-305714_6	cellular_component	viral envelope	0.161375
GO:0019031	comp100383_c0	comp100383_c0	predicted protein [Nematostella vectensis]	PC-3p-305714_6	cellular_component	viral envelope	0.161375
GO:0019031	comp100068_c0	comp100068_c0	hypothetical protein SORBIDRAFT_02g042013 [Sorghum bicolor]	osa-MIR812e-p3_2ss5AG17CT	cellular_component	viral envelope	0.161375
GO:0006665	comp123884_c0	comp123884_c0	Non-lysosomal glucosylceramidase OS=Rattus norvegicus GN=Gba2 PE=2 SV=2	PC-5p-602419_3	biological_process	sphingolipid metabolic process	0.165465
GO:0048573	comp116723_c0	comp116723_c0	Splicing factor U2af small subunit B OS=Oryza sativa subsp. japonica GN=U2AF35B PE=2 SV=1	osa-miR6255_L-3	biological_process	photoperiodism, flowering	0.165465
GO:0007586	comp110695_c0	comp110695_c0	Protein FAR1-RELATED SEQUENCE 5 OS=Arabidopsis thaliana GN=FRS5 PE=2 SV=1	PC-5p-200116_9	biological_process	digestion	0.165465
GO:0006529	comp118663_c0	comp118663_c0	Asparagine synthetase [glutamine-hydrolyzing] 2 OS=Oryza sativa subsp. japonica GN=Os06g0265000 PE=2 SV=3	zma-miR159c-3p_L-1R-1	biological_process	asparagine biosynthetic process	0.165465
GO:0009637	comp116504_c0	comp116504_c0	ABC transporter B family member 19 OS=Arabidopsis thaliana GN=ABCB19 PE=1 SV=1	PC-5p-1654468_1	biological_process	response to blue light	0.165465
GO:0017053	comp48008_c0	comp48008_c0		PC-5p-468979_4	cellular_component	transcriptional repressor complex	0.165465
GO:0030515	comp125621_c0	comp125621_c0	Small subunit processome component 20 homolog OS=Homo sapiens GN=UTP20 PE=1 SV=3	PC-3p-43738_48	molecular_function	snoRNA binding	0.165465
GO:0004066	comp118663_c0	comp118663_c0	Asparagine synthetase [glutamine-hydrolyzing] 2 OS=Oryza sativa subsp. japonica GN=Os06g0265000 PE=2 SV=3	zma-miR159c-3p_L-1R-1	molecular_function	asparagine synthase (glutamine-hydrolyzing) activity	0.165465
GO:0048193	comp92918_c0	comp92918_c0	Syntaxin-32 OS=Arabidopsis thaliana GN=SYP32 PE=2 SV=1	osa-MIR444c-p5	biological_process	Golgi vesicle transport	0.169855
GO:0048193	comp123216_c0	comp123216_c0	unknown [Zea mays]	PC-3p-305714_6	biological_process	Golgi vesicle transport	0.169855
GO:0016021	comp111883_c0	comp111883_c0	Probable calcium-binding protein CML25 OS=Arabidopsis thaliana GN=CML25 PE=2 SV=1	sbi-MIR166b-p5_1ss21AG	cellular_component	integral component of membrane	0.172848
GO:0016021	comp107311_c0	comp107311_c0		PC-5p-145659_12	cellular_component	integral component of membrane	0.172848
GO:0016021	comp119322_c0	comp119322_c0	Presenilin-like protein At1g08700 OS=Arabidopsis thaliana GN=At1g08700 PE=2 SV=1	PC-5p-145659_12	cellular_component	integral component of membrane	0.172848
GO:0016021	comp67359_c0	comp67359_c0	Probable peptide transporter At1g52190 OS=Arabidopsis thaliana GN=At1g52190 PE=1 SV=1	PC-5p-494038_3	cellular_component	integral component of membrane	0.172848
GO:0016021	comp119758_c0	comp119758_c0	"Cationic amino acid transporter 7, chloroplastic OS=Arabidopsis thaliana GN=CAT7 PE=3 SV=1"	PC-5p-494038_3	cellular_component	integral component of membrane	0.172848
GO:0016021	comp922068_c0	comp922068_c0	Probable peptide/nitrate transporter At1g33440 OS=Arabidopsis thaliana GN=At1g33440 PE=2 SV=1	osa-miR168a-5p	cellular_component	integral component of membrane	0.172848
GO:0016021	comp93968_c0	comp93968_c0		PC-3p-125403_14	cellular_component	integral component of membrane	0.172848
GO:0016021	comp2035740_c0	comp2035740_c0		osa-miR396a-5p	cellular_component	integral component of membrane	0.172848
GO:0016021	comp1498205_c0	comp1498205_c0	hypothetical protein PHYSODRAFT_474772 [Phytophthora sojae]	hvu-MIR6207-p5	cellular_component	integral component of membrane	0.172848
GO:0016021	comp125266_c0	comp125266_c0	U1 small nuclear ribonucleoprotein 70kDa	hvu-MIR6207-p5	cellular_component	integral component of membrane	0.172848
GO:0016021	comp117129_c0	comp117129_c0	Uncharacterized protein ycf45 OS=Porphyra purpurea GN=ycf45 PE=3 SV=1	osa-MIR444c-p5	cellular_component	integral component of membrane	0.172848
GO:0016021	comp109525_c0	comp109525_c0	Hexokinase-6 OS=Oryza sativa subsp. japonica GN=HXK6 PE=2 SV=1	osa-MIR444c-p5	cellular_component	integral component of membrane	0.172848
GO:0016021	comp92918_c0	comp92918_c0	Syntaxin-32 OS=Arabidopsis thaliana GN=SYP32 PE=2 SV=1	osa-MIR444c-p5	cellular_component	integral component of membrane	0.172848
GO:0016021	comp125670_c0	comp125670_c0	Midasin OS=Dictyostelium discoideum GN=mdn1 PE=3 SV=2	osa-MIR444c-p5	cellular_component	integral component of membrane	0.172848
GO:0016021	comp15817_c0	comp15817_c0	Transmembrane emp24 domain-containing protein p24delta3 OS=Arabidopsis thaliana GN=At1g09580 PE=1 SV=1	osa-miR156c-3p	cellular_component	integral component of membrane	0.172848
GO:0016021	comp123884_c0	comp123884_c0	Non-lysosomal glucosylceramidase OS=Rattus norvegicus GN=Gba2 PE=2 SV=2	PC-5p-602419_3	cellular_component	integral component of membrane	0.172848
GO:0016021	comp81560_c0	comp81560_c0		PC-5p-602419_3	cellular_component	integral component of membrane	0.172848
GO:0016021	comp120620_c0	comp120620_c0	Polyol transporter 5 OS=Arabidopsis thaliana GN=PLT5 PE=1 SV=2	PC-5p-602419_3	cellular_component	integral component of membrane	0.172848
GO:0016021	comp118130_c0	comp118130_c0	Probable sulfate transporter 4.2 OS=Arabidopsis thaliana GN=SULTR4;2 PE=2 SV=2	PC-3p-181512_9	cellular_component	integral component of membrane	0.172848
GO:0016021	comp58195_c0	comp58195_c0	Phosphatidylinositol glycan anchor biosynthesis class U protein OS=Homo sapiens GN=PIGU PE=1 SV=3	PC-3p-2836_619	cellular_component	integral component of membrane	0.172848
GO:0016021	comp114614_c0	comp114614_c0	Amino acid permease 3 OS=Arabidopsis thaliana GN=AAP3 PE=1 SV=2	PC-3p-2836_619	cellular_component	integral component of membrane	0.172848
GO:0016021	comp113329_c0	comp113329_c0	Putative transporter arsB OS=Dictyostelium discoideum GN=arsB PE=2 SV=1	osa-MIR812r-p3_2ss5AG17CT	cellular_component	integral component of membrane	0.172848
GO:0016021	comp119179_c1	comp119179_c1	Proton-coupled amino acid transporter 1 OS=Homo sapiens GN=SLC36A1 PE=1 SV=1	osa-MIR812r-p3_2ss5AG17CT	cellular_component	integral component of membrane	0.172848
GO:0016021	comp116882_c0	comp116882_c0	Homologous-pairing protein 2 homolog OS=Arabidopsis thaliana GN=HOP2 PE=1 SV=1	PC-3p-305714_6	cellular_component	integral component of membrane	0.172848
GO:0016021	comp125060_c1	comp125060_c1	Protein ZINC INDUCED FACILITATOR-LIKE 1 OS=Arabidopsis thaliana GN=ZIFL1 PE=2 SV=1	PC-3p-305714_6	cellular_component	integral component of membrane	0.172848
GO:0016021	comp114184_c1	comp114184_c1	hypothetical protein SORBIDRAFT_01g002130 [Sorghum bicolor]	PC-3p-305714_6	cellular_component	integral component of membrane	0.172848
GO:0016021	comp1640254_c0	comp1640254_c0	Cation/H(+) antiporter 15 OS=Arabidopsis thaliana GN=CHX15 PE=2 SV=1	PC-3p-305714_6	cellular_component	integral component of membrane	0.172848
GO:0016021	comp67032_c1	comp67032_c1	Probable peptide/nitrate transporter At3g16180 OS=Arabidopsis thaliana GN=At3g16180 PE=2 SV=2	PC-3p-305714_6	cellular_component	integral component of membrane	0.172848
GO:0016021	comp117023_c0	comp117023_c0	Heat stress transcription factor C-1a OS=Oryza sativa subsp. japonica GN=HSFC1A PE=2 SV=2	PC-3p-305714_6	cellular_component	integral component of membrane	0.172848
GO:0016021	comp114517_c0	comp114517_c0	Translocon-associated protein subunit beta OS=Canis familiaris GN=SSR2 PE=1 SV=1	PC-3p-305714_6	cellular_component	integral component of membrane	0.172848
GO:0016021	comp100383_c0	comp100383_c0	predicted protein [Nematostella vectensis]	PC-3p-305714_6	cellular_component	integral component of membrane	0.172848
GO:0016021	comp113329_c0	comp113329_c0	Putative transporter arsB OS=Dictyostelium discoideum GN=arsB PE=2 SV=1	osa-MIR818e-p3_2ss16AG21GA	cellular_component	integral component of membrane	0.172848
GO:0016021	comp119179_c1	comp119179_c1	Proton-coupled amino acid transporter 1 OS=Homo sapiens GN=SLC36A1 PE=1 SV=1	osa-MIR818e-p3_2ss16AG21GA	cellular_component	integral component of membrane	0.172848
GO:0016021	comp110221_c0	comp110221_c0	CASP-like protein Sb01g044070 OS=Sorghum bicolor GN=Sb01g044070 PE=3 SV=1	osa-miR156a_L-1	cellular_component	integral component of membrane	0.172848
GO:0016021	comp765152_c0	comp765152_c0	Hexose carrier protein HEX6 OS=Ricinus communis GN=HEX6 PE=2 SV=1	osa-miR169b_L+2R-2	cellular_component	integral component of membrane	0.172848
GO:0016021	comp106620_c0	comp106620_c0	Protein ZINC INDUCED FACILITATOR 1 OS=Arabidopsis thaliana GN=ZIF1 PE=1 SV=2	PC-5p-520147_3	cellular_component	integral component of membrane	0.172848
GO:0016021	comp111564_c0	comp111564_c0	ABC transporter I family member 19 OS=Arabidopsis thaliana GN=ABCI19 PE=2 SV=1	zma-miR319a-3p_R+1	cellular_component	integral component of membrane	0.172848
GO:0016021	comp118894_c0	comp118894_c0	FBD-associated F-box protein At5g60610 OS=Arabidopsis thaliana GN=At5g60610 PE=2 SV=1	PC-3p-507027_3	cellular_component	integral component of membrane	0.172848
GO:0016021	comp119179_c1	comp119179_c1	Proton-coupled amino acid transporter 1 OS=Homo sapiens GN=SLC36A1 PE=1 SV=1	PC-3p-507027_3	cellular_component	integral component of membrane	0.172848
GO:0016021	comp38359_c0	comp38359_c0		PC-5p-917389_2	cellular_component	integral component of membrane	0.172848
GO:0016021	comp119304_c0	comp119304_c0	Remorin OS=Solanum tuberosum PE=1 SV=1	osa-MIR818e-p5_2ss10CT21TC	cellular_component	integral component of membrane	0.172848
GO:0016021	comp114182_c0	comp114182_c0	TPA: hypothetical protein ZEAMMB73_836354 [Zea mays]	osa-miR172d-5p	cellular_component	integral component of membrane	0.172848
GO:0016021	comp124246_c1	comp124246_c1	Methionine S-methyltransferase OS=Zea mays GN=MMT1 PE=2 SV=2	zma-miR159c-3p_L-1R-1	cellular_component	integral component of membrane	0.172848
GO:0016021	comp231419_c0	comp231419_c0	Protein transport protein yif1 OS=Schizosaccharomyces pombe (strain 972 / ATCC 24843) GN=hrf1 PE=2 SV=1	PC-5p-19523_133	cellular_component	integral component of membrane	0.172848
GO:0016021	comp119322_c0	comp119322_c0	Presenilin-like protein At1g08700 OS=Arabidopsis thaliana GN=At1g08700 PE=2 SV=1	PC-5p-19523_133	cellular_component	integral component of membrane	0.172848
GO:0016021	comp112341_c0	comp112341_c0	Probable aquaporin TIP5-1 OS=Oryza sativa subsp. japonica GN=TIP5;1 PE=2 SV=3	PC-5p-19523_133	cellular_component	integral component of membrane	0.172848
GO:0016021	comp95291_c0	comp95291_c0	DBH-like monooxygenase protein 1 homolog OS=Danio rerio GN=moxd1 PE=2 SV=2	PC-5p-19523_133	cellular_component	integral component of membrane	0.172848
GO:0016021	comp106064_c0	comp106064_c0	Hexose carrier protein HEX6 OS=Ricinus communis GN=HEX6 PE=2 SV=1	PC-5p-19523_133	cellular_component	integral component of membrane	0.172848
GO:0016021	comp121982_c1	comp121982_c1	ABC transporter C family member 14 OS=Arabidopsis thaliana GN=ABCC14 PE=1 SV=1	PC-5p-897897_2	cellular_component	integral component of membrane	0.172848
GO:0016021	comp101199_c0	comp101199_c0	hypothetical protein SORBIDRAFT_01g016960 [Sorghum bicolor]	PC-5p-449879_4	cellular_component	integral component of membrane	0.172848
GO:0016021	comp124273_c0	comp124273_c0	"Pentatricopeptide repeat-containing protein At3g62470, mitochondrial OS=Arabidopsis thaliana GN=At3g62470 PE=2 SV=1"	osa-miR171f-5p	cellular_component	integral component of membrane	0.172848
GO:0016021	comp113329_c0	comp113329_c0	Putative transporter arsB OS=Dictyostelium discoideum GN=arsB PE=2 SV=1	osa-MIR812e-p3_2ss5AG17CT	cellular_component	integral component of membrane	0.172848
GO:0016021	comp119179_c1	comp119179_c1	Proton-coupled amino acid transporter 1 OS=Homo sapiens GN=SLC36A1 PE=1 SV=1	osa-MIR812e-p3_2ss5AG17CT	cellular_component	integral component of membrane	0.172848
GO:0016021	comp116504_c0	comp116504_c0	ABC transporter B family member 19 OS=Arabidopsis thaliana GN=ABCB19 PE=1 SV=1	PC-5p-1654468_1	cellular_component	integral component of membrane	0.172848
GO:0016021	comp114167_c0	comp114167_c0	Probable S-acyltransferase At3g18620 OS=Arabidopsis thaliana GN=At3g18620 PE=2 SV=1	osa-MIR444c-p5_1ss7TA	cellular_component	integral component of membrane	0.172848
GO:0022857	comp120620_c0	comp120620_c0	Polyol transporter 5 OS=Arabidopsis thaliana GN=PLT5 PE=1 SV=2	PC-5p-602419_3	molecular_function	transmembrane transporter activity	0.173312
GO:0022857	comp125060_c1	comp125060_c1	Protein ZINC INDUCED FACILITATOR-LIKE 1 OS=Arabidopsis thaliana GN=ZIFL1 PE=2 SV=1	PC-3p-305714_6	molecular_function	transmembrane transporter activity	0.173312
GO:0022857	comp765152_c0	comp765152_c0	Hexose carrier protein HEX6 OS=Ricinus communis GN=HEX6 PE=2 SV=1	osa-miR169b_L+2R-2	molecular_function	transmembrane transporter activity	0.173312
GO:0022857	comp106064_c0	comp106064_c0	Hexose carrier protein HEX6 OS=Ricinus communis GN=HEX6 PE=2 SV=1	PC-5p-19523_133	molecular_function	transmembrane transporter activity	0.173312
GO:0009821	comp105180_c1	comp105180_c1	"Aspartate aminotransferase, mitochondrial OS=Arabidopsis thaliana GN=ASP1 PE=1 SV=1"	osa-miR156a_L-1	biological_process	alkaloid biosynthetic process	0.174848
GO:0016568	comp124449_c0	comp124449_c0	DNA annealing helicase and endonuclease ZRANB3 OS=Mus musculus GN=Zranb3 PE=1 SV=1	hvu-MIR6207-p5	biological_process	chromatin modification	0.174848
GO:0030414	comp120466_c0	comp120466_c0	Rho GTPase-activating protein gacA OS=Dictyostelium discoideum GN=gacA PE=3 SV=1	PC-3p-113138_15	molecular_function	peptidase inhibitor activity	0.174848
GO:0019139	comp111965_c1	comp111965_c1	Cytokinin dehydrogenase 5 OS=Oryza sativa subsp. japonica GN=CKX5 PE=2 SV=1	PC-3p-305714_6	molecular_function	cytokinin dehydrogenase activity	0.174848
GO:0009878	comp124232_c0	comp124232_c0	Putative disease resistance protein RGA4 OS=Solanum bulbocastanum GN=RGA4 PE=2 SV=1	hvu-MIR6207-p5	biological_process	nodule morphogenesis	0.174848
GO:0042151	comp111812_c0	comp111812_c0	Zinc finger CCCH domain-containing protein 44 OS=Oryza sativa subsp. japonica GN=Os06g0618100 PE=2 SV=1	PC-3p-305714_6	cellular_component	nematocyst	0.174848
GO:0050829	comp116882_c0	comp116882_c0	Homologous-pairing protein 2 homolog OS=Arabidopsis thaliana GN=HOP2 PE=1 SV=1	PC-3p-305714_6	biological_process	defense response to Gram-negative bacterium	0.174848
GO:0006810	comp67359_c0	comp67359_c0	Probable peptide transporter At1g52190 OS=Arabidopsis thaliana GN=At1g52190 PE=1 SV=1	PC-5p-494038_3	biological_process	transport	0.177656
GO:0006810	comp119758_c0	comp119758_c0	"Cationic amino acid transporter 7, chloroplastic OS=Arabidopsis thaliana GN=CAT7 PE=3 SV=1"	PC-5p-494038_3	biological_process	transport	0.177656
GO:0006810	comp922068_c0	comp922068_c0	Probable peptide/nitrate transporter At1g33440 OS=Arabidopsis thaliana GN=At1g33440 PE=2 SV=1	osa-miR168a-5p	biological_process	transport	0.177656
GO:0006810	comp123529_c0	comp123529_c0	Peptide transporter PTR3-A OS=Arabidopsis thaliana GN=PTR3-A PE=2 SV=1	hvu-MIR6207-p5	biological_process	transport	0.177656
GO:0006810	comp127526_c0	comp127526_c0	Rab3 GTPase-activating protein catalytic subunit OS=Danio rerio GN=rab3gap1 PE=2 SV=2	osa-MIR444c-p5	biological_process	transport	0.177656
GO:0006810	comp117129_c0	comp117129_c0	Uncharacterized protein ycf45 OS=Porphyra purpurea GN=ycf45 PE=3 SV=1	osa-MIR444c-p5	biological_process	transport	0.177656
GO:0006810	comp125670_c0	comp125670_c0	Midasin OS=Dictyostelium discoideum GN=mdn1 PE=3 SV=2	osa-MIR444c-p5	biological_process	transport	0.177656
GO:0006810	comp15817_c0	comp15817_c0	Transmembrane emp24 domain-containing protein p24delta3 OS=Arabidopsis thaliana GN=At1g09580 PE=1 SV=1	osa-miR156c-3p	biological_process	transport	0.177656
GO:0006810	comp111812_c0	comp111812_c0	Zinc finger CCCH domain-containing protein 44 OS=Oryza sativa subsp. japonica GN=Os06g0618100 PE=2 SV=1	PC-3p-305714_6	biological_process	transport	0.177656
GO:0006810	comp67032_c1	comp67032_c1	Probable peptide/nitrate transporter At3g16180 OS=Arabidopsis thaliana GN=At3g16180 PE=2 SV=2	PC-3p-305714_6	biological_process	transport	0.177656
GO:0006810	comp125214_c0	comp125214_c0	U-box domain-containing protein 45 OS=Arabidopsis thaliana GN=PUB45 PE=1 SV=1	PC-5p-520147_3	biological_process	transport	0.177656
GO:0006810	comp114098_c0	comp114098_c0	Aluminum-activated malate transporter 10 OS=Arabidopsis thaliana GN=ALMT10 PE=2 SV=2	PC-5p-520147_3	biological_process	transport	0.177656
GO:0006810	comp121805_c0	comp121805_c0	Uncharacterized protein At2g41620 OS=Arabidopsis thaliana GN=At2g41620 PE=2 SV=2	osa-miR167a-5p	biological_process	transport	0.177656
GO:0006810	comp123467_c0	comp123467_c0	MATE efflux family protein LAL5 OS=Arabidopsis thaliana GN=LAL5 PE=2 SV=1	osa-miR166a-3p	biological_process	transport	0.177656
GO:0006810	comp119284_c0	comp119284_c0	"Cationic amino acid transporter 2, vacuolar OS=Arabidopsis thaliana GN=CAT2 PE=1 SV=1"	osa-miR6255_L-3	biological_process	transport	0.177656
GO:0006810	comp102751_c0	comp102751_c0	Protein TRANSPARENT TESTA 12 OS=Arabidopsis thaliana GN=TT12 PE=2 SV=1	tae-miR5384-3p_L+2_2ss21AG22TC	biological_process	transport	0.177656
GO:0006810	comp112341_c0	comp112341_c0	Probable aquaporin TIP5-1 OS=Oryza sativa subsp. japonica GN=TIP5;1 PE=2 SV=3	PC-5p-19523_133	biological_process	transport	0.177656
GO:0006810	comp121982_c1	comp121982_c1	ABC transporter C family member 14 OS=Arabidopsis thaliana GN=ABCC14 PE=1 SV=1	PC-5p-897897_2	biological_process	transport	0.177656
GO:0006810	comp123467_c0	comp123467_c0	MATE efflux family protein LAL5 OS=Arabidopsis thaliana GN=LAL5 PE=2 SV=1	osa-miR166a-3p_1ss21CA	biological_process	transport	0.177656
GO:0006810	comp123467_c0	comp123467_c0	MATE efflux family protein LAL5 OS=Arabidopsis thaliana GN=LAL5 PE=2 SV=1	osa-miR166a-3p_L-1	biological_process	transport	0.177656
GO:0006810	comp116504_c0	comp116504_c0	ABC transporter B family member 19 OS=Arabidopsis thaliana GN=ABCB19 PE=1 SV=1	PC-5p-1654468_1	biological_process	transport	0.177656
GO:0030955	comp125266_c0	comp125266_c0	U1 small nuclear ribonucleoprotein 70kDa	hvu-MIR6207-p5	molecular_function	potassium ion binding	0.177872
GO:0030955	comp116882_c0	comp116882_c0	Homologous-pairing protein 2 homolog OS=Arabidopsis thaliana GN=HOP2 PE=1 SV=1	PC-3p-305714_6	molecular_function	potassium ion binding	0.177872
GO:0006298	comp73204_c1	comp73204_c1	DNA mismatch repair protein Mlh1 OS=Homo sapiens GN=MLH1 PE=1 SV=1	osa-MIR444c-p5	biological_process	mismatch repair	0.177872
GO:0006298	comp100383_c0	comp100383_c0	predicted protein [Nematostella vectensis]	PC-3p-305714_6	biological_process	mismatch repair	0.177872
GO:0007059	comp125670_c0	comp125670_c0	Midasin OS=Dictyostelium discoideum GN=mdn1 PE=3 SV=2	osa-MIR444c-p5	biological_process	chromosome segregation	0.180476
GO:0007059	comp111564_c0	comp111564_c0	ABC transporter I family member 19 OS=Arabidopsis thaliana GN=ABCI19 PE=2 SV=1	zma-miR319a-3p_R+1	biological_process	chromosome segregation	0.180476
GO:0007059	comp116504_c0	comp116504_c0	ABC transporter B family member 19 OS=Arabidopsis thaliana GN=ABCB19 PE=1 SV=1	PC-5p-1654468_1	biological_process	chromosome segregation	0.180476
GO:0004197	comp2650_c0	comp2650_c0	Vignain OS=Phaseolus vulgaris PE=2 SV=2	PC-3p-89706_20	molecular_function	cysteine-type endopeptidase activity	0.182166
GO:0004197	comp2650_c0	comp2650_c0	Vignain OS=Phaseolus vulgaris PE=2 SV=2	PC-3p-89706_20	molecular_function	cysteine-type endopeptidase activity	0.182166
GO:0004197	comp106945_c0	comp106945_c0	hypothetical protein [Oryza sativa Japonica Group]	PC-5p-520147_3	molecular_function	cysteine-type endopeptidase activity	0.182166
GO:0004197	comp67608_c0	comp67608_c0	Eukaryotic peptide chain release factor subunit 1 OS=Polyandrocarpa misakiensis GN=ERF1 PE=2 SV=1	osa-miR6255_L-3	molecular_function	cysteine-type endopeptidase activity	0.182166
GO:0004197	comp2650_c0	comp2650_c0	Vignain OS=Phaseolus vulgaris PE=2 SV=2	PC-5p-19523_133	molecular_function	cysteine-type endopeptidase activity	0.182166
GO:0004197	comp99956_c0	comp99956_c0	Putative disease resistance protein RGA1 OS=Solanum bulbocastanum GN=RGA1 PE=2 SV=2	osa-miR166a-3p_L-1	molecular_function	cysteine-type endopeptidase activity	0.182166
GO:0006741	comp55404_c0	comp55404_c0	6-phosphofructokinase 6 OS=Arabidopsis thaliana GN=PFK6 PE=1 SV=1	osa-miR396a-3p_R+1	biological_process	NADP biosynthetic process	0.184126
GO:0060416	comp107984_c0	comp107984_c0	Glutathione S-transferase U18 OS=Arabidopsis thaliana GN=GSTU18 PE=2 SV=1	PC-3p-414737_4	biological_process	response to growth hormone	0.184126
GO:0032957	comp99363_c0	comp99363_c0	Inositol-tetrakisphosphate 1-kinase 1 OS=Arabidopsis thaliana GN=ITPK1 PE=2 SV=1	PC-5p-145659_12	biological_process	inositol trisphosphate metabolic process	0.184126
GO:0032957	comp99363_c0	comp99363_c0	Inositol-tetrakisphosphate 1-kinase 1 OS=Arabidopsis thaliana GN=ITPK1 PE=2 SV=1	PC-5p-449879_4	biological_process	inositol trisphosphate metabolic process	0.184126
GO:0003951	comp55404_c0	comp55404_c0	6-phosphofructokinase 6 OS=Arabidopsis thaliana GN=PFK6 PE=1 SV=1	osa-miR396a-3p_R+1	molecular_function	NAD+ kinase activity	0.184126
GO:0009086	comp121734_c1	comp121734_c1	Aspartate-semialdehyde dehydrogenase OS=Synechocystis sp. (strain PCC 6803 / Kazusa) GN=asd PE=3 SV=2	PC-5p-468979_4	biological_process	methionine biosynthetic process	0.184126
GO:0045017	comp1048560_c0	comp1048560_c0	O-acyltransferase WSD1 OS=Arabidopsis thaliana GN=WSD1 PE=2 SV=1	PC-5p-897897_2	biological_process	glycerolipid biosynthetic process	0.184126
GO:0019835	comp116882_c0	comp116882_c0	Homologous-pairing protein 2 homolog OS=Arabidopsis thaliana GN=HOP2 PE=1 SV=1	PC-3p-305714_6	biological_process	cytolysis	0.184126
GO:0030132	comp113160_c0	comp113160_c0	AP-2 complex subunit mu OS=Dictyostelium discoideum GN=apm2 PE=2 SV=2	osa-miR172a	cellular_component	clathrin coat of coated pit	0.184126
GO:0008201	comp124747_c0	comp124747_c0	Probable serine/threonine-protein kinase At1g18390 OS=Arabidopsis thaliana GN=At1g18390 PE=1 SV=2	PC-3p-305714_6	molecular_function	heparin binding	0.184126
GO:0008076	comp125266_c0	comp125266_c0	U1 small nuclear ribonucleoprotein 70kDa	hvu-MIR6207-p5	cellular_component	voltage-gated potassium channel complex	0.185945
GO:0008076	comp116882_c0	comp116882_c0	Homologous-pairing protein 2 homolog OS=Arabidopsis thaliana GN=HOP2 PE=1 SV=1	PC-3p-305714_6	cellular_component	voltage-gated potassium channel complex	0.185945
GO:0006351	comp115438_c1	comp115438_c1	MADS-box transcription factor 27 OS=Oryza sativa subsp. japonica GN=MADS27 PE=2 SV=2	PC-3p-125403_14	biological_process	transcription, DNA-templated	0.185948
GO:0006351	comp112551_c0	comp112551_c0	Floral homeotic protein APETALA 2 OS=Arabidopsis thaliana GN=AP2 PE=1 SV=1	osa-miR172a	biological_process	transcription, DNA-templated	0.185948
GO:0006351	comp115382_c1	comp115382_c1	Ethylene-responsive transcription factor 4 OS=Nicotiana sylvestris GN=ERF4 PE=2 SV=1	PC-3p-89706_20	biological_process	transcription, DNA-templated	0.185948
GO:0006351	comp115382_c1	comp115382_c1	Ethylene-responsive transcription factor 4 OS=Nicotiana sylvestris GN=ERF4 PE=2 SV=1	PC-3p-89706_20	biological_process	transcription, DNA-templated	0.185948
GO:0006351	comp123417_c0	comp123417_c0	Auxin response factor 8 OS=Oryza sativa subsp. japonica GN=ARF8 PE=2 SV=1	osa-miR160a-5p_L+2R-1	biological_process	transcription, DNA-templated	0.185948
GO:0006351	comp23070_c0	comp23070_c0	DNA-directed RNA polymerase I subunit RPA2 OS=Homo sapiens GN=POLR1B PE=1 SV=2	PC-3p-2836_619	biological_process	transcription, DNA-templated	0.185948
GO:0006351	comp694549_c0	comp694549_c0	PREDICTED: DNA-directed RNA polymerase III subunit RPC5-like [Amphimedon queenslandica]	PC-3p-305714_6	biological_process	transcription, DNA-templated	0.185948
GO:0006351	comp123417_c0	comp123417_c0	Auxin response factor 8 OS=Oryza sativa subsp. japonica GN=ARF8 PE=2 SV=1	osa-miR160a-5p	biological_process	transcription, DNA-templated	0.185948
GO:0006351	comp115438_c1	comp115438_c1	MADS-box transcription factor 27 OS=Oryza sativa subsp. japonica GN=MADS27 PE=2 SV=2	PC-3p-507027_3	biological_process	transcription, DNA-templated	0.185948
GO:0006351	comp119725_c1	comp119725_c1	MADS-box transcription factor 27 OS=Oryza sativa subsp. japonica GN=MADS27 PE=2 SV=2	osa-miR444a-3p.2	biological_process	transcription, DNA-templated	0.185948
GO:0006351	comp121318_c0	comp121318_c0	"Calcium uniporter protein, mitochondrial OS=Homo sapiens GN=MCU PE=1 SV=1"	osa-MIR812r-p3_2ss12AG21GA	biological_process	transcription, DNA-templated	0.185948
GO:0006351	comp119725_c1	comp119725_c1	MADS-box transcription factor 27 OS=Oryza sativa subsp. japonica GN=MADS27 PE=2 SV=2	osa-miR444a-3p.2_1ss9CT	biological_process	transcription, DNA-templated	0.185948
GO:0006351	comp123417_c0	comp123417_c0	Auxin response factor 8 OS=Oryza sativa subsp. japonica GN=ARF8 PE=2 SV=1	osa-miR160a-5p_L+2	biological_process	transcription, DNA-templated	0.185948
GO:0006351	comp48008_c0	comp48008_c0		PC-5p-468979_4	biological_process	transcription, DNA-templated	0.185948
GO:0009408	comp110681_c1	comp110681_c1	DnaJ protein homolog OS=Cucumis sativus GN=DNAJ1 PE=2 SV=1	PC-3p-6424_335	biological_process	response to heat	0.190001
GO:0009408	comp122572_c0	comp122572_c0	Chitinase-like protein 1 OS=Arabidopsis thaliana GN=CTL1 PE=1 SV=1	PC-3p-305714_6	biological_process	response to heat	0.190001
GO:0009627	comp122372_c0	comp122372_c0	Probable indole-3-acetic acid-amido synthetase GH3.5 OS=Oryza sativa subsp. japonica GN=GH3.5 PE=2 SV=1	PC-5p-376919_5	biological_process	systemic acquired resistance	0.1933
GO:0044430	comp103582_c0	comp103582_c0	kinesin family member C2/C3	osa-miR6255_L-3	cellular_component	cytoskeletal part	0.1933
GO:0004144	comp1048560_c0	comp1048560_c0	O-acyltransferase WSD1 OS=Arabidopsis thaliana GN=WSD1 PE=2 SV=1	PC-5p-897897_2	molecular_function	diacylglycerol O-acyltransferase activity	0.1933
GO:0045156	comp124273_c0	comp124273_c0	"Pentatricopeptide repeat-containing protein At3g62470, mitochondrial OS=Arabidopsis thaliana GN=At3g62470 PE=2 SV=1"	osa-miR171f-5p	molecular_function	electron transporter, transferring electrons within the cyclic electron transport pathway of photosynthesis activity	0.1933
GO:0005978	comp116882_c0	comp116882_c0	Homologous-pairing protein 2 homolog OS=Arabidopsis thaliana GN=HOP2 PE=1 SV=1	PC-3p-305714_6	biological_process	glycogen biosynthetic process	0.1933
GO:0010218	comp111564_c0	comp111564_c0	ABC transporter I family member 19 OS=Arabidopsis thaliana GN=ABCI19 PE=2 SV=1	zma-miR319a-3p_R+1	biological_process	response to far red light	0.1933
GO:0031418	comp120567_c0	comp120567_c0	hypothetical protein OsI_10685 [Oryza sativa Indica Group]	osa-MIR812r-p3_2ss5AG17CT	molecular_function	L-ascorbic acid binding	0.1933
GO:0031418	comp120567_c0	comp120567_c0	hypothetical protein OsI_10685 [Oryza sativa Indica Group]	osa-MIR818e-p3_2ss16AG21GA	molecular_function	L-ascorbic acid binding	0.1933
GO:0031418	comp120567_c0	comp120567_c0	hypothetical protein OsI_10685 [Oryza sativa Indica Group]	osa-MIR818e-p5_2ss10CT21TC	molecular_function	L-ascorbic acid binding	0.1933
GO:0031418	comp120567_c0	comp120567_c0	hypothetical protein OsI_10685 [Oryza sativa Indica Group]	osa-MIR812r-p3_2ss12AG21GA	molecular_function	L-ascorbic acid binding	0.1933
GO:0031418	comp120567_c0	comp120567_c0	hypothetical protein OsI_10685 [Oryza sativa Indica Group]	osa-MIR812e-p3_2ss5AG17CT	molecular_function	L-ascorbic acid binding	0.1933
GO:0004161	comp121505_c0	comp121505_c0	tRNA dimethylallyltransferase 2 OS=Arabidopsis thaliana GN=IPT2 PE=1 SV=2	osa-miR396a-5p	molecular_function	dimethylallyltranstransferase activity	0.202371
GO:0004525	comp125576_c0	comp125576_c0	Endoribonuclease Dicer homolog 1 OS=Oryza sativa subsp. japonica GN=DCL1 PE=3 SV=1	osa-miR162b_1ss8GA	molecular_function	ribonuclease III activity	0.202371
GO:0019048	comp113655_c1	comp113655_c1	DEAD-box ATP-dependent RNA helicase 12 OS=Oryza sativa subsp. japonica GN=Os10g0503700 PE=2 SV=2	osa-MIR444c-p5	biological_process	modulation by virus of host morphology or physiology	0.202371
GO:0015630	comp103582_c0	comp103582_c0	kinesin family member C2/C3	osa-miR6255_L-3	cellular_component	microtubule cytoskeleton	0.202371
GO:0030436	comp125520_c0	comp125520_c0	Pollen-specific protein SF3 OS=Helianthus annuus GN=SF3 PE=2 SV=1	osa-miR156j-3p_2ss8CG21GT	biological_process	asexual sporulation	0.202371
GO:0006555	comp1498205_c0	comp1498205_c0	hypothetical protein PHYSODRAFT_474772 [Phytophthora sojae]	hvu-MIR6207-p5	biological_process	methionine metabolic process	0.206337
GO:0006555	comp46720_c0	comp46720_c0	S-adenosylmethionine synthase 2 OS=Suaeda salsa GN=METK2 PE=2 SV=1	PC-5p-46018_45	biological_process	methionine metabolic process	0.206337
GO:0004725	comp47789_c0	comp47789_c0	"Phosphatidylinositol 3,4,5-trisphosphate 3-phosphatase and dual-specificity protein phosphatase PTEN OS=Dictyostelium discoideum GN=pteN PE=2 SV=1"	osa-MIR444c-p5	molecular_function	protein tyrosine phosphatase activity	0.210445
GO:0004725	comp106945_c0	comp106945_c0	hypothetical protein [Oryza sativa Japonica Group]	PC-5p-520147_3	molecular_function	protein tyrosine phosphatase activity	0.210445
GO:0003333	comp119758_c0	comp119758_c0	"Cationic amino acid transporter 7, chloroplastic OS=Arabidopsis thaliana GN=CAT7 PE=3 SV=1"	PC-5p-494038_3	biological_process	amino acid transmembrane transport	0.210445
GO:0003333	comp119284_c0	comp119284_c0	"Cationic amino acid transporter 2, vacuolar OS=Arabidopsis thaliana GN=CAT2 PE=1 SV=1"	osa-miR6255_L-3	biological_process	amino acid transmembrane transport	0.210445
GO:0006796	comp112059_c1	comp112059_c1	Pantothenate kinase 2 OS=Arabidopsis thaliana GN=At4g32180 PE=1 SV=2	osa-MIR444c-p5	biological_process	phosphate-containing compound metabolic process	0.21134
GO:0005669	comp111583_c0	comp111583_c0	Transcription initiation factor TFIID subunit 13 OS=Pongo abelii GN=TAF13 PE=2 SV=1	osa-miR169b_L+2R-2	cellular_component	transcription factor TFIID complex	0.21134
GO:0009690	comp111965_c1	comp111965_c1	Cytokinin dehydrogenase 5 OS=Oryza sativa subsp. japonica GN=CKX5 PE=2 SV=1	PC-3p-305714_6	biological_process	cytokinin metabolic process	0.21134
GO:0006769	comp55404_c0	comp55404_c0	6-phosphofructokinase 6 OS=Arabidopsis thaliana GN=PFK6 PE=1 SV=1	osa-miR396a-3p_R+1	biological_process	nicotinamide metabolic process	0.21134
GO:0009704	comp107984_c0	comp107984_c0	Glutathione S-transferase U18 OS=Arabidopsis thaliana GN=GSTU18 PE=2 SV=1	PC-3p-414737_4	biological_process	de-etiolation	0.21134
GO:0016485	comp113329_c0	comp113329_c0	Putative transporter arsB OS=Dictyostelium discoideum GN=arsB PE=2 SV=1	osa-MIR812r-p3_2ss5AG17CT	biological_process	protein processing	0.21134
GO:0016485	comp113329_c0	comp113329_c0	Putative transporter arsB OS=Dictyostelium discoideum GN=arsB PE=2 SV=1	osa-MIR818e-p3_2ss16AG21GA	biological_process	protein processing	0.21134
GO:0016485	comp113329_c0	comp113329_c0	Putative transporter arsB OS=Dictyostelium discoideum GN=arsB PE=2 SV=1	osa-MIR812e-p3_2ss5AG17CT	biological_process	protein processing	0.21134
GO:0010038	comp118090_c0	comp118090_c0	Calumenin-A OS=Salmo salar GN=calua PE=2 SV=1	osa-miR6255_L-3	biological_process	response to metal ion	0.21134
GO:0010114	comp111564_c0	comp111564_c0	ABC transporter I family member 19 OS=Arabidopsis thaliana GN=ABCI19 PE=2 SV=1	zma-miR319a-3p_R+1	biological_process	response to red light	0.21134
GO:0004478	comp46720_c0	comp46720_c0	S-adenosylmethionine synthase 2 OS=Suaeda salsa GN=METK2 PE=2 SV=1	PC-5p-46018_45	molecular_function	methionine adenosyltransferase activity	0.21134
GO:0006556	comp46720_c0	comp46720_c0	S-adenosylmethionine synthase 2 OS=Suaeda salsa GN=METK2 PE=2 SV=1	PC-5p-46018_45	biological_process	S-adenosylmethionine biosynthetic process	0.21134
GO:0007275	comp65710_c0	comp65710_c0	Zinc finger CCCH domain-containing protein 43 OS=Oryza sativa subsp. japonica GN=Os06g0520600 PE=2 SV=1	osa-MIR444c-p5	biological_process	multicellular organismal development	0.211903
GO:0007275	comp63905_c0	comp63905_c0		PC-3p-305714_6	biological_process	multicellular organismal development	0.211903
GO:0007275	comp961896_c0	comp961896_c0	Putative E3 ubiquitin-protein ligase SINA-like 6 OS=Arabidopsis thaliana GN=At5g37870 PE=3 SV=1	PC-3p-305714_6	biological_process	multicellular organismal development	0.211903
GO:0016887	comp121505_c0	comp121505_c0	tRNA dimethylallyltransferase 2 OS=Arabidopsis thaliana GN=IPT2 PE=1 SV=2	osa-miR396a-5p	molecular_function	ATPase activity	0.212879
GO:0016887	comp105844_c0	comp105844_c0	Disease resistance protein RGA2 OS=Solanum bulbocastanum GN=RGA2 PE=1 SV=1	hvu-MIR6207-p5	molecular_function	ATPase activity	0.212879
GO:0016887	comp125549_c0	comp125549_c0	Putative disease resistance protein RGA4 OS=Solanum bulbocastanum GN=RGA4 PE=2 SV=1	osa-MIR444c-p5	molecular_function	ATPase activity	0.212879
GO:0016887	comp117129_c0	comp117129_c0	Uncharacterized protein ycf45 OS=Porphyra purpurea GN=ycf45 PE=3 SV=1	osa-MIR444c-p5	molecular_function	ATPase activity	0.212879
GO:0016887	comp125670_c0	comp125670_c0	Midasin OS=Dictyostelium discoideum GN=mdn1 PE=3 SV=2	osa-MIR444c-p5	molecular_function	ATPase activity	0.212879
GO:0016887	comp109396_c0	comp109396_c0	Putative disease resistance protein RGA1 OS=Solanum bulbocastanum GN=RGA1 PE=2 SV=2	PC-3p-35889_63	molecular_function	ATPase activity	0.212879
GO:0016887	comp115856_c0	comp115856_c0	"50S ribosomal protein L19, chloroplastic OS=Spinacia oleracea GN=RPL19 PE=1 SV=2"	PC-3p-89706_20	molecular_function	ATPase activity	0.212879
GO:0016887	comp115856_c0	comp115856_c0	"50S ribosomal protein L19, chloroplastic OS=Spinacia oleracea GN=RPL19 PE=1 SV=2"	PC-3p-89706_20	molecular_function	ATPase activity	0.212879
GO:0016887	comp109260_c1	comp109260_c1	Protein STAR1 OS=Oryza sativa subsp. japonica GN=STAR1 PE=1 SV=1	osa-MIR812r-p3_2ss5AG17CT	molecular_function	ATPase activity	0.212879
GO:0016887	comp109260_c1	comp109260_c1	Protein STAR1 OS=Oryza sativa subsp. japonica GN=STAR1 PE=1 SV=1	osa-MIR818e-p3_2ss16AG21GA	molecular_function	ATPase activity	0.212879
GO:0016887	comp111564_c0	comp111564_c0	ABC transporter I family member 19 OS=Arabidopsis thaliana GN=ABCI19 PE=2 SV=1	zma-miR319a-3p_R+1	molecular_function	ATPase activity	0.212879
GO:0016887	comp109396_c0	comp109396_c0	Putative disease resistance protein RGA1 OS=Solanum bulbocastanum GN=RGA1 PE=2 SV=2	PC-3p-67968_27	molecular_function	ATPase activity	0.212879
GO:0016887	comp109396_c0	comp109396_c0	Putative disease resistance protein RGA1 OS=Solanum bulbocastanum GN=RGA1 PE=2 SV=2	PC-5p-449879_4	molecular_function	ATPase activity	0.212879
GO:0016887	comp109404_c1	comp109404_c1	"Chaperone protein ClpD1, chloroplastic OS=Oryza sativa subsp. japonica GN=CLPD1 PE=2 SV=1"	PC-5p-449879_4	molecular_function	ATPase activity	0.212879
GO:0016887	comp109260_c1	comp109260_c1	Protein STAR1 OS=Oryza sativa subsp. japonica GN=STAR1 PE=1 SV=1	osa-MIR812e-p3_2ss5AG17CT	molecular_function	ATPase activity	0.212879
GO:0016887	comp116504_c0	comp116504_c0	ABC transporter B family member 19 OS=Arabidopsis thaliana GN=ABCB19 PE=1 SV=1	PC-5p-1654468_1	molecular_function	ATPase activity	0.212879
GO:0016887	comp109396_c0	comp109396_c0	Putative disease resistance protein RGA1 OS=Solanum bulbocastanum GN=RGA1 PE=2 SV=2	PC-3p-399409_4	molecular_function	ATPase activity	0.212879
GO:0008762	comp100648_c0	comp100648_c0	predicted protein [Hordeum vulgare subsp. vulgare]	PC-3p-89706_20	molecular_function	UDP-N-acetylmuramate dehydrogenase activity	0.21456
GO:0008762	comp100648_c0	comp100648_c0	predicted protein [Hordeum vulgare subsp. vulgare]	PC-3p-89706_20	molecular_function	UDP-N-acetylmuramate dehydrogenase activity	0.21456
GO:0008762	comp111965_c1	comp111965_c1	Cytokinin dehydrogenase 5 OS=Oryza sativa subsp. japonica GN=CKX5 PE=2 SV=1	PC-3p-305714_6	molecular_function	UDP-N-acetylmuramate dehydrogenase activity	0.21456
GO:0030247	comp97127_c0	comp97127_c0	Wall-associated receptor kinase 5 OS=Arabidopsis thaliana GN=WAK5 PE=2 SV=1	PC-3p-2836_619	molecular_function	polysaccharide binding	0.217743
GO:0030247	comp122961_c0	comp122961_c0	Wall-associated receptor kinase 3 OS=Arabidopsis thaliana GN=WAK3 PE=2 SV=2	osa-MIR812e-p3_2ss5AG17CT	molecular_function	polysaccharide binding	0.217743
GO:0030247	comp109183_c0	comp109183_c0	hypothetical protein SORBIDRAFT_01g028890 [Sorghum bicolor]	PC-5p-46018_45	molecular_function	polysaccharide binding	0.217743
GO:0004114	comp48242_c0	comp48242_c0	"High affinity cGMP-specific 3&apos;,5&apos;-cyclic phosphodiesterase 9A OS=Homo sapiens GN=PDE9A PE=1 SV=1"	PC-3p-305714_6	molecular_function	3',5'-cyclic-nucleotide phosphodiesterase activity	0.220209
GO:0008047	comp110695_c0	comp110695_c0	Protein FAR1-RELATED SEQUENCE 5 OS=Arabidopsis thaliana GN=FRS5 PE=2 SV=1	PC-5p-200116_9	molecular_function	enzyme activator activity	0.220209
GO:0008242	comp99956_c0	comp99956_c0	Putative disease resistance protein RGA1 OS=Solanum bulbocastanum GN=RGA1 PE=2 SV=2	osa-miR166a-3p_L-1	molecular_function	omega peptidase activity	0.220209
GO:0044699	comp73204_c1	comp73204_c1	DNA mismatch repair protein Mlh1 OS=Homo sapiens GN=MLH1 PE=1 SV=1	osa-MIR444c-p5	biological_process	single-organism process	0.220209
GO:0016857	comp117401_c0	comp117401_c0	hypothetical protein SORBIDRAFT_02g000620 [Sorghum bicolor]	PC-3p-103459_17	molecular_function	racemase and epimerase activity, acting on carbohydrates and derivatives	0.220209
GO:0009809	comp122572_c0	comp122572_c0	Chitinase-like protein 1 OS=Arabidopsis thaliana GN=CTL1 PE=1 SV=1	PC-3p-305714_6	biological_process	lignin biosynthetic process	0.220209
GO:0019482	comp1310780_c0	comp1310780_c0	malonyl-CoA decarboxylase [Capsaspora owczarzaki ATCC 30864]	PC-3p-305714_6	biological_process	beta-alanine metabolic process	0.220209
GO:0010193	comp122372_c0	comp122372_c0	Probable indole-3-acetic acid-amido synthetase GH3.5 OS=Oryza sativa subsp. japonica GN=GH3.5 PE=2 SV=1	PC-5p-376919_5	biological_process	response to ozone	0.220209
GO:0022626	comp106001_c0	comp106001_c0	40S ribosomal protein S4 OS=Oryza sativa subsp. japonica GN=RPS4 PE=2 SV=3	osa-MIR812r-p3_2ss5AG17CT	cellular_component	cytosolic ribosome	0.222814
GO:0022626	comp109316_c0	comp109316_c0	Beta-glucosidase 8 OS=Oryza sativa subsp. japonica GN=BGLU8 PE=1 SV=1	PC-3p-305714_6	cellular_component	cytosolic ribosome	0.222814
GO:0022626	comp106001_c0	comp106001_c0	40S ribosomal protein S4 OS=Oryza sativa subsp. japonica GN=RPS4 PE=2 SV=3	osa-MIR812e-p3_2ss5AG17CT	cellular_component	cytosolic ribosome	0.222814
GO:0008152	comp124940_c0	comp124940_c0	Uncharacterized protein At2g02148 OS=Arabidopsis thaliana GN=At2g02148 PE=2 SV=1	osa-miR156a_L+1	biological_process	metabolic process	0.226642
GO:0008152	comp119282_c0	comp119282_c0	"Acetate--CoA ligase ACS, chloroplastic/glyoxysomal OS=Arabidopsis thaliana GN=ACS PE=1 SV=1"	hvu-MIR6189-p3_2ss9CT18TG	biological_process	metabolic process	0.226642
GO:0008152	comp124940_c0	comp124940_c0	Uncharacterized protein At2g02148 OS=Arabidopsis thaliana GN=At2g02148 PE=2 SV=1	osa-miR156k_L+1R-1_1ss12GT	biological_process	metabolic process	0.226642
GO:0008152	comp113938_c0	comp113938_c0	Glycerol-3-phosphate 2-O-acyltransferase 4 OS=Arabidopsis thaliana GN=GPAT4 PE=1 SV=1	PC-5p-494038_3	biological_process	metabolic process	0.226642
GO:0008152	comp117010_c0	comp117010_c0	[Protein-PII] uridylyltransferase OS=Nitrobacter winogradskyi (strain Nb-255 / ATCC 25391) GN=glnD PE=3 SV=1	hvu-MIR6207-p5	biological_process	metabolic process	0.226642
GO:0008152	comp117010_c0	comp117010_c0	[Protein-PII] uridylyltransferase OS=Nitrobacter winogradskyi (strain Nb-255 / ATCC 25391) GN=glnD PE=3 SV=1	hvu-MIR6207-p5	biological_process	metabolic process	0.226642
GO:0008152	comp121144_c0	comp121144_c0	PREDICTED: uncharacterized protein LOC100833303 [Brachypodium distachyon]	osa-MIR444c-p5	biological_process	metabolic process	0.226642
GO:0008152	comp125458_c0	comp125458_c0	"Uncharacterized aarF domain-containing protein kinase At4g31390, chloroplastic OS=Arabidopsis thaliana GN=At4g31390 PE=1 SV=1"	PC-5p-992769_2	biological_process	metabolic process	0.226642
GO:0008152	comp109396_c0	comp109396_c0	Putative disease resistance protein RGA1 OS=Solanum bulbocastanum GN=RGA1 PE=2 SV=2	PC-3p-35889_63	biological_process	metabolic process	0.226642
GO:0008152	comp55404_c0	comp55404_c0	6-phosphofructokinase 6 OS=Arabidopsis thaliana GN=PFK6 PE=1 SV=1	osa-miR396a-3p_R+1	biological_process	metabolic process	0.226642
GO:0008152	comp91630_c0	comp91630_c0	Ent-kaurene synthase-like 2 OS=Oryza sativa subsp. japonica GN=KSL2 PE=2 SV=2	PC-5p-602419_3	biological_process	metabolic process	0.226642
GO:0008152	comp117292_c0	comp117292_c0	IAA-amino acid hydrolase ILR1-like 1 OS=Oryza sativa subsp. japonica GN=ILL1 PE=2 SV=1	PC-3p-181512_9	biological_process	metabolic process	0.226642
GO:0008152	comp116117_c0	comp116117_c0	Aldehyde dehydrogenase family 3 member F1 OS=Arabidopsis thaliana GN=ALDH3F1 PE=2 SV=2	PC-3p-2836_619	biological_process	metabolic process	0.226642
GO:0008152	comp109260_c1	comp109260_c1	Protein STAR1 OS=Oryza sativa subsp. japonica GN=STAR1 PE=1 SV=1	osa-MIR812r-p3_2ss5AG17CT	biological_process	metabolic process	0.226642
GO:0008152	comp125257_c0	comp125257_c0	Protein PHR1-LIKE 1 OS=Arabidopsis thaliana GN=PHL1 PE=1 SV=1	osa-MIR812r-p3_2ss5AG17CT	biological_process	metabolic process	0.226642
GO:0008152	comp93728_c0	comp93728_c0	hypothetical protein SORBIDRAFT_08g017040 [Sorghum bicolor]	PC-3p-305714_6	biological_process	metabolic process	0.226642
GO:0008152	comp104608_c0	comp104608_c0	Putative UDP-glucose glucosyltransferase OS=Fragaria ananassa GN=GT5 PE=2 SV=1	PC-3p-305714_6	biological_process	metabolic process	0.226642
GO:0008152	comp105324_c0	comp105324_c0	Probable carboxylesterase 2 OS=Arabidopsis thaliana GN=CXE2 PE=2 SV=1	PC-3p-305714_6	biological_process	metabolic process	0.226642
GO:0008152	comp109260_c1	comp109260_c1	Protein STAR1 OS=Oryza sativa subsp. japonica GN=STAR1 PE=1 SV=1	osa-MIR818e-p3_2ss16AG21GA	biological_process	metabolic process	0.226642
GO:0008152	comp125458_c0	comp125458_c0	"Uncharacterized aarF domain-containing protein kinase At4g31390, chloroplastic OS=Arabidopsis thaliana GN=At4g31390 PE=1 SV=1"	osa-MIR818e-p3_2ss16AG21GA	biological_process	metabolic process	0.226642
GO:0008152	comp124940_c0	comp124940_c0	Uncharacterized protein At2g02148 OS=Arabidopsis thaliana GN=At2g02148 PE=2 SV=1	osa-miR156a_L-1	biological_process	metabolic process	0.226642
GO:0008152	comp124940_c0	comp124940_c0	Uncharacterized protein At2g02148 OS=Arabidopsis thaliana GN=At2g02148 PE=2 SV=1	sbi-miR156a	biological_process	metabolic process	0.226642
GO:0008152	comp116554_c1	comp116554_c1	"Long chain acyl-CoA synthetase 9, chloroplastic OS=Arabidopsis thaliana GN=LACS9 PE=2 SV=1"	osa-miR169b_L+2R-2	biological_process	metabolic process	0.226642
GO:0008152	comp115163_c0	comp115163_c0	Lipid phosphate phosphatase 2 OS=Arabidopsis thaliana GN=LPP2 PE=2 SV=1	bdi-MIR9482-p5_1ss2CT	biological_process	metabolic process	0.226642
GO:0008152	comp112040_c0	comp112040_c0	Glyoxylate/succinic semialdehyde reductase 1 OS=Arabidopsis thaliana GN=GLYR1 PE=1 SV=1	PC-5p-520147_3	biological_process	metabolic process	0.226642
GO:0008152	comp115709_c0	comp115709_c0	Lipase OS=Rhizomucor miehei PE=1 SV=2	PC-5p-120899_14	biological_process	metabolic process	0.226642
GO:0008152	comp125257_c0	comp125257_c0	Protein PHR1-LIKE 1 OS=Arabidopsis thaliana GN=PHL1 PE=1 SV=1	PC-3p-507027_3	biological_process	metabolic process	0.226642
GO:0008152	comp124940_c0	comp124940_c0	Uncharacterized protein At2g02148 OS=Arabidopsis thaliana GN=At2g02148 PE=2 SV=1	osa-miR156a_R+1	biological_process	metabolic process	0.226642
GO:0008152	comp109396_c0	comp109396_c0	Putative disease resistance protein RGA1 OS=Solanum bulbocastanum GN=RGA1 PE=2 SV=2	PC-3p-67968_27	biological_process	metabolic process	0.226642
GO:0008152	comp125458_c0	comp125458_c0	"Uncharacterized aarF domain-containing protein kinase At4g31390, chloroplastic OS=Arabidopsis thaliana GN=At4g31390 PE=1 SV=1"	PC-5p-917389_2	biological_process	metabolic process	0.226642
GO:0008152	comp125458_c0	comp125458_c0	"Uncharacterized aarF domain-containing protein kinase At4g31390, chloroplastic OS=Arabidopsis thaliana GN=At4g31390 PE=1 SV=1"	osa-MIR818e-p5_2ss10CT21TC	biological_process	metabolic process	0.226642
GO:0008152	comp125458_c0	comp125458_c0	"Uncharacterized aarF domain-containing protein kinase At4g31390, chloroplastic OS=Arabidopsis thaliana GN=At4g31390 PE=1 SV=1"	osa-MIR812r-p3_2ss12AG21GA	biological_process	metabolic process	0.226642
GO:0008152	comp124246_c1	comp124246_c1	Methionine S-methyltransferase OS=Zea mays GN=MMT1 PE=2 SV=2	zma-miR159c-3p_L-1R-1	biological_process	metabolic process	0.226642
GO:0008152	comp118663_c0	comp118663_c0	Asparagine synthetase [glutamine-hydrolyzing] 2 OS=Oryza sativa subsp. japonica GN=Os06g0265000 PE=2 SV=3	zma-miR159c-3p_L-1R-1	biological_process	metabolic process	0.226642
GO:0008152	comp124940_c0	comp124940_c0	Uncharacterized protein At2g02148 OS=Arabidopsis thaliana GN=At2g02148 PE=2 SV=1	ata-miR156a-5p	biological_process	metabolic process	0.226642
GO:0008152	comp106144_c1	comp106144_c1	UDP-glycosyltransferase 73B5 OS=Arabidopsis thaliana GN=UGT73B5 PE=2 SV=1	PC-5p-897897_2	biological_process	metabolic process	0.226642
GO:0008152	comp124940_c0	comp124940_c0	Uncharacterized protein At2g02148 OS=Arabidopsis thaliana GN=At2g02148 PE=2 SV=1	osa-miR156a_L-1R+1	biological_process	metabolic process	0.226642
GO:0008152	comp109396_c0	comp109396_c0	Putative disease resistance protein RGA1 OS=Solanum bulbocastanum GN=RGA1 PE=2 SV=2	PC-5p-449879_4	biological_process	metabolic process	0.226642
GO:0008152	comp109260_c1	comp109260_c1	Protein STAR1 OS=Oryza sativa subsp. japonica GN=STAR1 PE=1 SV=1	osa-MIR812e-p3_2ss5AG17CT	biological_process	metabolic process	0.226642
GO:0008152	comp125458_c0	comp125458_c0	"Uncharacterized aarF domain-containing protein kinase At4g31390, chloroplastic OS=Arabidopsis thaliana GN=At4g31390 PE=1 SV=1"	osa-MIR812e-p3_2ss5AG17CT	biological_process	metabolic process	0.226642
GO:0008152	comp125257_c0	comp125257_c0	Protein PHR1-LIKE 1 OS=Arabidopsis thaliana GN=PHL1 PE=1 SV=1	osa-MIR812e-p3_2ss5AG17CT	biological_process	metabolic process	0.226642
GO:0008152	comp109396_c0	comp109396_c0	Putative disease resistance protein RGA1 OS=Solanum bulbocastanum GN=RGA1 PE=2 SV=2	PC-3p-399409_4	biological_process	metabolic process	0.226642
GO:0008152	comp122808_c0	comp122808_c0	TPA: ACR8 [Zea mays]	PC-3p-326287_5	biological_process	metabolic process	0.226642
GO:0051920	comp2160335_c0	comp2160335_c0	uncharacterized LOC100384571 [Zea mays]	PC-3p-305714_6	molecular_function	peroxiredoxin activity	0.228978
GO:0000746	comp111761_c0	comp111761_c0	Xyloglucan galactosyltransferase KATAMARI1 homolog OS=Oryza sativa subsp. japonica GN=Os03g0144800 PE=2 SV=1	bdi-MIR159a-p5_1ss9AG	biological_process	conjugation	0.228978
GO:0003885	comp100648_c0	comp100648_c0	predicted protein [Hordeum vulgare subsp. vulgare]	PC-3p-89706_20	molecular_function	D-arabinono-1,4-lactone oxidase activity	0.228978
GO:0003885	comp100648_c0	comp100648_c0	predicted protein [Hordeum vulgare subsp. vulgare]	PC-3p-89706_20	molecular_function	D-arabinono-1,4-lactone oxidase activity	0.228978
GO:0006570	comp47789_c0	comp47789_c0	"Phosphatidylinositol 3,4,5-trisphosphate 3-phosphatase and dual-specificity protein phosphatase PTEN OS=Dictyostelium discoideum GN=pteN PE=2 SV=1"	osa-MIR444c-p5	biological_process	tyrosine metabolic process	0.229518
GO:0006570	comp116117_c0	comp116117_c0	Aldehyde dehydrogenase family 3 member F1 OS=Arabidopsis thaliana GN=ALDH3F1 PE=2 SV=2	PC-3p-2836_619	biological_process	tyrosine metabolic process	0.229518
GO:0006570	comp106945_c0	comp106945_c0	hypothetical protein [Oryza sativa Japonica Group]	PC-5p-520147_3	biological_process	tyrosine metabolic process	0.229518
GO:0015991	comp111557_c0	comp111557_c0	14-3-3-like protein GF14-6 OS=Zea mays GN=GRF1 PE=3 SV=1	PC-3p-125403_14	biological_process	ATP hydrolysis coupled proton transport	0.230836
GO:0015991	comp123417_c0	comp123417_c0	Auxin response factor 8 OS=Oryza sativa subsp. japonica GN=ARF8 PE=2 SV=1	osa-miR160a-5p_L+2R-1	biological_process	ATP hydrolysis coupled proton transport	0.230836
GO:0015991	comp121141_c0	comp121141_c0		PC-5p-602419_3	biological_process	ATP hydrolysis coupled proton transport	0.230836
GO:0015991	comp111557_c0	comp111557_c0	14-3-3-like protein GF14-6 OS=Zea mays GN=GRF1 PE=3 SV=1	osa-MIR812r-p3_2ss5AG17CT	biological_process	ATP hydrolysis coupled proton transport	0.230836
GO:0015991	comp116882_c0	comp116882_c0	Homologous-pairing protein 2 homolog OS=Arabidopsis thaliana GN=HOP2 PE=1 SV=1	PC-3p-305714_6	biological_process	ATP hydrolysis coupled proton transport	0.230836
GO:0015991	comp44355_c0	comp44355_c0		PC-3p-305714_6	biological_process	ATP hydrolysis coupled proton transport	0.230836
GO:0015991	comp111557_c0	comp111557_c0	14-3-3-like protein GF14-6 OS=Zea mays GN=GRF1 PE=3 SV=1	osa-MIR818e-p3_2ss16AG21GA	biological_process	ATP hydrolysis coupled proton transport	0.230836
GO:0015991	comp123417_c0	comp123417_c0	Auxin response factor 8 OS=Oryza sativa subsp. japonica GN=ARF8 PE=2 SV=1	osa-miR160a-5p	biological_process	ATP hydrolysis coupled proton transport	0.230836
GO:0015991	comp111557_c0	comp111557_c0	14-3-3-like protein GF14-6 OS=Zea mays GN=GRF1 PE=3 SV=1	PC-3p-507027_3	biological_process	ATP hydrolysis coupled proton transport	0.230836
GO:0015991	comp111557_c0	comp111557_c0	14-3-3-like protein GF14-6 OS=Zea mays GN=GRF1 PE=3 SV=1	osa-MIR818e-p5_2ss10CT21TC	biological_process	ATP hydrolysis coupled proton transport	0.230836
GO:0015991	comp111557_c0	comp111557_c0	14-3-3-like protein GF14-6 OS=Zea mays GN=GRF1 PE=3 SV=1	osa-MIR812r-p3_2ss12AG21GA	biological_process	ATP hydrolysis coupled proton transport	0.230836
GO:0015991	comp123417_c0	comp123417_c0	Auxin response factor 8 OS=Oryza sativa subsp. japonica GN=ARF8 PE=2 SV=1	osa-miR160a-5p_L+2	biological_process	ATP hydrolysis coupled proton transport	0.230836
GO:0015991	comp111557_c0	comp111557_c0	14-3-3-like protein GF14-6 OS=Zea mays GN=GRF1 PE=3 SV=1	osa-MIR812e-p3_2ss5AG17CT	biological_process	ATP hydrolysis coupled proton transport	0.230836
GO:0005198	comp728428_c0	comp728428_c0	AN1-type zinc finger protein 1 OS=Homo sapiens GN=ZFAND1 PE=1 SV=1	osa-miR168a-5p	molecular_function	structural molecule activity	0.233088
GO:0005198	comp121246_c0	comp121246_c0	PREDICTED: uncharacterized protein LOC100841407 [Brachypodium distachyon]	hvu-MIR6207-p5	molecular_function	structural molecule activity	0.233088
GO:0005198	comp110952_c0	comp110952_c0		osa-miR172a	molecular_function	structural molecule activity	0.233088
GO:0005198	comp48845_c0	comp48845_c0	Ribosome biogenesis protein BOP1 homolog OS=Dictyostelium discoideum GN=DDB_G0281839 PE=3 SV=1	PC-5p-602419_3	molecular_function	structural molecule activity	0.233088
GO:0005198	comp66544_c0	comp66544_c0		PC-3p-305714_6	molecular_function	structural molecule activity	0.233088
GO:0005198	comp114841_c0	comp114841_c0	Putative DNA-binding protein ESCAROLA OS=Arabidopsis thaliana GN=ESC PE=2 SV=1	PC-3p-305714_6	molecular_function	structural molecule activity	0.233088
GO:0005198	comp114841_c0	comp114841_c0	Putative DNA-binding protein ESCAROLA OS=Arabidopsis thaliana GN=ESC PE=2 SV=1	PC-3p-305714_6	molecular_function	structural molecule activity	0.233088
GO:0005198	comp61948_c0	comp61948_c0	Hydrocephalus-inducing protein homolog OS=Homo sapiens GN=HYDIN PE=1 SV=3	PC-3p-305714_6	molecular_function	structural molecule activity	0.233088
GO:0005198	comp100383_c0	comp100383_c0	predicted protein [Nematostella vectensis]	PC-3p-305714_6	molecular_function	structural molecule activity	0.233088
GO:0005198	comp118211_c1	comp118211_c1	hypothetical protein SORBIDRAFT_09g000930 [Sorghum bicolor]	PC-5p-449879_4	molecular_function	structural molecule activity	0.233088
GO:0005198	comp104104_c0	comp104104_c0		PC-3p-190642_9	molecular_function	structural molecule activity	0.233088
GO:0005198	comp114574_c0	comp114574_c0	"Putative pentatricopeptide repeat-containing protein At5g06400, mitochondrial OS=Arabidopsis thaliana GN=At5g06400 PE=3 SV=1"	PC-5p-46018_45	molecular_function	structural molecule activity	0.233088
GO:0005198	comp114167_c0	comp114167_c0	Probable S-acyltransferase At3g18620 OS=Arabidopsis thaliana GN=At3g18620 PE=2 SV=1	osa-MIR444c-p5_1ss7TA	molecular_function	structural molecule activity	0.233088
GO:0008134	comp125670_c0	comp125670_c0	Midasin OS=Dictyostelium discoideum GN=mdn1 PE=3 SV=2	osa-MIR444c-p5	molecular_function	transcription factor binding	0.234946
GO:0008134	comp119930_c0	comp119930_c0	Heat stress transcription factor A-1 OS=Oryza sativa subsp. japonica GN=HSFA1 PE=2 SV=1	bdi-MIR444d-p5_1ss20TC	molecular_function	transcription factor binding	0.234946
GO:0008134	comp109404_c1	comp109404_c1	"Chaperone protein ClpD1, chloroplastic OS=Oryza sativa subsp. japonica GN=CLPD1 PE=2 SV=1"	PC-5p-449879_4	molecular_function	transcription factor binding	0.234946
GO:0008134	comp99956_c0	comp99956_c0	Putative disease resistance protein RGA1 OS=Solanum bulbocastanum GN=RGA1 PE=2 SV=2	osa-miR166a-3p_L-1	molecular_function	transcription factor binding	0.234946
GO:0008134	comp116054_c1	comp116054_c1	MADS-box transcription factor 23 OS=Oryza sativa subsp. japonica GN=MADS23 PE=2 SV=1	osa-MIR444c-p5_1ss7TA	molecular_function	transcription factor binding	0.234946
GO:0006576	comp125670_c0	comp125670_c0	Midasin OS=Dictyostelium discoideum GN=mdn1 PE=3 SV=2	osa-MIR444c-p5	biological_process	cellular biogenic amine metabolic process	0.235237
GO:0006576	comp111564_c0	comp111564_c0	ABC transporter I family member 19 OS=Arabidopsis thaliana GN=ABCI19 PE=2 SV=1	zma-miR319a-3p_R+1	biological_process	cellular biogenic amine metabolic process	0.235237
GO:0005576	comp125576_c0	comp125576_c0	Endoribonuclease Dicer homolog 1 OS=Oryza sativa subsp. japonica GN=DCL1 PE=3 SV=1	osa-miR162b_1ss8GA	cellular_component	extracellular region	0.235803
GO:0005576	comp120466_c0	comp120466_c0	Rho GTPase-activating protein gacA OS=Dictyostelium discoideum GN=gacA PE=3 SV=1	PC-3p-113138_15	cellular_component	extracellular region	0.235803
GO:0005576	comp125549_c0	comp125549_c0	Putative disease resistance protein RGA4 OS=Solanum bulbocastanum GN=RGA4 PE=2 SV=1	osa-MIR444c-p5	cellular_component	extracellular region	0.235803
GO:0005576	comp117158_c0	comp117158_c0	hypothetical protein SORBIDRAFT_04g021070 [Sorghum bicolor]	osa-MIR444c-p5	cellular_component	extracellular region	0.235803
GO:0005576	comp426702_c0	comp426702_c0	"3&apos;(2&apos;),5&apos;-bisphosphate nucleotidase 1 OS=Dictyostelium discoideum GN=bpnt1 PE=3 SV=1"	bdi-miR169c-3p_L+1R-2_2ss6GA9-C	cellular_component	extracellular region	0.235803
GO:0005576	comp107239_c0	comp107239_c0	Subtilisin-like protease OS=Arabidopsis thaliana GN=ARA12 PE=1 SV=1	zma-miR164d-3p_R+1_1ss7GT	cellular_component	extracellular region	0.235803
GO:0005576	comp121141_c0	comp121141_c0		PC-5p-602419_3	cellular_component	extracellular region	0.235803
GO:0005576	comp120871_c0	comp120871_c0	Probable polygalacturonase OS=Vitis vinifera GN=GSVIVT00026920001 PE=1 SV=1	PC-5p-602419_3	cellular_component	extracellular region	0.235803
GO:0005576	comp114197_c0	comp114197_c0	"Protein OSB2, chloroplastic OS=Arabidopsis thaliana GN=OSB2 PE=1 SV=2"	PC-5p-602419_3	cellular_component	extracellular region	0.235803
GO:0005576	comp61948_c0	comp61948_c0	Hydrocephalus-inducing protein homolog OS=Homo sapiens GN=HYDIN PE=1 SV=3	PC-3p-305714_6	cellular_component	extracellular region	0.235803
GO:0005576	comp103839_c0	comp103839_c0		bdi-MIR9482-p5_1ss2CT	cellular_component	extracellular region	0.235803
GO:0005576	comp125214_c0	comp125214_c0	U-box domain-containing protein 45 OS=Arabidopsis thaliana GN=PUB45 PE=1 SV=1	PC-5p-520147_3	cellular_component	extracellular region	0.235803
GO:0005576	comp60887_c0	comp60887_c0	hypothetical protein SORBIDRAFT_01g033270 [Sorghum bicolor]	osa-miR166a-3p	cellular_component	extracellular region	0.235803
GO:0005576	comp110695_c0	comp110695_c0	Protein FAR1-RELATED SEQUENCE 5 OS=Arabidopsis thaliana GN=FRS5 PE=2 SV=1	PC-5p-200116_9	cellular_component	extracellular region	0.235803
GO:0005576	comp109412_c1	comp109412_c1	hypothetical protein SORBIDRAFT_04g021330 [Sorghum bicolor]	PC-5p-19523_133	cellular_component	extracellular region	0.235803
GO:0005576	comp60887_c0	comp60887_c0	hypothetical protein SORBIDRAFT_01g033270 [Sorghum bicolor]	osa-miR166a-3p_L-1	cellular_component	extracellular region	0.235803
GO:0005576	comp99109_c0	comp99109_c0		PC-5p-37874_59	cellular_component	extracellular region	0.235803
GO:0005576	comp116054_c1	comp116054_c1	MADS-box transcription factor 23 OS=Oryza sativa subsp. japonica GN=MADS23 PE=2 SV=1	osa-MIR444c-p5_1ss7TA	cellular_component	extracellular region	0.235803
GO:0042967	comp110823_c0	comp110823_c0	hypothetical protein SORBIDRAFT_09g026130 [Sorghum bicolor]	PC-3p-113138_15	biological_process	acyl-carrier-protein biosynthetic process	0.237008
GO:0042967	comp1498205_c0	comp1498205_c0	hypothetical protein PHYSODRAFT_474772 [Phytophthora sojae]	hvu-MIR6207-p5	biological_process	acyl-carrier-protein biosynthetic process	0.237008
GO:0042967	comp117910_c1	comp117910_c1	Amino-acid acetyltransferase OS=Pasteurella multocida (strain Pm70) GN=argA PE=3 SV=1	osa-MIR444c-p5	biological_process	acyl-carrier-protein biosynthetic process	0.237008
GO:0042967	comp111591_c0	comp111591_c0	hypothetical protein OsI_32651 [Oryza sativa Indica Group]	PC-3p-305714_6	biological_process	acyl-carrier-protein biosynthetic process	0.237008
GO:0042967	comp1048560_c0	comp1048560_c0	O-acyltransferase WSD1 OS=Arabidopsis thaliana GN=WSD1 PE=2 SV=1	PC-5p-897897_2	biological_process	acyl-carrier-protein biosynthetic process	0.237008
GO:0006510	comp108998_c0	comp108998_c0	LON peptidase N-terminal domain and RING finger protein 2 OS=Homo sapiens GN=LONRF2 PE=2 SV=3	PC-5p-992769_2	biological_process	ATP-dependent proteolysis	0.237649
GO:0006510	comp108998_c0	comp108998_c0	LON peptidase N-terminal domain and RING finger protein 2 OS=Homo sapiens GN=LONRF2 PE=2 SV=3	PC-5p-917389_2	biological_process	ATP-dependent proteolysis	0.237649
GO:0009082	comp119969_c0	comp119969_c0	Somatic embryogenesis receptor kinase 1 OS=Arabidopsis thaliana GN=SERK1 PE=1 SV=2	osa-miR444a-3p.2	biological_process	branched-chain amino acid biosynthetic process	0.237649
GO:0004176	comp108998_c0	comp108998_c0	LON peptidase N-terminal domain and RING finger protein 2 OS=Homo sapiens GN=LONRF2 PE=2 SV=3	PC-5p-992769_2	molecular_function	ATP-dependent peptidase activity	0.237649
GO:0004176	comp108998_c0	comp108998_c0	LON peptidase N-terminal domain and RING finger protein 2 OS=Homo sapiens GN=LONRF2 PE=2 SV=3	PC-5p-917389_2	molecular_function	ATP-dependent peptidase activity	0.237649
GO:0008131	comp118141_c1	comp118141_c1	Primary amine oxidase OS=Pisum sativum PE=1 SV=1	osa-miR6255_L-3	molecular_function	primary amine oxidase activity	0.237649
GO:0008199	comp123402_c0	comp123402_c0	AP-2 complex subunit alpha-2 OS=Arabidopsis thaliana GN=ALPHAC-AD PE=1 SV=1	PC-5p-200116_9	molecular_function	ferric iron binding	0.237649
GO:0009524	comp124326_c0	comp124326_c0	Serine/threonine-protein kinase TIO OS=Arabidopsis thaliana GN=TIO PE=1 SV=1	osa-MIR812r-p3_2ss5AG17CT	cellular_component	phragmoplast	0.237649
GO:0009524	comp124326_c0	comp124326_c0	Serine/threonine-protein kinase TIO OS=Arabidopsis thaliana GN=TIO PE=1 SV=1	PC-3p-507027_3	cellular_component	phragmoplast	0.237649
GO:0009524	comp124326_c0	comp124326_c0	Serine/threonine-protein kinase TIO OS=Arabidopsis thaliana GN=TIO PE=1 SV=1	osa-MIR812e-p3_2ss5AG17CT	cellular_component	phragmoplast	0.237649
GO:0046556	comp106001_c0	comp106001_c0	40S ribosomal protein S4 OS=Oryza sativa subsp. japonica GN=RPS4 PE=2 SV=3	osa-MIR812r-p3_2ss5AG17CT	molecular_function	alpha-L-arabinofuranosidase activity	0.237649
GO:0046556	comp106001_c0	comp106001_c0	40S ribosomal protein S4 OS=Oryza sativa subsp. japonica GN=RPS4 PE=2 SV=3	osa-MIR812e-p3_2ss5AG17CT	molecular_function	alpha-L-arabinofuranosidase activity	0.237649
GO:0051382	comp114167_c0	comp114167_c0	Probable S-acyltransferase At3g18620 OS=Arabidopsis thaliana GN=At3g18620 PE=2 SV=1	osa-MIR444c-p5_1ss7TA	biological_process	kinetochore assembly	0.237649
GO:0019538	comp109404_c1	comp109404_c1	"Chaperone protein ClpD1, chloroplastic OS=Oryza sativa subsp. japonica GN=CLPD1 PE=2 SV=1"	PC-5p-449879_4	biological_process	protein metabolic process	0.237649
GO:0009432	comp124845_c0	comp124845_c0	Ubiquitin carboxyl-terminal hydrolase 19 OS=Arabidopsis thaliana GN=UBP19 PE=2 SV=2	zma-miR319a-3p_R+1	biological_process	SOS response	0.237649
GO:0016151	comp117158_c0	comp117158_c0	hypothetical protein SORBIDRAFT_04g021070 [Sorghum bicolor]	osa-MIR444c-p5	molecular_function	nickel cation binding	0.239387
GO:0016151	comp84819_c0	comp84819_c0	GATA transcription factor 1 OS=Arabidopsis thaliana GN=GATA1 PE=2 SV=2	PC-3p-305714_6	molecular_function	nickel cation binding	0.239387
GO:0016987	comp117158_c0	comp117158_c0	hypothetical protein SORBIDRAFT_04g021070 [Sorghum bicolor]	osa-MIR444c-p5	molecular_function	sigma factor activity	0.239387
GO:0016987	comp102047_c0	comp102047_c0	Constitutive photomorphogenesis protein 10 OS=Arabidopsis thaliana GN=COP10 PE=1 SV=1	PC-3p-305714_6	molecular_function	sigma factor activity	0.239387
GO:0016987	comp102047_c0	comp102047_c0	Constitutive photomorphogenesis protein 10 OS=Arabidopsis thaliana GN=COP10 PE=1 SV=1	PC-3p-305714_6	molecular_function	sigma factor activity	0.239387
GO:0007049	comp111257_c0	comp111257_c0	unknown [Zea mays]	PC-5p-145659_12	biological_process	cell cycle	0.241369
GO:0007049	comp125670_c0	comp125670_c0	Midasin OS=Dictyostelium discoideum GN=mdn1 PE=3 SV=2	osa-MIR444c-p5	biological_process	cell cycle	0.241369
GO:0007049	comp120842_c0	comp120842_c0	Shugoshin-1 OS=Zea mays GN=SGO1 PE=2 SV=1	PC-5p-520147_3	biological_process	cell cycle	0.241369
GO:0007049	comp111564_c0	comp111564_c0	ABC transporter I family member 19 OS=Arabidopsis thaliana GN=ABCI19 PE=2 SV=1	zma-miR319a-3p_R+1	biological_process	cell cycle	0.241369
GO:0007049	comp119725_c1	comp119725_c1	MADS-box transcription factor 27 OS=Oryza sativa subsp. japonica GN=MADS27 PE=2 SV=2	osa-miR444a-3p.2	biological_process	cell cycle	0.241369
GO:0007049	comp119725_c1	comp119725_c1	MADS-box transcription factor 27 OS=Oryza sativa subsp. japonica GN=MADS27 PE=2 SV=2	osa-miR444a-3p.2_1ss9CT	biological_process	cell cycle	0.241369
GO:0007049	comp116504_c0	comp116504_c0	ABC transporter B family member 19 OS=Arabidopsis thaliana GN=ABCB19 PE=1 SV=1	PC-5p-1654468_1	biological_process	cell cycle	0.241369
GO:0007049	comp48008_c0	comp48008_c0		PC-5p-468979_4	biological_process	cell cycle	0.241369
GO:0009738	comp119604_c0	comp119604_c0	Auxin response factor 22 OS=Oryza sativa subsp. japonica GN=ARF22 PE=2 SV=1	osa-miR160a-5p_L+2R-1	biological_process	abscisic acid-activated signaling pathway	0.246222
GO:0009738	comp119604_c0	comp119604_c0	Auxin response factor 22 OS=Oryza sativa subsp. japonica GN=ARF22 PE=2 SV=1	osa-miR160a-5p	biological_process	abscisic acid-activated signaling pathway	0.246222
GO:0009738	comp119604_c0	comp119604_c0	Auxin response factor 22 OS=Oryza sativa subsp. japonica GN=ARF22 PE=2 SV=1	osa-miR160a-5p_L+2	biological_process	abscisic acid-activated signaling pathway	0.246222
GO:0009735	comp122572_c0	comp122572_c0	Chitinase-like protein 1 OS=Arabidopsis thaliana GN=CTL1 PE=1 SV=1	PC-3p-305714_6	biological_process	response to cytokinin	0.246222
GO:0005664	comp348959_c0	comp348959_c0	hypothetical protein SORBIDRAFT_03g014933 [Sorghum bicolor]	PC-3p-305714_6	cellular_component	nuclear origin of replication recognition complex	0.246222
GO:0006536	comp105180_c1	comp105180_c1	"Aspartate aminotransferase, mitochondrial OS=Arabidopsis thaliana GN=ASP1 PE=1 SV=1"	osa-miR156a_L-1	biological_process	glutamate metabolic process	0.246222
GO:0009228	comp115736_c0	comp115736_c0	tRNA-dihydrouridine(16/17) synthase [NAD(P)(+)]-like OS=Rattus norvegicus GN=Dus1l PE=2 SV=1	osa-miR156a_L-1	biological_process	thiamine biosynthetic process	0.246222
GO:0008964	comp64982_c0	comp64982_c0		PC-3p-89706_20	molecular_function	phosphoenolpyruvate carboxylase activity	0.246222
GO:0008964	comp64982_c0	comp64982_c0		PC-3p-89706_20	molecular_function	phosphoenolpyruvate carboxylase activity	0.246222
GO:0005516	comp118825_c0	comp118825_c0	Purple acid phosphatase 2 OS=Ipomoea batatas GN=PAP2 PE=1 SV=1	PC-3p-305714_6	molecular_function	calmodulin binding	0.251857
GO:0005516	comp121742_c0	comp121742_c0	hypothetical protein SORBIDRAFT_04g023100 [Sorghum bicolor]	PC-3p-518518_3	molecular_function	calmodulin binding	0.251857
GO:0015238	comp123467_c0	comp123467_c0	MATE efflux family protein LAL5 OS=Arabidopsis thaliana GN=LAL5 PE=2 SV=1	osa-miR166a-3p	molecular_function	drug transmembrane transporter activity	0.251857
GO:0015238	comp102751_c0	comp102751_c0	Protein TRANSPARENT TESTA 12 OS=Arabidopsis thaliana GN=TT12 PE=2 SV=1	tae-miR5384-3p_L+2_2ss21AG22TC	molecular_function	drug transmembrane transporter activity	0.251857
GO:0015238	comp123467_c0	comp123467_c0	MATE efflux family protein LAL5 OS=Arabidopsis thaliana GN=LAL5 PE=2 SV=1	osa-miR166a-3p_1ss21CA	molecular_function	drug transmembrane transporter activity	0.251857
GO:0015238	comp123467_c0	comp123467_c0	MATE efflux family protein LAL5 OS=Arabidopsis thaliana GN=LAL5 PE=2 SV=1	osa-miR166a-3p_L-1	molecular_function	drug transmembrane transporter activity	0.251857
GO:0015893	comp123467_c0	comp123467_c0	MATE efflux family protein LAL5 OS=Arabidopsis thaliana GN=LAL5 PE=2 SV=1	osa-miR166a-3p	biological_process	drug transport	0.251857
GO:0015893	comp102751_c0	comp102751_c0	Protein TRANSPARENT TESTA 12 OS=Arabidopsis thaliana GN=TT12 PE=2 SV=1	tae-miR5384-3p_L+2_2ss21AG22TC	biological_process	drug transport	0.251857
GO:0015893	comp123467_c0	comp123467_c0	MATE efflux family protein LAL5 OS=Arabidopsis thaliana GN=LAL5 PE=2 SV=1	osa-miR166a-3p_1ss21CA	biological_process	drug transport	0.251857
GO:0015893	comp123467_c0	comp123467_c0	MATE efflux family protein LAL5 OS=Arabidopsis thaliana GN=LAL5 PE=2 SV=1	osa-miR166a-3p_L-1	biological_process	drug transport	0.251857
GO:0050794	comp123417_c0	comp123417_c0	Auxin response factor 8 OS=Oryza sativa subsp. japonica GN=ARF8 PE=2 SV=1	osa-miR160a-5p_L+2R-1	biological_process	regulation of cellular process	0.254699
GO:0050794	comp123417_c0	comp123417_c0	Auxin response factor 8 OS=Oryza sativa subsp. japonica GN=ARF8 PE=2 SV=1	osa-miR160a-5p	biological_process	regulation of cellular process	0.254699
GO:0050794	comp123417_c0	comp123417_c0	Auxin response factor 8 OS=Oryza sativa subsp. japonica GN=ARF8 PE=2 SV=1	osa-miR160a-5p_L+2	biological_process	regulation of cellular process	0.254699
GO:0006547	comp116117_c0	comp116117_c0	Aldehyde dehydrogenase family 3 member F1 OS=Arabidopsis thaliana GN=ALDH3F1 PE=2 SV=2	PC-3p-2836_619	biological_process	histidine metabolic process	0.254699
GO:0006558	comp116117_c0	comp116117_c0	Aldehyde dehydrogenase family 3 member F1 OS=Arabidopsis thaliana GN=ALDH3F1 PE=2 SV=2	PC-3p-2836_619	biological_process	L-phenylalanine metabolic process	0.254699
GO:0015297	comp123467_c0	comp123467_c0	MATE efflux family protein LAL5 OS=Arabidopsis thaliana GN=LAL5 PE=2 SV=1	osa-miR166a-3p	molecular_function	antiporter activity	0.256018
GO:0015297	comp102751_c0	comp102751_c0	Protein TRANSPARENT TESTA 12 OS=Arabidopsis thaliana GN=TT12 PE=2 SV=1	tae-miR5384-3p_L+2_2ss21AG22TC	molecular_function	antiporter activity	0.256018
GO:0015297	comp123467_c0	comp123467_c0	MATE efflux family protein LAL5 OS=Arabidopsis thaliana GN=LAL5 PE=2 SV=1	osa-miR166a-3p_1ss21CA	molecular_function	antiporter activity	0.256018
GO:0015297	comp123467_c0	comp123467_c0	MATE efflux family protein LAL5 OS=Arabidopsis thaliana GN=LAL5 PE=2 SV=1	osa-miR166a-3p_L-1	molecular_function	antiporter activity	0.256018
GO:0005783	comp117401_c0	comp117401_c0	hypothetical protein SORBIDRAFT_02g000620 [Sorghum bicolor]	PC-3p-103459_17	cellular_component	endoplasmic reticulum	0.257249
GO:0005783	comp122758_c0	comp122758_c0	Proton pump-interactor 1 OS=Arabidopsis thaliana GN=PPI1 PE=1 SV=2	PC-5p-992769_2	cellular_component	endoplasmic reticulum	0.257249
GO:0005783	comp122758_c0	comp122758_c0	Proton pump-interactor 1 OS=Arabidopsis thaliana GN=PPI1 PE=1 SV=2	PC-5p-992769_2	cellular_component	endoplasmic reticulum	0.257249
GO:0005783	comp116117_c0	comp116117_c0	Aldehyde dehydrogenase family 3 member F1 OS=Arabidopsis thaliana GN=ALDH3F1 PE=2 SV=2	PC-3p-2836_619	cellular_component	endoplasmic reticulum	0.257249
GO:0005783	comp114517_c0	comp114517_c0	Translocon-associated protein subunit beta OS=Canis familiaris GN=SSR2 PE=1 SV=1	PC-3p-305714_6	cellular_component	endoplasmic reticulum	0.257249
GO:0005783	comp122758_c0	comp122758_c0	Proton pump-interactor 1 OS=Arabidopsis thaliana GN=PPI1 PE=1 SV=2	PC-5p-917389_2	cellular_component	endoplasmic reticulum	0.257249
GO:0005783	comp119304_c0	comp119304_c0	Remorin OS=Solanum tuberosum PE=1 SV=1	osa-MIR818e-p5_2ss10CT21TC	cellular_component	endoplasmic reticulum	0.257249
GO:0005783	comp101199_c0	comp101199_c0	hypothetical protein SORBIDRAFT_01g016960 [Sorghum bicolor]	PC-5p-449879_4	cellular_component	endoplasmic reticulum	0.257249
GO:0006546	comp459535_c0	comp459535_c0	Dihydrolipoyllysine-residue succinyltransferase component of 2-oxoglutarate dehydrogenase complex OS=Bacillus subtilis (strain 168) GN=odhB PE=3 SV=2	PC-5p-145659_12	biological_process	glycine catabolic process	0.263081
GO:0016884	comp120894_c1	comp120894_c1	Putative amidase C869.01 OS=Schizosaccharomyces pombe (strain 972 / ATCC 24843) GN=SPAC869.01 PE=2 SV=1	PC-5p-494038_3	molecular_function	carbon-nitrogen ligase activity, with glutamine as amido-N-donor	0.263081
GO:0030288	comp118867_c1	comp118867_c1	hypothetical protein ZEAMMB73_394019 [Zea mays]	osa-miR167a-5p	cellular_component	outer membrane-bounded periplasmic space	0.263081
GO:0006006	comp100751_c0	comp100751_c0	"Glucose-6-phosphate 1-dehydrogenase, chloroplastic OS=Spinacia oleracea GN=G6PD PE=2 SV=1"	hvu-MIR6207-p5	biological_process	glucose metabolic process	0.263081
GO:0042597	comp86319_c0	comp86319_c0	Peroxisomal targeting signal 2 receptor OS=Dictyostelium discoideum GN=pex7 PE=3 SV=1	PC-5p-602419_3	cellular_component	periplasmic space	0.263081
GO:0006771	comp118825_c0	comp118825_c0	Purple acid phosphatase 2 OS=Ipomoea batatas GN=PAP2 PE=1 SV=1	PC-3p-305714_6	biological_process	riboflavin metabolic process	0.264342
GO:0006771	comp113466_c0	comp113466_c0	Purple acid phosphatase 22 OS=Arabidopsis thaliana GN=PAP22 PE=2 SV=1	osa-miR172d-5p	biological_process	riboflavin metabolic process	0.264342
GO:0006855	comp123467_c0	comp123467_c0	MATE efflux family protein LAL5 OS=Arabidopsis thaliana GN=LAL5 PE=2 SV=1	osa-miR166a-3p	biological_process	drug transmembrane transport	0.264342
GO:0006855	comp102751_c0	comp102751_c0	Protein TRANSPARENT TESTA 12 OS=Arabidopsis thaliana GN=TT12 PE=2 SV=1	tae-miR5384-3p_L+2_2ss21AG22TC	biological_process	drug transmembrane transport	0.264342
GO:0006855	comp123467_c0	comp123467_c0	MATE efflux family protein LAL5 OS=Arabidopsis thaliana GN=LAL5 PE=2 SV=1	osa-miR166a-3p_1ss21CA	biological_process	drug transmembrane transport	0.264342
GO:0006855	comp123467_c0	comp123467_c0	MATE efflux family protein LAL5 OS=Arabidopsis thaliana GN=LAL5 PE=2 SV=1	osa-miR166a-3p_L-1	biological_process	drug transmembrane transport	0.264342
GO:0006777	comp119980_c0	comp119980_c0	"Cyclic pyranopterin monophosphate synthase, mitochondrial OS=Arabidopsis thaliana GN=CNX2 PE=1 SV=1"	PC-3p-518518_3	biological_process	Mo-molybdopterin cofactor biosynthetic process	0.271369
GO:0009073	comp107544_c0	comp107544_c0		PC-3p-507027_3	biological_process	aromatic amino acid family biosynthetic process	0.271369
GO:0008536	comp96259_c1	comp96259_c1	"Protein PAM68, chloroplastic OS=Arabidopsis thaliana GN=PAM68 PE=1 SV=1"	osa-MIR444c-p5	molecular_function	Ran GTPase binding	0.271369
GO:0046658	comp100656_c0	comp100656_c0	sister chromatid cohesion protein PDS5	tae-miR5384-3p_L+2_2ss21AG22TC	cellular_component	anchored component of plasma membrane	0.271369
GO:0046658	comp100656_c0	comp100656_c0	sister chromatid cohesion protein PDS5	PC-5p-449879_4	cellular_component	anchored component of plasma membrane	0.271369
GO:0009505	comp116105_c1	comp116105_c1	Beta-glucosidase 29 OS=Oryza sativa subsp. japonica GN=BGLU29 PE=2 SV=2	osa-MIR444c-p5	cellular_component	plant-type cell wall	0.274566
GO:0009505	comp109316_c0	comp109316_c0	Beta-glucosidase 8 OS=Oryza sativa subsp. japonica GN=BGLU8 PE=1 SV=1	PC-3p-305714_6	cellular_component	plant-type cell wall	0.274566
GO:0009505	comp118825_c0	comp118825_c0	Purple acid phosphatase 2 OS=Ipomoea batatas GN=PAP2 PE=1 SV=1	PC-3p-305714_6	cellular_component	plant-type cell wall	0.274566
GO:0006012	comp109525_c0	comp109525_c0	Hexokinase-6 OS=Oryza sativa subsp. japonica GN=HXK6 PE=2 SV=1	osa-MIR444c-p5	biological_process	galactose metabolic process	0.274566
GO:0006012	comp107861_c1	comp107861_c1	Pyrophosphate--fructose 6-phosphate 1-phosphotransferase subunit alpha OS=Ricinus communis GN=PFP-ALPHA PE=3 SV=1	PC-3p-197368_9	biological_process	galactose metabolic process	0.274566
GO:0006012	comp55404_c0	comp55404_c0	6-phosphofructokinase 6 OS=Arabidopsis thaliana GN=PFK6 PE=1 SV=1	osa-miR396a-3p_R+1	biological_process	galactose metabolic process	0.274566
GO:0008080	comp117910_c1	comp117910_c1	Amino-acid acetyltransferase OS=Pasteurella multocida (strain Pm70) GN=argA PE=3 SV=1	osa-MIR444c-p5	molecular_function	N-acetyltransferase activity	0.276828
GO:0008080	comp111591_c0	comp111591_c0	hypothetical protein OsI_32651 [Oryza sativa Indica Group]	PC-3p-305714_6	molecular_function	N-acetyltransferase activity	0.276828
GO:0019083	comp109260_c1	comp109260_c1	Protein STAR1 OS=Oryza sativa subsp. japonica GN=STAR1 PE=1 SV=1	osa-MIR812r-p3_2ss5AG17CT	biological_process	viral transcription	0.279564
GO:0019083	comp109260_c1	comp109260_c1	Protein STAR1 OS=Oryza sativa subsp. japonica GN=STAR1 PE=1 SV=1	osa-MIR818e-p3_2ss16AG21GA	biological_process	viral transcription	0.279564
GO:0019083	comp109260_c1	comp109260_c1	Protein STAR1 OS=Oryza sativa subsp. japonica GN=STAR1 PE=1 SV=1	osa-MIR812e-p3_2ss5AG17CT	biological_process	viral transcription	0.279564
GO:0042651	comp118825_c0	comp118825_c0	Purple acid phosphatase 2 OS=Ipomoea batatas GN=PAP2 PE=1 SV=1	PC-3p-305714_6	cellular_component	thylakoid membrane	0.279564
GO:0015937	comp112059_c1	comp112059_c1	Pantothenate kinase 2 OS=Arabidopsis thaliana GN=At4g32180 PE=1 SV=2	osa-MIR444c-p5	biological_process	coenzyme A biosynthetic process	0.279564
GO:0008173	comp124246_c1	comp124246_c1	Methionine S-methyltransferase OS=Zea mays GN=MMT1 PE=2 SV=2	zma-miR159c-3p_L-1R-1	molecular_function	RNA methyltransferase activity	0.279564
GO:0002161	comp124232_c0	comp124232_c0	Putative disease resistance protein RGA4 OS=Solanum bulbocastanum GN=RGA4 PE=2 SV=1	hvu-MIR6207-p5	molecular_function	aminoacyl-tRNA editing activity	0.279564
GO:0004784	comp191210_c0	comp191210_c0	"Superoxide dismutase [Mn], mitochondrial OS=Dictyostelium discoideum GN=sod2 PE=3 SV=1"	osa-miR390-3p_L-1	molecular_function	superoxide dismutase activity	0.279564
GO:0016192	comp113160_c0	comp113160_c0	AP-2 complex subunit mu OS=Dictyostelium discoideum GN=apm2 PE=2 SV=2	osa-miR172a	biological_process	vesicle-mediated transport	0.281911
GO:0016192	comp48845_c0	comp48845_c0	Ribosome biogenesis protein BOP1 homolog OS=Dictyostelium discoideum GN=DDB_G0281839 PE=3 SV=1	PC-5p-602419_3	biological_process	vesicle-mediated transport	0.281911
GO:0016192	comp114184_c1	comp114184_c1	hypothetical protein SORBIDRAFT_01g002130 [Sorghum bicolor]	PC-3p-305714_6	biological_process	vesicle-mediated transport	0.281911
GO:0016192	comp121805_c0	comp121805_c0	Uncharacterized protein At2g41620 OS=Arabidopsis thaliana GN=At2g41620 PE=2 SV=2	osa-miR167a-5p	biological_process	vesicle-mediated transport	0.281911
GO:0016192	comp10780_c0	comp10780_c0	Retrovirus-related Pol polyprotein from transposon 17.6 OS=Drosophila melanogaster GN=pol PE=4 SV=1	PC-3p-518518_3	biological_process	vesicle-mediated transport	0.281911
GO:0016192	comp123402_c0	comp123402_c0	AP-2 complex subunit alpha-2 OS=Arabidopsis thaliana GN=ALPHAC-AD PE=1 SV=1	PC-5p-200116_9	biological_process	vesicle-mediated transport	0.281911
GO:0004017	comp84819_c0	comp84819_c0	GATA transcription factor 1 OS=Arabidopsis thaliana GN=GATA1 PE=2 SV=2	PC-3p-305714_6	molecular_function	adenylate kinase activity	0.287667
GO:0042538	comp123529_c0	comp123529_c0	Peptide transporter PTR3-A OS=Arabidopsis thaliana GN=PTR3-A PE=2 SV=1	hvu-MIR6207-p5	biological_process	hyperosmotic salinity response	0.287667
GO:0009294	comp121246_c0	comp121246_c0	PREDICTED: uncharacterized protein LOC100841407 [Brachypodium distachyon]	hvu-MIR6207-p5	biological_process	DNA mediated transformation	0.287667
GO:0046497	comp55404_c0	comp55404_c0	6-phosphofructokinase 6 OS=Arabidopsis thaliana GN=PFK6 PE=1 SV=1	osa-miR396a-3p_R+1	biological_process	nicotinate nucleotide metabolic process	0.287667
GO:0010333	comp91630_c0	comp91630_c0	Ent-kaurene synthase-like 2 OS=Oryza sativa subsp. japonica GN=KSL2 PE=2 SV=2	PC-5p-602419_3	molecular_function	terpene synthase activity	0.295679
GO:0008483	comp17595_c0	comp17595_c0	Probable 4-aminobutyrate aminotransferase OS=Bacillus subtilis (strain 168) GN=gabT PE=3 SV=1	PC-3p-305714_6	molecular_function	transaminase activity	0.295679
GO:0009308	comp118141_c1	comp118141_c1	Primary amine oxidase OS=Pisum sativum PE=1 SV=1	osa-miR6255_L-3	biological_process	amine metabolic process	0.295679
GO:0015078	comp111557_c0	comp111557_c0	14-3-3-like protein GF14-6 OS=Zea mays GN=GRF1 PE=3 SV=1	PC-3p-125403_14	molecular_function	hydrogen ion transmembrane transporter activity	0.296489
GO:0015078	comp121141_c0	comp121141_c0		PC-5p-602419_3	molecular_function	hydrogen ion transmembrane transporter activity	0.296489
GO:0015078	comp111557_c0	comp111557_c0	14-3-3-like protein GF14-6 OS=Zea mays GN=GRF1 PE=3 SV=1	osa-MIR812r-p3_2ss5AG17CT	molecular_function	hydrogen ion transmembrane transporter activity	0.296489
GO:0015078	comp113138_c0	comp113138_c0		osa-MIR812r-p3_2ss5AG17CT	molecular_function	hydrogen ion transmembrane transporter activity	0.296489
GO:0015078	comp116882_c0	comp116882_c0	Homologous-pairing protein 2 homolog OS=Arabidopsis thaliana GN=HOP2 PE=1 SV=1	PC-3p-305714_6	molecular_function	hydrogen ion transmembrane transporter activity	0.296489
GO:0015078	comp44355_c0	comp44355_c0		PC-3p-305714_6	molecular_function	hydrogen ion transmembrane transporter activity	0.296489
GO:0015078	comp111557_c0	comp111557_c0	14-3-3-like protein GF14-6 OS=Zea mays GN=GRF1 PE=3 SV=1	osa-MIR818e-p3_2ss16AG21GA	molecular_function	hydrogen ion transmembrane transporter activity	0.296489
GO:0015078	comp111557_c0	comp111557_c0	14-3-3-like protein GF14-6 OS=Zea mays GN=GRF1 PE=3 SV=1	PC-3p-507027_3	molecular_function	hydrogen ion transmembrane transporter activity	0.296489
GO:0015078	comp111557_c0	comp111557_c0	14-3-3-like protein GF14-6 OS=Zea mays GN=GRF1 PE=3 SV=1	osa-MIR818e-p5_2ss10CT21TC	molecular_function	hydrogen ion transmembrane transporter activity	0.296489
GO:0015078	comp111557_c0	comp111557_c0	14-3-3-like protein GF14-6 OS=Zea mays GN=GRF1 PE=3 SV=1	osa-MIR812r-p3_2ss12AG21GA	molecular_function	hydrogen ion transmembrane transporter activity	0.296489
GO:0015078	comp111557_c0	comp111557_c0	14-3-3-like protein GF14-6 OS=Zea mays GN=GRF1 PE=3 SV=1	osa-MIR812e-p3_2ss5AG17CT	molecular_function	hydrogen ion transmembrane transporter activity	0.296489
GO:0015078	comp113138_c0	comp113138_c0		osa-MIR812e-p3_2ss5AG17CT	molecular_function	hydrogen ion transmembrane transporter activity	0.296489
GO:0009451	comp90747_c0	comp90747_c0	tRNA pseudouridine synthase A OS=Caulobacter sp. (strain K31) GN=truA PE=3 SV=1	osa-miR6255_L-3	biological_process	RNA modification	0.302026
GO:0009451	comp124246_c1	comp124246_c1	Methionine S-methyltransferase OS=Zea mays GN=MMT1 PE=2 SV=2	zma-miR159c-3p_L-1R-1	biological_process	RNA modification	0.302026
GO:0009451	comp74305_c0	comp74305_c0		PC-5p-19523_133	biological_process	RNA modification	0.302026
GO:0008107	comp120808_c0	comp120808_c0	Galactoside 2-alpha-L-fucosyltransferase OS=Arabidopsis thaliana GN=FUT1 PE=1 SV=2	PC-3p-305714_6	molecular_function	galactoside 2-alpha-L-fucosyltransferase activity	0.303601
GO:0005940	comp100383_c0	comp100383_c0	predicted protein [Nematostella vectensis]	PC-3p-305714_6	cellular_component	septin ring	0.303601
GO:0006890	comp114574_c0	comp114574_c0	"Putative pentatricopeptide repeat-containing protein At5g06400, mitochondrial OS=Arabidopsis thaliana GN=At5g06400 PE=3 SV=1"	PC-5p-46018_45	biological_process	retrograde vesicle-mediated transport, Golgi to ER	0.303601
GO:0000921	comp100383_c0	comp100383_c0	predicted protein [Nematostella vectensis]	PC-3p-305714_6	biological_process	septin ring assembly	0.303601
GO:0005507	comp99749_c0	comp99749_c0	Monocopper oxidase-like protein SKS1 OS=Arabidopsis thaliana GN=SKS1 PE=1 SV=1	PC-3p-305714_6	molecular_function	copper ion binding	0.3052
GO:0005507	comp105180_c1	comp105180_c1	"Aspartate aminotransferase, mitochondrial OS=Arabidopsis thaliana GN=ASP1 PE=1 SV=1"	osa-miR156a_L-1	molecular_function	copper ion binding	0.3052
GO:0005507	comp107210_c0	comp107210_c0	Laccase-7 OS=Oryza sativa subsp. japonica GN=LAC7 PE=2 SV=1	osa-miR156a_L-1	molecular_function	copper ion binding	0.3052
GO:0005507	comp118141_c1	comp118141_c1	Primary amine oxidase OS=Pisum sativum PE=1 SV=1	osa-miR6255_L-3	molecular_function	copper ion binding	0.3052
GO:0005507	comp118189_c0	comp118189_c0	Fruit protein pKIWI502 OS=Actinidia deliciosa GN=pKIWI502 PE=2 SV=1	PC-5p-19523_133	molecular_function	copper ion binding	0.3052
GO:0051537	comp113233_c0	comp113233_c0		PC-5p-111668_16	molecular_function	2 iron, 2 sulfur cluster binding	0.30589
GO:0051537	comp125520_c0	comp125520_c0	Pollen-specific protein SF3 OS=Helianthus annuus GN=SF3 PE=2 SV=1	osa-miR156j-3p_2ss8CG21GT	molecular_function	2 iron, 2 sulfur cluster binding	0.30589
GO:0009611	comp123529_c0	comp123529_c0	Peptide transporter PTR3-A OS=Arabidopsis thaliana GN=PTR3-A PE=2 SV=1	hvu-MIR6207-p5	biological_process	response to wounding	0.30589
GO:0009611	comp125109_c0	comp125109_c0	"Probable sodium/metabolite cotransporter BASS5, chloroplastic OS=Oryza sativa subsp. japonica GN=BASS5 PE=2 SV=1"	PC-5p-170011_10	biological_process	response to wounding	0.30589
GO:0006914	comp122758_c0	comp122758_c0	Proton pump-interactor 1 OS=Arabidopsis thaliana GN=PPI1 PE=1 SV=2	PC-5p-992769_2	biological_process	autophagy	0.307343
GO:0006914	comp122758_c0	comp122758_c0	Proton pump-interactor 1 OS=Arabidopsis thaliana GN=PPI1 PE=1 SV=2	PC-5p-992769_2	biological_process	autophagy	0.307343
GO:0006914	comp119930_c0	comp119930_c0	Heat stress transcription factor A-1 OS=Oryza sativa subsp. japonica GN=HSFA1 PE=2 SV=1	bdi-MIR444d-p5_1ss20TC	biological_process	autophagy	0.307343
GO:0006914	comp117023_c0	comp117023_c0	Heat stress transcription factor C-1a OS=Oryza sativa subsp. japonica GN=HSFC1A PE=2 SV=2	PC-3p-305714_6	biological_process	autophagy	0.307343
GO:0006914	comp122758_c0	comp122758_c0	Proton pump-interactor 1 OS=Arabidopsis thaliana GN=PPI1 PE=1 SV=2	PC-5p-917389_2	biological_process	autophagy	0.307343
GO:0006914	comp108187_c0	comp108187_c0	Autophagy-related protein 3 OS=Arabidopsis thaliana GN=ATG3 PE=2 SV=2	PC-5p-111668_16	biological_process	autophagy	0.307343
GO:0015031	comp86319_c0	comp86319_c0	Peroxisomal targeting signal 2 receptor OS=Dictyostelium discoideum GN=pex7 PE=3 SV=1	PC-5p-602419_3	biological_process	protein transport	0.307384
GO:0015031	comp113329_c0	comp113329_c0	Putative transporter arsB OS=Dictyostelium discoideum GN=arsB PE=2 SV=1	osa-MIR812r-p3_2ss5AG17CT	biological_process	protein transport	0.307384
GO:0015031	comp245857_c0	comp245857_c0	Ras-related protein RABH1e OS=Arabidopsis thaliana GN=RABH1E PE=2 SV=1	bdi-miR444c	biological_process	protein transport	0.307384
GO:0015031	comp102047_c0	comp102047_c0	Constitutive photomorphogenesis protein 10 OS=Arabidopsis thaliana GN=COP10 PE=1 SV=1	PC-3p-305714_6	biological_process	protein transport	0.307384
GO:0015031	comp102047_c0	comp102047_c0	Constitutive photomorphogenesis protein 10 OS=Arabidopsis thaliana GN=COP10 PE=1 SV=1	PC-3p-305714_6	biological_process	protein transport	0.307384
GO:0015031	comp113329_c0	comp113329_c0	Putative transporter arsB OS=Dictyostelium discoideum GN=arsB PE=2 SV=1	osa-MIR818e-p3_2ss16AG21GA	biological_process	protein transport	0.307384
GO:0015031	comp108187_c0	comp108187_c0	Autophagy-related protein 3 OS=Arabidopsis thaliana GN=ATG3 PE=2 SV=2	PC-5p-111668_16	biological_process	protein transport	0.307384
GO:0015031	comp113329_c0	comp113329_c0	Putative transporter arsB OS=Dictyostelium discoideum GN=arsB PE=2 SV=1	osa-MIR812e-p3_2ss5AG17CT	biological_process	protein transport	0.307384
GO:0006040	comp100648_c0	comp100648_c0	predicted protein [Hordeum vulgare subsp. vulgare]	PC-3p-89706_20	biological_process	amino sugar metabolic process	0.310026
GO:0006040	comp100648_c0	comp100648_c0	predicted protein [Hordeum vulgare subsp. vulgare]	PC-3p-89706_20	biological_process	amino sugar metabolic process	0.310026
GO:0006040	comp111965_c1	comp111965_c1	Cytokinin dehydrogenase 5 OS=Oryza sativa subsp. japonica GN=CKX5 PE=2 SV=1	PC-3p-305714_6	biological_process	amino sugar metabolic process	0.310026
GO:0016020	comp459535_c0	comp459535_c0	Dihydrolipoyllysine-residue succinyltransferase component of 2-oxoglutarate dehydrogenase complex OS=Bacillus subtilis (strain 168) GN=odhB PE=3 SV=2	PC-5p-145659_12	cellular_component	membrane	0.310603
GO:0016020	comp67359_c0	comp67359_c0	Probable peptide transporter At1g52190 OS=Arabidopsis thaliana GN=At1g52190 PE=1 SV=1	PC-5p-494038_3	cellular_component	membrane	0.310603
GO:0016020	comp119758_c0	comp119758_c0	"Cationic amino acid transporter 7, chloroplastic OS=Arabidopsis thaliana GN=CAT7 PE=3 SV=1"	PC-5p-494038_3	cellular_component	membrane	0.310603
GO:0016020	comp108257_c0	comp108257_c0		osa-miR168a-5p	cellular_component	membrane	0.310603
GO:0016020	comp922068_c0	comp922068_c0	Probable peptide/nitrate transporter At1g33440 OS=Arabidopsis thaliana GN=At1g33440 PE=2 SV=1	osa-miR168a-5p	cellular_component	membrane	0.310603
GO:0016020	comp124945_c0	comp124945_c0	Elongator complex protein 2 OS=Arabidopsis thaliana GN=ELP2 PE=1 SV=1	PC-3p-125403_14	cellular_component	membrane	0.310603
GO:0016020	comp1498205_c0	comp1498205_c0	hypothetical protein PHYSODRAFT_474772 [Phytophthora sojae]	hvu-MIR6207-p5	cellular_component	membrane	0.310603
GO:0016020	comp95921_c0	comp95921_c0	hypothetical protein OsI_15365 [Oryza sativa Indica Group]	hvu-MIR6207-p5	cellular_component	membrane	0.310603
GO:0016020	comp123529_c0	comp123529_c0	Peptide transporter PTR3-A OS=Arabidopsis thaliana GN=PTR3-A PE=2 SV=1	hvu-MIR6207-p5	cellular_component	membrane	0.310603
GO:0016020	comp92918_c0	comp92918_c0	Syntaxin-32 OS=Arabidopsis thaliana GN=SYP32 PE=2 SV=1	osa-MIR444c-p5	cellular_component	membrane	0.310603
GO:0016020	comp108998_c0	comp108998_c0	LON peptidase N-terminal domain and RING finger protein 2 OS=Homo sapiens GN=LONRF2 PE=2 SV=3	PC-5p-992769_2	cellular_component	membrane	0.310603
GO:0016020	comp100648_c0	comp100648_c0	predicted protein [Hordeum vulgare subsp. vulgare]	PC-3p-89706_20	cellular_component	membrane	0.310603
GO:0016020	comp100648_c0	comp100648_c0	predicted protein [Hordeum vulgare subsp. vulgare]	PC-3p-89706_20	cellular_component	membrane	0.310603
GO:0016020	comp50760_c0	comp50760_c0		bdi-MIR444d-p5_1ss20TC	cellular_component	membrane	0.310603
GO:0016020	comp116117_c0	comp116117_c0	Aldehyde dehydrogenase family 3 member F1 OS=Arabidopsis thaliana GN=ALDH3F1 PE=2 SV=2	PC-3p-2836_619	cellular_component	membrane	0.310603
GO:0016020	comp110071_c0	comp110071_c0	CASP-like protein Os07g0442900 OS=Oryza sativa subsp. japonica GN=Os07g0442900 PE=2 SV=1	osa-MIR812r-p3_2ss5AG17CT	cellular_component	membrane	0.310603
GO:0016020	comp108894_c0	comp108894_c0	Calcineurin subunit B OS=Naegleria gruberi GN=CNB1 PE=3 SV=1	PC-3p-305714_6	cellular_component	membrane	0.310603
GO:0016020	comp123216_c0	comp123216_c0	unknown [Zea mays]	PC-3p-305714_6	cellular_component	membrane	0.310603
GO:0016020	comp739576_c0	comp739576_c0	Probable glycosyltransferase At5g25310 OS=Arabidopsis thaliana GN=At5g25310 PE=3 SV=2	PC-3p-305714_6	cellular_component	membrane	0.310603
GO:0016020	comp109316_c0	comp109316_c0	Beta-glucosidase 8 OS=Oryza sativa subsp. japonica GN=BGLU8 PE=1 SV=1	PC-3p-305714_6	cellular_component	membrane	0.310603
GO:0016020	comp67032_c1	comp67032_c1	Probable peptide/nitrate transporter At3g16180 OS=Arabidopsis thaliana GN=At3g16180 PE=2 SV=2	PC-3p-305714_6	cellular_component	membrane	0.310603
GO:0016020	comp107009_c0	comp107009_c0	PREDICTED: uncharacterized protein LOC100833242 [Brachypodium distachyon]	PC-3p-305714_6	cellular_component	membrane	0.310603
GO:0016020	comp120727_c0	comp120727_c0	Xylosyltransferase 1 OS=Mus musculus GN=Xylt1 PE=2 SV=1	PC-3p-305714_6	cellular_component	membrane	0.310603
GO:0016020	comp120808_c0	comp120808_c0	Galactoside 2-alpha-L-fucosyltransferase OS=Arabidopsis thaliana GN=FUT1 PE=1 SV=2	PC-3p-305714_6	cellular_component	membrane	0.310603
GO:0016020	comp100383_c0	comp100383_c0	predicted protein [Nematostella vectensis]	PC-3p-305714_6	cellular_component	membrane	0.310603
GO:0016020	comp110071_c0	comp110071_c0	CASP-like protein Os07g0442900 OS=Oryza sativa subsp. japonica GN=Os07g0442900 PE=2 SV=1	osa-MIR818e-p3_2ss16AG21GA	cellular_component	membrane	0.310603
GO:0016020	comp116418_c0	comp116418_c0		osa-miR164a	cellular_component	membrane	0.310603
GO:0016020	comp116418_c0	comp116418_c0		osa-miR164a	cellular_component	membrane	0.310603
GO:0016020	comp107314_c0	comp107314_c0	UPF0136 membrane protein At2g26240 OS=Arabidopsis thaliana GN=At2g26240 PE=2 SV=1	osa-miR169b_L+2R-2	cellular_component	membrane	0.310603
GO:0016020	comp116554_c1	comp116554_c1	"Long chain acyl-CoA synthetase 9, chloroplastic OS=Arabidopsis thaliana GN=LACS9 PE=2 SV=1"	osa-miR169b_L+2R-2	cellular_component	membrane	0.310603
GO:0016020	comp115163_c0	comp115163_c0	Lipid phosphate phosphatase 2 OS=Arabidopsis thaliana GN=LPP2 PE=2 SV=1	bdi-MIR9482-p5_1ss2CT	cellular_component	membrane	0.310603
GO:0016020	comp125214_c0	comp125214_c0	U-box domain-containing protein 45 OS=Arabidopsis thaliana GN=PUB45 PE=1 SV=1	PC-5p-520147_3	cellular_component	membrane	0.310603
GO:0016020	comp115709_c0	comp115709_c0	Lipase OS=Rhizomucor miehei PE=1 SV=2	PC-5p-120899_14	cellular_component	membrane	0.310603
GO:0016020	comp123467_c0	comp123467_c0	MATE efflux family protein LAL5 OS=Arabidopsis thaliana GN=LAL5 PE=2 SV=1	osa-miR166a-3p	cellular_component	membrane	0.310603
GO:0016020	comp46186_c0	comp46186_c0	Serine/threonine-protein kinase 38-like OS=Homo sapiens GN=STK38L PE=1 SV=3	osa-miR166a-5p_2ss15TC18AG	cellular_component	membrane	0.310603
GO:0016020	comp108995_c1	comp108995_c1	Alpha-soluble NSF attachment protein OS=Vitis vinifera PE=2 SV=1	PC-3p-507027_3	cellular_component	membrane	0.310603
GO:0016020	comp123727_c0	comp123727_c0	hypothetical protein SORBIDRAFT_09g024990 [Sorghum bicolor]	PC-5p-422970_4	cellular_component	membrane	0.310603
GO:0016020	comp125109_c0	comp125109_c0	"Probable sodium/metabolite cotransporter BASS5, chloroplastic OS=Oryza sativa subsp. japonica GN=BASS5 PE=2 SV=1"	PC-5p-170011_10	cellular_component	membrane	0.310603
GO:0016020	comp46186_c0	comp46186_c0	Serine/threonine-protein kinase 38-like OS=Homo sapiens GN=STK38L PE=1 SV=3	osa-miR166a-5p	cellular_component	membrane	0.310603
GO:0016020	comp119284_c0	comp119284_c0	"Cationic amino acid transporter 2, vacuolar OS=Arabidopsis thaliana GN=CAT2 PE=1 SV=1"	osa-miR6255_L-3	cellular_component	membrane	0.310603
GO:0016020	comp102751_c0	comp102751_c0	Protein TRANSPARENT TESTA 12 OS=Arabidopsis thaliana GN=TT12 PE=2 SV=1	tae-miR5384-3p_L+2_2ss21AG22TC	cellular_component	membrane	0.310603
GO:0016020	comp106571_c0	comp106571_c0	hypothetical protein OsI_07243 [Oryza sativa Indica Group]	tae-miR5384-3p_L+2_2ss21AG22TC	cellular_component	membrane	0.310603
GO:0016020	comp108998_c0	comp108998_c0	LON peptidase N-terminal domain and RING finger protein 2 OS=Homo sapiens GN=LONRF2 PE=2 SV=3	PC-5p-917389_2	cellular_component	membrane	0.310603
GO:0016020	comp109508_c0	comp109508_c0	Zinc transporter ZTP29 OS=Arabidopsis thaliana GN=ZTP29 PE=2 SV=1	PC-5p-917389_2	cellular_component	membrane	0.310603
GO:0016020	comp96318_c0	comp96318_c0	Uncharacterized mitochondrial protein AtMg01250 OS=Arabidopsis thaliana GN=AtMg01250 PE=4 SV=1	osa-MIR812r-p3_2ss12AG21GA	cellular_component	membrane	0.310603
GO:0016020	comp116971_c0	comp116971_c0	expressed protein [Oryza sativa Japonica Group]	osa-miR172d-5p	cellular_component	membrane	0.310603
GO:0016020	comp231419_c0	comp231419_c0	Protein transport protein yif1 OS=Schizosaccharomyces pombe (strain 972 / ATCC 24843) GN=hrf1 PE=2 SV=1	PC-5p-19523_133	cellular_component	membrane	0.310603
GO:0016020	comp112341_c0	comp112341_c0	Probable aquaporin TIP5-1 OS=Oryza sativa subsp. japonica GN=TIP5;1 PE=2 SV=3	PC-5p-19523_133	cellular_component	membrane	0.310603
GO:0016020	comp113510_c0	comp113510_c0	Putative yippee-like protein Os10g0369500 OS=Oryza sativa subsp. japonica GN=Os10g0369500 PE=3 SV=1	PC-5p-19523_133	cellular_component	membrane	0.310603
GO:0016020	comp107930_c0	comp107930_c0	Cellulose synthase-like protein D4 OS=Oryza sativa subsp. japonica GN=CSLD4 PE=2 SV=1	PC-5p-19523_133	cellular_component	membrane	0.310603
GO:0016020	comp123467_c0	comp123467_c0	MATE efflux family protein LAL5 OS=Arabidopsis thaliana GN=LAL5 PE=2 SV=1	osa-miR166a-3p_1ss21CA	cellular_component	membrane	0.310603
GO:0016020	comp123467_c0	comp123467_c0	MATE efflux family protein LAL5 OS=Arabidopsis thaliana GN=LAL5 PE=2 SV=1	osa-miR166a-3p_L-1	cellular_component	membrane	0.310603
GO:0016020	comp110071_c0	comp110071_c0	CASP-like protein Os07g0442900 OS=Oryza sativa subsp. japonica GN=Os07g0442900 PE=2 SV=1	osa-MIR812e-p3_2ss5AG17CT	cellular_component	membrane	0.310603
GO:0016020	comp101767_c0	comp101767_c0		osa-MIR812e-p3_2ss5AG17CT	cellular_component	membrane	0.310603
GO:0016020	comp107761_c0	comp107761_c0	Mechanosensitive ion channel protein 8 OS=Arabidopsis thaliana GN=MSL8 PE=2 SV=2	osa-MIR812e-p3_2ss5AG17CT	cellular_component	membrane	0.310603
GO:0008176	comp124246_c1	comp124246_c1	Methionine S-methyltransferase OS=Zea mays GN=MMT1 PE=2 SV=2	zma-miR159c-3p_L-1R-1	molecular_function	tRNA (guanine-N7-)-methyltransferase activity	0.311434
GO:0008982	comp92918_c0	comp92918_c0	Syntaxin-32 OS=Arabidopsis thaliana GN=SYP32 PE=2 SV=1	osa-MIR444c-p5	molecular_function	protein-N(PI)-phosphohistidine-sugar phosphotransferase activity	0.311434
GO:0003995	comp116117_c0	comp116117_c0	Aldehyde dehydrogenase family 3 member F1 OS=Arabidopsis thaliana GN=ALDH3F1 PE=2 SV=2	PC-3p-2836_619	molecular_function	acyl-CoA dehydrogenase activity	0.311434
GO:0006783	comp110823_c0	comp110823_c0	hypothetical protein SORBIDRAFT_09g026130 [Sorghum bicolor]	PC-3p-113138_15	biological_process	heme biosynthetic process	0.311434
GO:0044424	comp124154_c0	comp124154_c0	hypothetical protein SORBIDRAFT_09g030580 [Sorghum bicolor]	osa-miR167d-5p_R+1_1	cellular_component	intracellular part	0.311434
GO:0044424	comp124154_c0	comp124154_c0	hypothetical protein SORBIDRAFT_09g030580 [Sorghum bicolor]	osa-miR167d-5p_R+1_1	cellular_component	intracellular part	0.311434
GO:0009357	comp92918_c0	comp92918_c0	Syntaxin-32 OS=Arabidopsis thaliana GN=SYP32 PE=2 SV=1	osa-MIR444c-p5	cellular_component	protein-N(PI)-phosphohistidine-sugar phosphotransferase complex	0.311434
GO:0003950	comp779641_c0	comp779641_c0	60S ribosomal protein L4 OS=Prunus armeniaca GN=RPL4 PE=2 SV=1	bdi-miR164a-3p_1ss10TA	molecular_function	NAD+ ADP-ribosyltransferase activity	0.311434
GO:0048527	comp107984_c0	comp107984_c0	Glutathione S-transferase U18 OS=Arabidopsis thaliana GN=GSTU18 PE=2 SV=1	PC-3p-414737_4	biological_process	lateral root development	0.31918
GO:0010119	comp122372_c0	comp122372_c0	Probable indole-3-acetic acid-amido synthetase GH3.5 OS=Oryza sativa subsp. japonica GN=GH3.5 PE=2 SV=1	PC-5p-376919_5	biological_process	regulation of stomatal movement	0.31918
GO:0004888	comp108995_c1	comp108995_c1	Alpha-soluble NSF attachment protein OS=Vitis vinifera PE=2 SV=1	PC-3p-507027_3	molecular_function	transmembrane signaling receptor activity	0.31918
GO:0015977	comp64982_c0	comp64982_c0		PC-3p-89706_20	biological_process	carbon fixation	0.31918
GO:0015977	comp64982_c0	comp64982_c0		PC-3p-89706_20	biological_process	carbon fixation	0.31918
GO:0030151	comp103332_c1	comp103332_c1	Nitrate reductase [NADH] (Fragment) OS=Zea mays PE=1 SV=2	PC-3p-305714_6	molecular_function	molybdenum ion binding	0.31918
GO:0008237	comp91398_c0	comp91398_c0	puromycin-sensitive aminopeptidase	PC-3p-305714_6	molecular_function	metallopeptidase activity	0.31918
GO:0003677	comp125576_c0	comp125576_c0	Endoribonuclease Dicer homolog 1 OS=Oryza sativa subsp. japonica GN=DCL1 PE=3 SV=1	osa-miR162b_1ss8GA	molecular_function	DNA binding	0.319194
GO:0003677	comp124862_c0	comp124862_c0	DNA (cytosine-5)-methyltransferase 1B OS=Oryza sativa subsp. japonica GN=MET1B PE=2 SV=1	osa-miR162b_1ss8GA	molecular_function	DNA binding	0.319194
GO:0003677	comp108286_c0	comp108286_c0	Squamosa promoter-binding-like protein 2 OS=Oryza sativa subsp. japonica GN=SPL2 PE=2 SV=2	osa-miR156a_L+1	molecular_function	DNA binding	0.319194
GO:0003677	comp116616_c0	comp116616_c0	Squamosa promoter-binding-like protein 16 OS=Oryza sativa subsp. japonica GN=SPL16 PE=2 SV=1	osa-miR156a_L+1	molecular_function	DNA binding	0.319194
GO:0003677	comp124940_c0	comp124940_c0	Uncharacterized protein At2g02148 OS=Arabidopsis thaliana GN=At2g02148 PE=2 SV=1	osa-miR156a_L+1	molecular_function	DNA binding	0.319194
GO:0003677	comp125250_c0	comp125250_c0	Transcription factor TGA7 OS=Arabidopsis thaliana GN=TGA7 PE=1 SV=1	PC-3p-113138_15	molecular_function	DNA binding	0.319194
GO:0003677	comp108286_c0	comp108286_c0	Squamosa promoter-binding-like protein 2 OS=Oryza sativa subsp. japonica GN=SPL2 PE=2 SV=2	osa-miR156k_L+1R-1_1ss12GT	molecular_function	DNA binding	0.319194
GO:0003677	comp116616_c0	comp116616_c0	Squamosa promoter-binding-like protein 16 OS=Oryza sativa subsp. japonica GN=SPL16 PE=2 SV=1	osa-miR156k_L+1R-1_1ss12GT	molecular_function	DNA binding	0.319194
GO:0003677	comp124940_c0	comp124940_c0	Uncharacterized protein At2g02148 OS=Arabidopsis thaliana GN=At2g02148 PE=2 SV=1	osa-miR156k_L+1R-1_1ss12GT	molecular_function	DNA binding	0.319194
GO:0003677	comp124449_c0	comp124449_c0	DNA annealing helicase and endonuclease ZRANB3 OS=Mus musculus GN=Zranb3 PE=1 SV=1	hvu-MIR6207-p5	molecular_function	DNA binding	0.319194
GO:0003677	comp123270_c0	comp123270_c0	Protein FAR1-RELATED SEQUENCE 5 OS=Arabidopsis thaliana GN=FRS5 PE=2 SV=1	osa-MIR444c-p5	molecular_function	DNA binding	0.319194
GO:0003677	comp112059_c1	comp112059_c1	Pantothenate kinase 2 OS=Arabidopsis thaliana GN=At4g32180 PE=1 SV=2	osa-MIR444c-p5	molecular_function	DNA binding	0.319194
GO:0003677	comp117158_c0	comp117158_c0	hypothetical protein SORBIDRAFT_04g021070 [Sorghum bicolor]	osa-MIR444c-p5	molecular_function	DNA binding	0.319194
GO:0003677	comp115055_c0	comp115055_c0	Probable receptor-like protein kinase At5g15080 OS=Arabidopsis thaliana GN=At5g15080 PE=1 SV=1	osa-MIR444c-p5	molecular_function	DNA binding	0.319194
GO:0003677	comp113655_c1	comp113655_c1	DEAD-box ATP-dependent RNA helicase 12 OS=Oryza sativa subsp. japonica GN=Os10g0503700 PE=2 SV=2	osa-MIR444c-p5	molecular_function	DNA binding	0.319194
GO:0003677	comp125670_c0	comp125670_c0	Midasin OS=Dictyostelium discoideum GN=mdn1 PE=3 SV=2	osa-MIR444c-p5	molecular_function	DNA binding	0.319194
GO:0003677	comp123556_c0	comp123556_c0	Tuftelin-interacting protein 11 OS=Xenopus tropicalis GN=tfip11 PE=2 SV=2	PC-5p-992769_2	molecular_function	DNA binding	0.319194
GO:0003677	comp112551_c0	comp112551_c0	Floral homeotic protein APETALA 2 OS=Arabidopsis thaliana GN=AP2 PE=1 SV=1	osa-miR172a	molecular_function	DNA binding	0.319194
GO:0003677	comp119604_c0	comp119604_c0	Auxin response factor 22 OS=Oryza sativa subsp. japonica GN=ARF22 PE=2 SV=1	osa-miR160a-5p_L+2R-1	molecular_function	DNA binding	0.319194
GO:0003677	comp123417_c0	comp123417_c0	Auxin response factor 8 OS=Oryza sativa subsp. japonica GN=ARF8 PE=2 SV=1	osa-miR160a-5p_L+2R-1	molecular_function	DNA binding	0.319194
GO:0003677	comp117292_c0	comp117292_c0	IAA-amino acid hydrolase ILR1-like 1 OS=Oryza sativa subsp. japonica GN=ILL1 PE=2 SV=1	PC-3p-181512_9	molecular_function	DNA binding	0.319194
GO:0003677	comp23070_c0	comp23070_c0	DNA-directed RNA polymerase I subunit RPA2 OS=Homo sapiens GN=POLR1B PE=1 SV=2	PC-3p-2836_619	molecular_function	DNA binding	0.319194
GO:0003677	comp116070_c0	comp116070_c0	Protein PHR1-LIKE 1 OS=Arabidopsis thaliana GN=PHL1 PE=1 SV=1	PC-3p-2836_619	molecular_function	DNA binding	0.319194
GO:0003677	comp116882_c0	comp116882_c0	Homologous-pairing protein 2 homolog OS=Arabidopsis thaliana GN=HOP2 PE=1 SV=1	PC-3p-305714_6	molecular_function	DNA binding	0.319194
GO:0003677	comp22959_c0	comp22959_c0	Cell cycle checkpoint control protein RAD9A OS=Homo sapiens GN=RAD9A PE=1 SV=1	PC-3p-305714_6	molecular_function	DNA binding	0.319194
GO:0003677	comp116255_c0	comp116255_c0	Zinc finger A20 and AN1 domain-containing stress-associated protein 11 OS=Oryza sativa subsp. japonica GN=SAP11 PE=2 SV=1	PC-3p-305714_6	molecular_function	DNA binding	0.319194
GO:0003677	comp348959_c0	comp348959_c0	hypothetical protein SORBIDRAFT_03g014933 [Sorghum bicolor]	PC-3p-305714_6	molecular_function	DNA binding	0.319194
GO:0003677	comp102047_c0	comp102047_c0	Constitutive photomorphogenesis protein 10 OS=Arabidopsis thaliana GN=COP10 PE=1 SV=1	PC-3p-305714_6	molecular_function	DNA binding	0.319194
GO:0003677	comp102047_c0	comp102047_c0	Constitutive photomorphogenesis protein 10 OS=Arabidopsis thaliana GN=COP10 PE=1 SV=1	PC-3p-305714_6	molecular_function	DNA binding	0.319194
GO:0003677	comp97212_c0	comp97212_c0	Ethylene-responsive transcription factor ERF034 OS=Arabidopsis thaliana GN=ERF034 PE=2 SV=2	PC-3p-305714_6	molecular_function	DNA binding	0.319194
GO:0003677	comp114463_c0	comp114463_c0	Transcription factor bHLH47 OS=Arabidopsis thaliana GN=BHLH47 PE=2 SV=1	PC-3p-305714_6	molecular_function	DNA binding	0.319194
GO:0003677	comp122572_c0	comp122572_c0	Chitinase-like protein 1 OS=Arabidopsis thaliana GN=CTL1 PE=1 SV=1	PC-3p-305714_6	molecular_function	DNA binding	0.319194
GO:0003677	comp111707_c0	comp111707_c0	NAC domain-containing protein 21/22 OS=Arabidopsis thaliana GN=NAC021 PE=1 SV=2	osa-miR164a	molecular_function	DNA binding	0.319194
GO:0003677	comp111707_c0	comp111707_c0	NAC domain-containing protein 21/22 OS=Arabidopsis thaliana GN=NAC021 PE=1 SV=2	osa-miR164a	molecular_function	DNA binding	0.319194
GO:0003677	comp62140_c0	comp62140_c0	NAC domain-containing protein 21/22 OS=Arabidopsis thaliana GN=NAC021 PE=1 SV=2	osa-miR164a	molecular_function	DNA binding	0.319194
GO:0003677	comp62140_c0	comp62140_c0	NAC domain-containing protein 21/22 OS=Arabidopsis thaliana GN=NAC021 PE=1 SV=2	osa-miR164a	molecular_function	DNA binding	0.319194
GO:0003677	comp119604_c0	comp119604_c0	Auxin response factor 22 OS=Oryza sativa subsp. japonica GN=ARF22 PE=2 SV=1	osa-miR160a-5p	molecular_function	DNA binding	0.319194
GO:0003677	comp123417_c0	comp123417_c0	Auxin response factor 8 OS=Oryza sativa subsp. japonica GN=ARF8 PE=2 SV=1	osa-miR160a-5p	molecular_function	DNA binding	0.319194
GO:0003677	comp116616_c0	comp116616_c0	Squamosa promoter-binding-like protein 16 OS=Oryza sativa subsp. japonica GN=SPL16 PE=2 SV=1	osa-miR156a_L-1	molecular_function	DNA binding	0.319194
GO:0003677	comp108286_c0	comp108286_c0	Squamosa promoter-binding-like protein 2 OS=Oryza sativa subsp. japonica GN=SPL2 PE=2 SV=2	osa-miR156a_L-1	molecular_function	DNA binding	0.319194
GO:0003677	comp124940_c0	comp124940_c0	Uncharacterized protein At2g02148 OS=Arabidopsis thaliana GN=At2g02148 PE=2 SV=1	osa-miR156a_L-1	molecular_function	DNA binding	0.319194
GO:0003677	comp116616_c0	comp116616_c0	Squamosa promoter-binding-like protein 16 OS=Oryza sativa subsp. japonica GN=SPL16 PE=2 SV=1	sbi-miR156a	molecular_function	DNA binding	0.319194
GO:0003677	comp108286_c0	comp108286_c0	Squamosa promoter-binding-like protein 2 OS=Oryza sativa subsp. japonica GN=SPL2 PE=2 SV=2	sbi-miR156a	molecular_function	DNA binding	0.319194
GO:0003677	comp124940_c0	comp124940_c0	Uncharacterized protein At2g02148 OS=Arabidopsis thaliana GN=At2g02148 PE=2 SV=1	sbi-miR156a	molecular_function	DNA binding	0.319194
GO:0003677	comp123980_c0	comp123980_c0	Filament-like plant protein (Fragment) OS=Solanum lycopersicum GN=FPP PE=1 SV=1	osa-miR2118f_L+1R-1	molecular_function	DNA binding	0.319194
GO:0003677	comp116070_c1	comp116070_c1	Myb family transcription factor APL OS=Arabidopsis thaliana GN=APL PE=2 SV=2	PC-5p-520147_3	molecular_function	DNA binding	0.319194
GO:0003677	comp1882673_c0	comp1882673_c0	DNA repair protein complementing XP-C cells OS=Homo sapiens GN=XPC PE=1 SV=4	sbi-MIR159b-p3	molecular_function	DNA binding	0.319194
GO:0003677	comp111564_c0	comp111564_c0	ABC transporter I family member 19 OS=Arabidopsis thaliana GN=ABCI19 PE=2 SV=1	zma-miR319a-3p_R+1	molecular_function	DNA binding	0.319194
GO:0003677	comp119725_c1	comp119725_c1	MADS-box transcription factor 27 OS=Oryza sativa subsp. japonica GN=MADS27 PE=2 SV=2	osa-miR444a-3p.2	molecular_function	DNA binding	0.319194
GO:0003677	comp116616_c0	comp116616_c0	Squamosa promoter-binding-like protein 16 OS=Oryza sativa subsp. japonica GN=SPL16 PE=2 SV=1	osa-miR156a_R+1	molecular_function	DNA binding	0.319194
GO:0003677	comp108286_c0	comp108286_c0	Squamosa promoter-binding-like protein 2 OS=Oryza sativa subsp. japonica GN=SPL2 PE=2 SV=2	osa-miR156a_R+1	molecular_function	DNA binding	0.319194
GO:0003677	comp124940_c0	comp124940_c0	Uncharacterized protein At2g02148 OS=Arabidopsis thaliana GN=At2g02148 PE=2 SV=1	osa-miR156a_R+1	molecular_function	DNA binding	0.319194
GO:0003677	comp110695_c0	comp110695_c0	Protein FAR1-RELATED SEQUENCE 5 OS=Arabidopsis thaliana GN=FRS5 PE=2 SV=1	PC-5p-200116_9	molecular_function	DNA binding	0.319194
GO:0003677	comp119725_c1	comp119725_c1	MADS-box transcription factor 27 OS=Oryza sativa subsp. japonica GN=MADS27 PE=2 SV=2	osa-miR444a-3p.2_1ss9CT	molecular_function	DNA binding	0.319194
GO:0003677	comp119768_c0	comp119768_c0	Stress-induced-phosphoprotein 1 OS=Macaca fascicularis GN=STIP1 PE=2 SV=1	osa-miR172d-5p	molecular_function	DNA binding	0.319194
GO:0003677	comp116616_c0	comp116616_c0	Squamosa promoter-binding-like protein 16 OS=Oryza sativa subsp. japonica GN=SPL16 PE=2 SV=1	ata-miR156a-5p	molecular_function	DNA binding	0.319194
GO:0003677	comp108286_c0	comp108286_c0	Squamosa promoter-binding-like protein 2 OS=Oryza sativa subsp. japonica GN=SPL2 PE=2 SV=2	ata-miR156a-5p	molecular_function	DNA binding	0.319194
GO:0003677	comp124940_c0	comp124940_c0	Uncharacterized protein At2g02148 OS=Arabidopsis thaliana GN=At2g02148 PE=2 SV=1	ata-miR156a-5p	molecular_function	DNA binding	0.319194
GO:0003677	comp116616_c0	comp116616_c0	Squamosa promoter-binding-like protein 16 OS=Oryza sativa subsp. japonica GN=SPL16 PE=2 SV=1	osa-miR156a_L-1R+1	molecular_function	DNA binding	0.319194
GO:0003677	comp108286_c0	comp108286_c0	Squamosa promoter-binding-like protein 2 OS=Oryza sativa subsp. japonica GN=SPL2 PE=2 SV=2	osa-miR156a_L-1R+1	molecular_function	DNA binding	0.319194
GO:0003677	comp124940_c0	comp124940_c0	Uncharacterized protein At2g02148 OS=Arabidopsis thaliana GN=At2g02148 PE=2 SV=1	osa-miR156a_L-1R+1	molecular_function	DNA binding	0.319194
GO:0003677	comp119604_c0	comp119604_c0	Auxin response factor 22 OS=Oryza sativa subsp. japonica GN=ARF22 PE=2 SV=1	osa-miR160a-5p_L+2	molecular_function	DNA binding	0.319194
GO:0003677	comp123417_c0	comp123417_c0	Auxin response factor 8 OS=Oryza sativa subsp. japonica GN=ARF8 PE=2 SV=1	osa-miR160a-5p_L+2	molecular_function	DNA binding	0.319194
GO:0003677	comp116504_c0	comp116504_c0	ABC transporter B family member 19 OS=Arabidopsis thaliana GN=ABCB19 PE=1 SV=1	PC-5p-1654468_1	molecular_function	DNA binding	0.319194
GO:0003677	comp116054_c1	comp116054_c1	MADS-box transcription factor 23 OS=Oryza sativa subsp. japonica GN=MADS23 PE=2 SV=1	osa-MIR444c-p5_1ss7TA	molecular_function	DNA binding	0.319194
GO:0003677	comp114167_c0	comp114167_c0	Probable S-acyltransferase At3g18620 OS=Arabidopsis thaliana GN=At3g18620 PE=2 SV=1	osa-MIR444c-p5_1ss7TA	molecular_function	DNA binding	0.319194
GO:0032259	comp120065_c0	comp120065_c0	Caffeic acid 3-O-methyltransferase OS=Ammi majus GN=COMT PE=1 SV=1	PC-3p-113138_15	biological_process	methylation	0.320409
GO:0032259	comp120065_c0	comp120065_c0	Caffeic acid 3-O-methyltransferase OS=Ammi majus GN=COMT PE=1 SV=1	PC-5p-402658_4	biological_process	methylation	0.320409
GO:0032259	comp124246_c1	comp124246_c1	Methionine S-methyltransferase OS=Zea mays GN=MMT1 PE=2 SV=2	zma-miR159c-3p_L-1R-1	biological_process	methylation	0.320409
GO:0032259	comp13463_c0	comp13463_c0	tRNA (cytosine(34)-C(5))-methyltransferase OS=Gallus gallus GN=NSUN2 PE=2 SV=1	PC-5p-19523_133	biological_process	methylation	0.320409
GO:0005215	comp67359_c0	comp67359_c0	Probable peptide transporter At1g52190 OS=Arabidopsis thaliana GN=At1g52190 PE=1 SV=1	PC-5p-494038_3	molecular_function	transporter activity	0.320784
GO:0005215	comp922068_c0	comp922068_c0	Probable peptide/nitrate transporter At1g33440 OS=Arabidopsis thaliana GN=At1g33440 PE=2 SV=1	osa-miR168a-5p	molecular_function	transporter activity	0.320784
GO:0005215	comp123529_c0	comp123529_c0	Peptide transporter PTR3-A OS=Arabidopsis thaliana GN=PTR3-A PE=2 SV=1	hvu-MIR6207-p5	molecular_function	transporter activity	0.320784
GO:0005215	comp67032_c1	comp67032_c1	Probable peptide/nitrate transporter At3g16180 OS=Arabidopsis thaliana GN=At3g16180 PE=2 SV=2	PC-3p-305714_6	molecular_function	transporter activity	0.320784
GO:0005215	comp125214_c0	comp125214_c0	U-box domain-containing protein 45 OS=Arabidopsis thaliana GN=PUB45 PE=1 SV=1	PC-5p-520147_3	molecular_function	transporter activity	0.320784
GO:0005215	comp112341_c0	comp112341_c0	Probable aquaporin TIP5-1 OS=Oryza sativa subsp. japonica GN=TIP5;1 PE=2 SV=3	PC-5p-19523_133	molecular_function	transporter activity	0.320784
GO:0050661	comp100751_c0	comp100751_c0	"Glucose-6-phosphate 1-dehydrogenase, chloroplastic OS=Spinacia oleracea GN=G6PD PE=2 SV=1"	hvu-MIR6207-p5	molecular_function	NADP binding	0.322404
GO:0050661	comp121734_c1	comp121734_c1	Aspartate-semialdehyde dehydrogenase OS=Synechocystis sp. (strain PCC 6803 / Kazusa) GN=asd PE=3 SV=2	PC-5p-468979_4	molecular_function	NADP binding	0.322404
GO:0017111	comp98890_c1	comp98890_c1	Chaperone protein ClpB1 OS=Arabidopsis thaliana GN=CLPB1 PE=1 SV=2	PC-5p-494038_3	molecular_function	nucleoside-triphosphatase activity	0.332643
GO:0017111	comp117129_c0	comp117129_c0	Uncharacterized protein ycf45 OS=Porphyra purpurea GN=ycf45 PE=3 SV=1	osa-MIR444c-p5	molecular_function	nucleoside-triphosphatase activity	0.332643
GO:0017111	comp1186161_c0	comp1186161_c0	ATP-dependent DNA helicase Q-like 3 OS=Arabidopsis thaliana GN=RECQL3 PE=1 SV=1	osa-MIR444c-p5	molecular_function	nucleoside-triphosphatase activity	0.332643
GO:0017111	comp109404_c1	comp109404_c1	"Chaperone protein ClpD1, chloroplastic OS=Oryza sativa subsp. japonica GN=CLPD1 PE=2 SV=1"	PC-5p-449879_4	molecular_function	nucleoside-triphosphatase activity	0.332643
GO:0001575	comp120808_c0	comp120808_c0	Galactoside 2-alpha-L-fucosyltransferase OS=Arabidopsis thaliana GN=FUT1 PE=1 SV=2	PC-3p-305714_6	biological_process	globoside metabolic process	0.334411
GO:0000772	comp108894_c0	comp108894_c0	Calcineurin subunit B OS=Naegleria gruberi GN=CNB1 PE=3 SV=1	PC-3p-305714_6	molecular_function	mating pheromone activity	0.334411
GO:0045263	comp44355_c0	comp44355_c0		PC-3p-305714_6	cellular_component	proton-transporting ATP synthase complex, coupling factor F(o)	0.334411
GO:0015743	comp114098_c0	comp114098_c0	Aluminum-activated malate transporter 10 OS=Arabidopsis thaliana GN=ALMT10 PE=2 SV=2	PC-5p-520147_3	biological_process	malate transport	0.341898
GO:0046677	comp100189_c0	comp100189_c0		PC-3p-181512_9	biological_process	response to antibiotic	0.341898
GO:0046677	comp100189_c0	comp100189_c0		PC-3p-99571_18	biological_process	response to antibiotic	0.341898
GO:0006801	comp191210_c0	comp191210_c0	"Superoxide dismutase [Mn], mitochondrial OS=Dictyostelium discoideum GN=sod2 PE=3 SV=1"	osa-miR390-3p_L-1	biological_process	superoxide metabolic process	0.341898
GO:0006338	comp113655_c1	comp113655_c1	DEAD-box ATP-dependent RNA helicase 12 OS=Oryza sativa subsp. japonica GN=Os10g0503700 PE=2 SV=2	osa-MIR444c-p5	biological_process	chromatin remodeling	0.341898
GO:0000105	comp115736_c0	comp115736_c0	tRNA-dihydrouridine(16/17) synthase [NAD(P)(+)]-like OS=Rattus norvegicus GN=Dus1l PE=2 SV=1	osa-miR156a_L-1	biological_process	histidine biosynthetic process	0.341898
GO:0004806	comp61468_c0	comp61468_c0	Lipase OS=Rhizopus oryzae PE=1 SV=1	sbi-MIR159b-p3	molecular_function	triglyceride lipase activity	0.346979
GO:0004806	comp115709_c0	comp115709_c0	Lipase OS=Rhizomucor miehei PE=1 SV=2	PC-5p-120899_14	molecular_function	triglyceride lipase activity	0.346979
GO:0044710	comp102573_c0	comp102573_c0	Gibberellin 2-beta-dioxygenase 8 OS=Arabidopsis thaliana GN=GA2OX7 PE=1 SV=2	osa-miR164a	biological_process	single-organism metabolic process	0.349301
GO:0044710	comp102573_c0	comp102573_c0	Gibberellin 2-beta-dioxygenase 8 OS=Arabidopsis thaliana GN=GA2OX7 PE=1 SV=2	osa-miR164a	biological_process	single-organism metabolic process	0.349301
GO:0048366	comp119604_c0	comp119604_c0	Auxin response factor 22 OS=Oryza sativa subsp. japonica GN=ARF22 PE=2 SV=1	osa-miR160a-5p_L+2R-1	biological_process	leaf development	0.349301
GO:0048366	comp119604_c0	comp119604_c0	Auxin response factor 22 OS=Oryza sativa subsp. japonica GN=ARF22 PE=2 SV=1	osa-miR160a-5p	biological_process	leaf development	0.349301
GO:0048366	comp119604_c0	comp119604_c0	Auxin response factor 22 OS=Oryza sativa subsp. japonica GN=ARF22 PE=2 SV=1	osa-miR160a-5p_L+2	biological_process	leaf development	0.349301
GO:0046168	comp112040_c0	comp112040_c0	Glyoxylate/succinic semialdehyde reductase 1 OS=Arabidopsis thaliana GN=GLYR1 PE=1 SV=1	PC-5p-520147_3	biological_process	glycerol-3-phosphate catabolic process	0.349301
GO:0005759	comp110823_c0	comp110823_c0	hypothetical protein SORBIDRAFT_09g026130 [Sorghum bicolor]	PC-3p-113138_15	cellular_component	mitochondrial matrix	0.349301
GO:0006935	comp108995_c1	comp108995_c1	Alpha-soluble NSF attachment protein OS=Vitis vinifera PE=2 SV=1	PC-3p-507027_3	biological_process	chemotaxis	0.356622
GO:0038032	comp92918_c0	comp92918_c0	Syntaxin-32 OS=Arabidopsis thaliana GN=SYP32 PE=2 SV=1	osa-MIR444c-p5	biological_process	termination of G-protein coupled receptor signaling pathway	0.356622
GO:0004553	comp124384_c0	comp124384_c0	"Endo-1,4-beta-xylanase A OS=Thermoanaerobacter saccharolyticum GN=xynA PE=1 SV=1"	osa-miR156a_L+1	molecular_function	hydrolase activity, hydrolyzing O-glycosyl compounds	0.35748
GO:0004553	comp109786_c0	comp109786_c0	Probable xyloglucan endotransglucosylase/hydrolase protein 32 OS=Arabidopsis thaliana GN=XTH32 PE=2 SV=1	PC-3p-113138_15	molecular_function	hydrolase activity, hydrolyzing O-glycosyl compounds	0.35748
GO:0004553	comp116105_c1	comp116105_c1	Beta-glucosidase 29 OS=Oryza sativa subsp. japonica GN=BGLU29 PE=2 SV=2	osa-MIR444c-p5	molecular_function	hydrolase activity, hydrolyzing O-glycosyl compounds	0.35748
GO:0004553	comp88425_c0	comp88425_c0	hypothetical protein SORBIDRAFT_01g034190 [Sorghum bicolor]	PC-3p-305714_6	molecular_function	hydrolase activity, hydrolyzing O-glycosyl compounds	0.35748
GO:0004553	comp109316_c0	comp109316_c0	Beta-glucosidase 8 OS=Oryza sativa subsp. japonica GN=BGLU8 PE=1 SV=1	PC-3p-305714_6	molecular_function	hydrolase activity, hydrolyzing O-glycosyl compounds	0.35748
GO:0004553	comp114463_c0	comp114463_c0	Transcription factor bHLH47 OS=Arabidopsis thaliana GN=BHLH47 PE=2 SV=1	PC-3p-305714_6	molecular_function	hydrolase activity, hydrolyzing O-glycosyl compounds	0.35748
GO:0004553	comp124384_c0	comp124384_c0	"Endo-1,4-beta-xylanase A OS=Thermoanaerobacter saccharolyticum GN=xynA PE=1 SV=1"	osa-miR156a_L-1	molecular_function	hydrolase activity, hydrolyzing O-glycosyl compounds	0.35748
GO:0004553	comp124384_c0	comp124384_c0	"Endo-1,4-beta-xylanase A OS=Thermoanaerobacter saccharolyticum GN=xynA PE=1 SV=1"	sbi-miR156a	molecular_function	hydrolase activity, hydrolyzing O-glycosyl compounds	0.35748
GO:0004553	comp123365_c0	comp123365_c0	Alpha-glucosidase 2 OS=Bacillus thermoamyloliquefaciens PE=3 SV=1	PC-3p-124359_14	molecular_function	hydrolase activity, hydrolyzing O-glycosyl compounds	0.35748
GO:0004553	comp124384_c0	comp124384_c0	"Endo-1,4-beta-xylanase A OS=Thermoanaerobacter saccharolyticum GN=xynA PE=1 SV=1"	ata-miR156a-5p	molecular_function	hydrolase activity, hydrolyzing O-glycosyl compounds	0.35748
GO:0009570	comp119282_c0	comp119282_c0	"Acetate--CoA ligase ACS, chloroplastic/glyoxysomal OS=Arabidopsis thaliana GN=ACS PE=1 SV=1"	hvu-MIR6189-p3_2ss9CT18TG	cellular_component	chloroplast stroma	0.358039
GO:0009570	comp120231_c1	comp120231_c1	Protein CbbY OS=Rhodobacter sphaeroides GN=cbbY PE=3 SV=1	PC-3p-305714_6	cellular_component	chloroplast stroma	0.358039
GO:0009570	comp118189_c0	comp118189_c0	Fruit protein pKIWI502 OS=Actinidia deliciosa GN=pKIWI502 PE=2 SV=1	PC-5p-19523_133	cellular_component	chloroplast stroma	0.358039
GO:0009570	comp121734_c1	comp121734_c1	Aspartate-semialdehyde dehydrogenase OS=Synechocystis sp. (strain PCC 6803 / Kazusa) GN=asd PE=3 SV=2	PC-5p-468979_4	cellular_component	chloroplast stroma	0.358039
GO:0006396	comp125576_c0	comp125576_c0	Endoribonuclease Dicer homolog 1 OS=Oryza sativa subsp. japonica GN=DCL1 PE=3 SV=1	osa-miR162b_1ss8GA	biological_process	RNA processing	0.360219
GO:0006396	comp124246_c1	comp124246_c1	Methionine S-methyltransferase OS=Zea mays GN=MMT1 PE=2 SV=2	zma-miR159c-3p_L-1R-1	biological_process	RNA processing	0.360219
GO:0006396	comp117647_c0	comp117647_c0	"PREDICTED: CCA tRNA nucleotidyltransferase, mitochondrial-like [Brachypodium distachyon]"	osa-miR171f-5p	biological_process	RNA processing	0.360219
GO:0006364	comp48845_c0	comp48845_c0	Ribosome biogenesis protein BOP1 homolog OS=Dictyostelium discoideum GN=DDB_G0281839 PE=3 SV=1	PC-5p-602419_3	biological_process	rRNA processing	0.363199
GO:0006364	comp125060_c1	comp125060_c1	Protein ZINC INDUCED FACILITATOR-LIKE 1 OS=Arabidopsis thaliana GN=ZIFL1 PE=2 SV=1	PC-3p-305714_6	biological_process	rRNA processing	0.363199
GO:0006397	comp123556_c0	comp123556_c0	Tuftelin-interacting protein 11 OS=Xenopus tropicalis GN=tfip11 PE=2 SV=2	PC-5p-992769_2	biological_process	mRNA processing	0.363271
GO:0006397	comp118459_c0	comp118459_c0	BAG family molecular chaperone regulator 1 OS=Arabidopsis thaliana GN=BAG1 PE=1 SV=1	PC-3p-305714_6	biological_process	mRNA processing	0.363271
GO:0006397	comp81062_c0	comp81062_c0	Serine/threonine-protein kinase/endoribonuclease IRE2 OS=Mus musculus GN=Ern2 PE=2 SV=2	PC-5p-468979_4	biological_process	mRNA processing	0.363271
GO:0008677	comp112040_c0	comp112040_c0	Glyoxylate/succinic semialdehyde reductase 1 OS=Arabidopsis thaliana GN=GLYR1 PE=1 SV=1	PC-5p-520147_3	molecular_function	2-dehydropantoate 2-reductase activity	0.36386
GO:0009247	comp120808_c0	comp120808_c0	Galactoside 2-alpha-L-fucosyltransferase OS=Arabidopsis thaliana GN=FUT1 PE=1 SV=2	PC-3p-305714_6	biological_process	glycolipid biosynthetic process	0.36386
GO:0000221	comp123417_c0	comp123417_c0	Auxin response factor 8 OS=Oryza sativa subsp. japonica GN=ARF8 PE=2 SV=1	osa-miR160a-5p_L+2R-1	cellular_component	vacuolar proton-transporting V-type ATPase, V1 domain	0.36386
GO:0000221	comp123417_c0	comp123417_c0	Auxin response factor 8 OS=Oryza sativa subsp. japonica GN=ARF8 PE=2 SV=1	osa-miR160a-5p	cellular_component	vacuolar proton-transporting V-type ATPase, V1 domain	0.36386
GO:0000221	comp123417_c0	comp123417_c0	Auxin response factor 8 OS=Oryza sativa subsp. japonica GN=ARF8 PE=2 SV=1	osa-miR160a-5p_L+2	cellular_component	vacuolar proton-transporting V-type ATPase, V1 domain	0.36386
GO:0051287	comp116117_c0	comp116117_c0	Aldehyde dehydrogenase family 3 member F1 OS=Arabidopsis thaliana GN=ALDH3F1 PE=2 SV=2	PC-3p-2836_619	molecular_function	NAD binding	0.369368
GO:0051287	comp112040_c0	comp112040_c0	Glyoxylate/succinic semialdehyde reductase 1 OS=Arabidopsis thaliana GN=GLYR1 PE=1 SV=1	PC-5p-520147_3	molecular_function	NAD binding	0.369368
GO:0051287	comp121734_c1	comp121734_c1	Aspartate-semialdehyde dehydrogenase OS=Synechocystis sp. (strain PCC 6803 / Kazusa) GN=asd PE=3 SV=2	PC-5p-468979_4	molecular_function	NAD binding	0.369368
GO:0006306	comp124862_c0	comp124862_c0	DNA (cytosine-5)-methyltransferase 1B OS=Oryza sativa subsp. japonica GN=MET1B PE=2 SV=1	osa-miR162b_1ss8GA	biological_process	DNA methylation	0.371017
GO:0016798	comp124384_c0	comp124384_c0	"Endo-1,4-beta-xylanase A OS=Thermoanaerobacter saccharolyticum GN=xynA PE=1 SV=1"	osa-miR156a_L+1	molecular_function	hydrolase activity, acting on glycosyl bonds	0.371017
GO:0016798	comp124384_c0	comp124384_c0	"Endo-1,4-beta-xylanase A OS=Thermoanaerobacter saccharolyticum GN=xynA PE=1 SV=1"	osa-miR156a_L-1	molecular_function	hydrolase activity, acting on glycosyl bonds	0.371017
GO:0016798	comp124384_c0	comp124384_c0	"Endo-1,4-beta-xylanase A OS=Thermoanaerobacter saccharolyticum GN=xynA PE=1 SV=1"	sbi-miR156a	molecular_function	hydrolase activity, acting on glycosyl bonds	0.371017
GO:0016798	comp124384_c0	comp124384_c0	"Endo-1,4-beta-xylanase A OS=Thermoanaerobacter saccharolyticum GN=xynA PE=1 SV=1"	ata-miR156a-5p	molecular_function	hydrolase activity, acting on glycosyl bonds	0.371017
GO:0070008	comp108083_c0	comp108083_c0	Prolyl endopeptidase OS=Bos taurus GN=PREP PE=2 SV=1	PC-5p-992769_2	molecular_function	serine-type exopeptidase activity	0.378093
GO:0070008	comp108083_c0	comp108083_c0	Prolyl endopeptidase OS=Bos taurus GN=PREP PE=2 SV=1	osa-MIR812r-p3_2ss12AG21GA	molecular_function	serine-type exopeptidase activity	0.378093
GO:0030163	comp125223_c0	comp125223_c0	Symplekin OS=Homo sapiens GN=SYMPK PE=1 SV=2	osa-miR167a-5p	biological_process	protein catabolic process	0.378093
GO:0006284	comp114516_c0	comp114516_c0	DNA-3-methyladenine glycosylase 1 OS=Schizosaccharomyces pombe (strain 972 / ATCC 24843) GN=mag1 PE=1 SV=1	bdi-miR444c	biological_process	base-excision repair	0.378093
GO:0006275	comp22959_c0	comp22959_c0	Cell cycle checkpoint control protein RAD9A OS=Homo sapiens GN=RAD9A PE=1 SV=1	PC-3p-305714_6	biological_process	regulation of DNA replication	0.378093
GO:0005737	comp123930_c0	comp123930_c0	Kinesin-related protein 11 OS=Dictyostelium discoideum GN=kif11 PE=3 SV=1	osa-miR167h-3p	cellular_component	cytoplasm	0.381254
GO:0005737	comp1498205_c0	comp1498205_c0	hypothetical protein PHYSODRAFT_474772 [Phytophthora sojae]	hvu-MIR6207-p5	cellular_component	cytoplasm	0.381254
GO:0005737	comp117910_c1	comp117910_c1	Amino-acid acetyltransferase OS=Pasteurella multocida (strain Pm70) GN=argA PE=3 SV=1	osa-MIR444c-p5	cellular_component	cytoplasm	0.381254
GO:0005737	comp107861_c1	comp107861_c1	Pyrophosphate--fructose 6-phosphate 1-phosphotransferase subunit alpha OS=Ricinus communis GN=PFP-ALPHA PE=3 SV=1	PC-3p-197368_9	cellular_component	cytoplasm	0.381254
GO:0005737	comp110681_c1	comp110681_c1	DnaJ protein homolog OS=Cucumis sativus GN=DNAJ1 PE=2 SV=1	PC-3p-6424_335	cellular_component	cytoplasm	0.381254
GO:0005737	comp245857_c0	comp245857_c0	Ras-related protein RABH1e OS=Arabidopsis thaliana GN=RABH1E PE=2 SV=1	bdi-miR444c	cellular_component	cytoplasm	0.381254
GO:0005737	comp87883_c0	comp87883_c0		PC-3p-305714_6	cellular_component	cytoplasm	0.381254
GO:0005737	comp123216_c0	comp123216_c0	unknown [Zea mays]	PC-3p-305714_6	cellular_component	cytoplasm	0.381254
GO:0005737	comp1187271_c0	comp1187271_c0		PC-3p-305714_6	cellular_component	cytoplasm	0.381254
GO:0005737	comp114463_c0	comp114463_c0	Transcription factor bHLH47 OS=Arabidopsis thaliana GN=BHLH47 PE=2 SV=1	PC-3p-305714_6	cellular_component	cytoplasm	0.381254
GO:0005737	comp117023_c0	comp117023_c0	Heat stress transcription factor C-1a OS=Oryza sativa subsp. japonica GN=HSFC1A PE=2 SV=2	PC-3p-305714_6	cellular_component	cytoplasm	0.381254
GO:0005737	comp116720_c0	comp116720_c0	hypothetical protein SORBIDRAFT_03g043660 [Sorghum bicolor]	osa-miR169b_L+2R-2	cellular_component	cytoplasm	0.381254
GO:0005737	comp112040_c0	comp112040_c0	Glyoxylate/succinic semialdehyde reductase 1 OS=Arabidopsis thaliana GN=GLYR1 PE=1 SV=1	PC-5p-520147_3	cellular_component	cytoplasm	0.381254
GO:0005737	comp115148_c0	comp115148_c0	Rho guanine nucleotide exchange factor 6 OS=Homo sapiens GN=ARHGEF6 PE=1 SV=2	osa-MIR818e-p5_2ss10CT21TC	cellular_component	cytoplasm	0.381254
GO:0005737	comp108187_c0	comp108187_c0	Autophagy-related protein 3 OS=Arabidopsis thaliana GN=ATG3 PE=2 SV=2	PC-5p-111668_16	cellular_component	cytoplasm	0.381254
GO:0005737	comp124246_c1	comp124246_c1	Methionine S-methyltransferase OS=Zea mays GN=MMT1 PE=2 SV=2	zma-miR159c-3p_L-1R-1	cellular_component	cytoplasm	0.381254
GO:0005737	comp118663_c0	comp118663_c0	Asparagine synthetase [glutamine-hydrolyzing] 2 OS=Oryza sativa subsp. japonica GN=Os06g0265000 PE=2 SV=3	zma-miR159c-3p_L-1R-1	cellular_component	cytoplasm	0.381254
GO:0005737	comp46720_c0	comp46720_c0	S-adenosylmethionine synthase 2 OS=Suaeda salsa GN=METK2 PE=2 SV=1	PC-5p-46018_45	cellular_component	cytoplasm	0.381254
GO:0005737	comp121734_c1	comp121734_c1	Aspartate-semialdehyde dehydrogenase OS=Synechocystis sp. (strain PCC 6803 / Kazusa) GN=asd PE=3 SV=2	PC-5p-468979_4	cellular_component	cytoplasm	0.381254
GO:0008033	comp121505_c0	comp121505_c0	tRNA dimethylallyltransferase 2 OS=Arabidopsis thaliana GN=IPT2 PE=1 SV=2	osa-miR396a-5p	biological_process	tRNA processing	0.383419
GO:0008033	comp115736_c0	comp115736_c0	tRNA-dihydrouridine(16/17) synthase [NAD(P)(+)]-like OS=Rattus norvegicus GN=Dus1l PE=2 SV=1	osa-miR156a_L-1	biological_process	tRNA processing	0.383419
GO:0008033	comp124246_c1	comp124246_c1	Methionine S-methyltransferase OS=Zea mays GN=MMT1 PE=2 SV=2	zma-miR159c-3p_L-1R-1	biological_process	tRNA processing	0.383419
GO:0008033	comp118663_c0	comp118663_c0	Asparagine synthetase [glutamine-hydrolyzing] 2 OS=Oryza sativa subsp. japonica GN=Os06g0265000 PE=2 SV=3	zma-miR159c-3p_L-1R-1	biological_process	tRNA processing	0.383419
GO:0015299	comp1640254_c0	comp1640254_c0	Cation/H(+) antiporter 15 OS=Arabidopsis thaliana GN=CHX15 PE=2 SV=1	PC-3p-305714_6	molecular_function	solute:proton antiporter activity	0.38509
GO:0046854	comp426702_c0	comp426702_c0	"3&apos;(2&apos;),5&apos;-bisphosphate nucleotidase 1 OS=Dictyostelium discoideum GN=bpnt1 PE=3 SV=1"	bdi-miR169c-3p_L+1R-2_2ss6GA9-C	biological_process	phosphatidylinositol phosphorylation	0.38509
GO:0030117	comp48845_c0	comp48845_c0	Ribosome biogenesis protein BOP1 homolog OS=Dictyostelium discoideum GN=DDB_G0281839 PE=3 SV=1	PC-5p-602419_3	cellular_component	membrane coat	0.387233
GO:0030117	comp123402_c0	comp123402_c0	AP-2 complex subunit alpha-2 OS=Arabidopsis thaliana GN=ALPHAC-AD PE=1 SV=1	PC-5p-200116_9	cellular_component	membrane coat	0.387233
GO:0009089	comp121734_c1	comp121734_c1	Aspartate-semialdehyde dehydrogenase OS=Synechocystis sp. (strain PCC 6803 / Kazusa) GN=asd PE=3 SV=2	PC-5p-468979_4	biological_process	lysine biosynthetic process via diaminopimelate	0.392009
GO:0005643	comp116214_c1	comp116214_c1	Tetratricopeptide repeat protein 1 OS=Mus musculus GN=Ttc1 PE=2 SV=1	PC-3p-113138_15	cellular_component	nuclear pore	0.39364
GO:0005643	comp127526_c0	comp127526_c0	Rab3 GTPase-activating protein catalytic subunit OS=Danio rerio GN=rab3gap1 PE=2 SV=2	osa-MIR444c-p5	cellular_component	nuclear pore	0.39364
GO:0005643	comp121805_c0	comp121805_c0	Uncharacterized protein At2g41620 OS=Arabidopsis thaliana GN=At2g41620 PE=2 SV=2	osa-miR167a-5p	cellular_component	nuclear pore	0.39364
GO:0004190	comp8755_c0	comp8755_c0	Vacuolar protease A OS=Neurospora crassa (strain ATCC 24698 / 74-OR23-1A / CBS 708.71 / DSM 1257 / FGSC 987) GN=pep-4 PE=3 SV=2	sbi-MIR166b-p5_1ss21AG	molecular_function	aspartic-type endopeptidase activity	0.396071
GO:0004190	comp119322_c0	comp119322_c0	Presenilin-like protein At1g08700 OS=Arabidopsis thaliana GN=At1g08700 PE=2 SV=1	PC-5p-145659_12	molecular_function	aspartic-type endopeptidase activity	0.396071
GO:0004190	comp122189_c1	comp122189_c1	Protein ASPARTIC PROTEASE IN GUARD CELL 1 OS=Arabidopsis thaliana GN=ASPG1 PE=1 SV=1	PC-3p-305714_6	molecular_function	aspartic-type endopeptidase activity	0.396071
GO:0004190	comp122189_c1	comp122189_c1	Protein ASPARTIC PROTEASE IN GUARD CELL 1 OS=Arabidopsis thaliana GN=ASPG1 PE=1 SV=1	PC-3p-305714_6	molecular_function	aspartic-type endopeptidase activity	0.396071
GO:0004190	comp119322_c0	comp119322_c0	Presenilin-like protein At1g08700 OS=Arabidopsis thaliana GN=At1g08700 PE=2 SV=1	PC-5p-19523_133	molecular_function	aspartic-type endopeptidase activity	0.396071
GO:0004190	comp125520_c0	comp125520_c0	Pollen-specific protein SF3 OS=Helianthus annuus GN=SF3 PE=2 SV=1	osa-miR156j-3p_2ss8CG21GT	molecular_function	aspartic-type endopeptidase activity	0.396071
GO:0051252	comp125576_c0	comp125576_c0	Endoribonuclease Dicer homolog 1 OS=Oryza sativa subsp. japonica GN=DCL1 PE=3 SV=1	osa-miR162b_1ss8GA	biological_process	regulation of RNA metabolic process	0.396658
GO:0051252	comp50716_c0	comp50716_c0	LINE-1 reverse transcriptase homolog OS=Nycticebus coucang PE=1 SV=1	osa-miR166a-3p_L-1	biological_process	regulation of RNA metabolic process	0.396658
GO:0051252	comp81062_c0	comp81062_c0	Serine/threonine-protein kinase/endoribonuclease IRE2 OS=Mus musculus GN=Ern2 PE=2 SV=2	PC-5p-468979_4	biological_process	regulation of RNA metabolic process	0.396658
GO:0019064	comp118867_c1	comp118867_c1	hypothetical protein ZEAMMB73_394019 [Zea mays]	osa-miR167a-5p	biological_process	fusion of virus membrane with host plasma membrane	0.398849
GO:0006730	comp46720_c0	comp46720_c0	S-adenosylmethionine synthase 2 OS=Suaeda salsa GN=METK2 PE=2 SV=1	PC-5p-46018_45	biological_process	one-carbon metabolic process	0.398849
GO:0006508	comp8755_c0	comp8755_c0	Vacuolar protease A OS=Neurospora crassa (strain ATCC 24698 / 74-OR23-1A / CBS 708.71 / DSM 1257 / FGSC 987) GN=pep-4 PE=3 SV=2	sbi-MIR166b-p5_1ss21AG	biological_process	proteolysis	0.4006
GO:0006508	comp110234_c0	comp110234_c0	Subtilisin-like protease OS=Arabidopsis thaliana GN=ARA12 PE=1 SV=1	PC-3p-113138_15	biological_process	proteolysis	0.4006
GO:0006508	comp120217_c0	comp120217_c0	Scarecrow-like protein 6 OS=Arabidopsis thaliana GN=SCL6 PE=1 SV=1	osa-miR171b_L+1	biological_process	proteolysis	0.4006
GO:0006508	comp120217_c0	comp120217_c0	Scarecrow-like protein 6 OS=Arabidopsis thaliana GN=SCL6 PE=1 SV=1	osa-miR171b_L+1	biological_process	proteolysis	0.4006
GO:0006508	comp120217_c0	comp120217_c0	Scarecrow-like protein 6 OS=Arabidopsis thaliana GN=SCL6 PE=1 SV=1	osa-miR171a_2ss8GA17AG	biological_process	proteolysis	0.4006
GO:0006508	comp55257_c0	comp55257_c0	Chymotrypsin BI OS=Litopenaeus vannamei PE=1 SV=1	osa-MIR444c-p5	biological_process	proteolysis	0.4006
GO:0006508	comp108998_c0	comp108998_c0	LON peptidase N-terminal domain and RING finger protein 2 OS=Homo sapiens GN=LONRF2 PE=2 SV=3	PC-5p-992769_2	biological_process	proteolysis	0.4006
GO:0006508	comp125458_c0	comp125458_c0	"Uncharacterized aarF domain-containing protein kinase At4g31390, chloroplastic OS=Arabidopsis thaliana GN=At4g31390 PE=1 SV=1"	PC-5p-992769_2	biological_process	proteolysis	0.4006
GO:0006508	comp108083_c0	comp108083_c0	Prolyl endopeptidase OS=Bos taurus GN=PREP PE=2 SV=1	PC-5p-992769_2	biological_process	proteolysis	0.4006
GO:0006508	comp107239_c0	comp107239_c0	Subtilisin-like protease OS=Arabidopsis thaliana GN=ARA12 PE=1 SV=1	zma-miR164d-3p_R+1_1ss7GT	biological_process	proteolysis	0.4006
GO:0006508	comp2650_c0	comp2650_c0	Vignain OS=Phaseolus vulgaris PE=2 SV=2	PC-3p-89706_20	biological_process	proteolysis	0.4006
GO:0006508	comp2650_c0	comp2650_c0	Vignain OS=Phaseolus vulgaris PE=2 SV=2	PC-3p-89706_20	biological_process	proteolysis	0.4006
GO:0006508	comp122189_c1	comp122189_c1	Protein ASPARTIC PROTEASE IN GUARD CELL 1 OS=Arabidopsis thaliana GN=ASPG1 PE=1 SV=1	PC-3p-305714_6	biological_process	proteolysis	0.4006
GO:0006508	comp122189_c1	comp122189_c1	Protein ASPARTIC PROTEASE IN GUARD CELL 1 OS=Arabidopsis thaliana GN=ASPG1 PE=1 SV=1	PC-3p-305714_6	biological_process	proteolysis	0.4006
GO:0006508	comp125458_c0	comp125458_c0	"Uncharacterized aarF domain-containing protein kinase At4g31390, chloroplastic OS=Arabidopsis thaliana GN=At4g31390 PE=1 SV=1"	osa-MIR818e-p3_2ss16AG21GA	biological_process	proteolysis	0.4006
GO:0006508	comp125166_c0	comp125166_c0	"Neurolysin, mitochondrial OS=Rattus norvegicus GN=Nln PE=1 SV=1"	osa-miR156a_L-1	biological_process	proteolysis	0.4006
GO:0006508	comp120217_c0	comp120217_c0	Scarecrow-like protein 6 OS=Arabidopsis thaliana GN=SCL6 PE=1 SV=1	osa-miR171b	biological_process	proteolysis	0.4006
GO:0006508	comp106945_c0	comp106945_c0	hypothetical protein [Oryza sativa Japonica Group]	PC-5p-520147_3	biological_process	proteolysis	0.4006
GO:0006508	comp118867_c1	comp118867_c1	hypothetical protein ZEAMMB73_394019 [Zea mays]	osa-miR167a-5p	biological_process	proteolysis	0.4006
GO:0006508	comp67608_c0	comp67608_c0	Eukaryotic peptide chain release factor subunit 1 OS=Polyandrocarpa misakiensis GN=ERF1 PE=2 SV=1	osa-miR6255_L-3	biological_process	proteolysis	0.4006
GO:0006508	comp108998_c0	comp108998_c0	LON peptidase N-terminal domain and RING finger protein 2 OS=Homo sapiens GN=LONRF2 PE=2 SV=3	PC-5p-917389_2	biological_process	proteolysis	0.4006
GO:0006508	comp125458_c0	comp125458_c0	"Uncharacterized aarF domain-containing protein kinase At4g31390, chloroplastic OS=Arabidopsis thaliana GN=At4g31390 PE=1 SV=1"	PC-5p-917389_2	biological_process	proteolysis	0.4006
GO:0006508	comp125458_c0	comp125458_c0	"Uncharacterized aarF domain-containing protein kinase At4g31390, chloroplastic OS=Arabidopsis thaliana GN=At4g31390 PE=1 SV=1"	osa-MIR818e-p5_2ss10CT21TC	biological_process	proteolysis	0.4006
GO:0006508	comp108083_c0	comp108083_c0	Prolyl endopeptidase OS=Bos taurus GN=PREP PE=2 SV=1	osa-MIR812r-p3_2ss12AG21GA	biological_process	proteolysis	0.4006
GO:0006508	comp125458_c0	comp125458_c0	"Uncharacterized aarF domain-containing protein kinase At4g31390, chloroplastic OS=Arabidopsis thaliana GN=At4g31390 PE=1 SV=1"	osa-MIR812r-p3_2ss12AG21GA	biological_process	proteolysis	0.4006
GO:0006508	comp2650_c0	comp2650_c0	Vignain OS=Phaseolus vulgaris PE=2 SV=2	PC-5p-19523_133	biological_process	proteolysis	0.4006
GO:0006508	comp125166_c0	comp125166_c0	"Neurolysin, mitochondrial OS=Rattus norvegicus GN=Nln PE=1 SV=1"	osa-miR156a_L-1R+1	biological_process	proteolysis	0.4006
GO:0006508	comp99956_c0	comp99956_c0	Putative disease resistance protein RGA1 OS=Solanum bulbocastanum GN=RGA1 PE=2 SV=2	osa-miR166a-3p_L-1	biological_process	proteolysis	0.4006
GO:0006508	comp125458_c0	comp125458_c0	"Uncharacterized aarF domain-containing protein kinase At4g31390, chloroplastic OS=Arabidopsis thaliana GN=At4g31390 PE=1 SV=1"	osa-MIR812e-p3_2ss5AG17CT	biological_process	proteolysis	0.4006
GO:0006508	comp125520_c0	comp125520_c0	Pollen-specific protein SF3 OS=Helianthus annuus GN=SF3 PE=2 SV=1	osa-miR156j-3p_2ss8CG21GT	biological_process	proteolysis	0.4006
GO:0043169	comp124384_c0	comp124384_c0	"Endo-1,4-beta-xylanase A OS=Thermoanaerobacter saccharolyticum GN=xynA PE=1 SV=1"	osa-miR156a_L+1	molecular_function	cation binding	0.402408
GO:0043169	comp116105_c1	comp116105_c1	Beta-glucosidase 29 OS=Oryza sativa subsp. japonica GN=BGLU29 PE=2 SV=2	osa-MIR444c-p5	molecular_function	cation binding	0.402408
GO:0043169	comp116255_c0	comp116255_c0	Zinc finger A20 and AN1 domain-containing stress-associated protein 11 OS=Oryza sativa subsp. japonica GN=SAP11 PE=2 SV=1	PC-3p-305714_6	molecular_function	cation binding	0.402408
GO:0043169	comp109316_c0	comp109316_c0	Beta-glucosidase 8 OS=Oryza sativa subsp. japonica GN=BGLU8 PE=1 SV=1	PC-3p-305714_6	molecular_function	cation binding	0.402408
GO:0043169	comp124384_c0	comp124384_c0	"Endo-1,4-beta-xylanase A OS=Thermoanaerobacter saccharolyticum GN=xynA PE=1 SV=1"	osa-miR156a_L-1	molecular_function	cation binding	0.402408
GO:0043169	comp124384_c0	comp124384_c0	"Endo-1,4-beta-xylanase A OS=Thermoanaerobacter saccharolyticum GN=xynA PE=1 SV=1"	sbi-miR156a	molecular_function	cation binding	0.402408
GO:0043169	comp124845_c0	comp124845_c0	Ubiquitin carboxyl-terminal hydrolase 19 OS=Arabidopsis thaliana GN=UBP19 PE=2 SV=2	zma-miR319a-3p_R+1	molecular_function	cation binding	0.402408
GO:0043169	comp124384_c0	comp124384_c0	"Endo-1,4-beta-xylanase A OS=Thermoanaerobacter saccharolyticum GN=xynA PE=1 SV=1"	ata-miR156a-5p	molecular_function	cation binding	0.402408
GO:0005747	comp125006_c0	comp125006_c0	Methyl-CpG-binding domain-containing protein 9 OS=Arabidopsis thaliana GN=MBD9 PE=2 SV=1	zma-miR159c-3p_L-1R-1	cellular_component	mitochondrial respiratory chain complex I	0.405613
GO:0051087	comp118459_c0	comp118459_c0	BAG family molecular chaperone regulator 1 OS=Arabidopsis thaliana GN=BAG1 PE=1 SV=1	PC-3p-305714_6	molecular_function	chaperone binding	0.405613
GO:0003697	comp114197_c0	comp114197_c0	"Protein OSB2, chloroplastic OS=Arabidopsis thaliana GN=OSB2 PE=1 SV=2"	PC-5p-602419_3	molecular_function	single-stranded DNA binding	0.405613
GO:0016831	comp23003_c0	comp23003_c0		hvu-MIR6207-p5	molecular_function	carboxy-lyase activity	0.405613
GO:0006534	comp105180_c1	comp105180_c1	"Aspartate aminotransferase, mitochondrial OS=Arabidopsis thaliana GN=ASP1 PE=1 SV=1"	osa-miR156a_L-1	biological_process	cysteine metabolic process	0.405613
GO:0006313	comp123270_c0	comp123270_c0	Protein FAR1-RELATED SEQUENCE 5 OS=Arabidopsis thaliana GN=FRS5 PE=2 SV=1	osa-MIR444c-p5	biological_process	transposition, DNA-mediated	0.405688
GO:0006313	comp116416_c0	comp116416_c0	hypothetical protein SORBIDRAFT_02g025950 [Sorghum bicolor]	PC-5p-120816_14	biological_process	transposition, DNA-mediated	0.405688
GO:0006313	comp110695_c0	comp110695_c0	Protein FAR1-RELATED SEQUENCE 5 OS=Arabidopsis thaliana GN=FRS5 PE=2 SV=1	PC-5p-200116_9	biological_process	transposition, DNA-mediated	0.405688
GO:0030976	comp121246_c0	comp121246_c0	PREDICTED: uncharacterized protein LOC100841407 [Brachypodium distachyon]	hvu-MIR6207-p5	molecular_function	thiamine pyrophosphate binding	0.412301
GO:0030168	comp92918_c0	comp92918_c0	Syntaxin-32 OS=Arabidopsis thaliana GN=SYP32 PE=2 SV=1	osa-MIR444c-p5	biological_process	platelet activation	0.414755
GO:0030168	comp114106_c0	comp114106_c0	hypothetical protein SORBIDRAFT_05g019070 [Sorghum bicolor]	PC-3p-305714_6	biological_process	platelet activation	0.414755
GO:0005577	comp92918_c0	comp92918_c0	Syntaxin-32 OS=Arabidopsis thaliana GN=SYP32 PE=2 SV=1	osa-MIR444c-p5	cellular_component	fibrinogen complex	0.414755
GO:0005577	comp114106_c0	comp114106_c0	hypothetical protein SORBIDRAFT_05g019070 [Sorghum bicolor]	PC-3p-305714_6	cellular_component	fibrinogen complex	0.414755
GO:0015940	comp112059_c1	comp112059_c1	Pantothenate kinase 2 OS=Arabidopsis thaliana GN=At4g32180 PE=1 SV=2	osa-MIR444c-p5	biological_process	pantothenate biosynthetic process	0.414755
GO:0015940	comp112040_c0	comp112040_c0	Glyoxylate/succinic semialdehyde reductase 1 OS=Arabidopsis thaliana GN=GLYR1 PE=1 SV=1	PC-5p-520147_3	biological_process	pantothenate biosynthetic process	0.414755
GO:0031072	comp110681_c1	comp110681_c1	DnaJ protein homolog OS=Cucumis sativus GN=DNAJ1 PE=2 SV=1	PC-3p-6424_335	molecular_function	heat shock protein binding	0.418637
GO:0031072	comp113417_c0	comp113417_c0	Os02g0535000 [Oryza sativa Japonica Group]	PC-3p-305714_6	molecular_function	heat shock protein binding	0.418637
GO:0004650	comp120871_c0	comp120871_c0	Probable polygalacturonase OS=Vitis vinifera GN=GSVIVT00026920001 PE=1 SV=1	PC-5p-602419_3	molecular_function	polygalacturonase activity	0.418914
GO:0009751	comp123529_c0	comp123529_c0	Peptide transporter PTR3-A OS=Arabidopsis thaliana GN=PTR3-A PE=2 SV=1	hvu-MIR6207-p5	biological_process	response to salicylic acid	0.418914
GO:0008375	comp120727_c0	comp120727_c0	Xylosyltransferase 1 OS=Mus musculus GN=Xylt1 PE=2 SV=1	PC-3p-305714_6	molecular_function	acetylglucosaminyltransferase activity	0.418914
GO:0007283	comp124862_c0	comp124862_c0	DNA (cytosine-5)-methyltransferase 1B OS=Oryza sativa subsp. japonica GN=MET1B PE=2 SV=1	osa-miR162b_1ss8GA	biological_process	spermatogenesis	0.418914
GO:0006400	comp124246_c1	comp124246_c1	Methionine S-methyltransferase OS=Zea mays GN=MMT1 PE=2 SV=2	zma-miR159c-3p_L-1R-1	biological_process	tRNA modification	0.418914
GO:0008608	comp100383_c0	comp100383_c0	predicted protein [Nematostella vectensis]	PC-3p-305714_6	biological_process	attachment of spindle microtubules to kinetochore	0.418914
GO:0042546	comp120808_c0	comp120808_c0	Galactoside 2-alpha-L-fucosyltransferase OS=Arabidopsis thaliana GN=FUT1 PE=1 SV=2	PC-3p-305714_6	biological_process	cell wall biogenesis	0.418914
GO:0006629	comp92028_c0	comp92028_c0	predicted protein [Hordeum vulgare subsp. vulgare]	hvu-MIR6207-p5	biological_process	lipid metabolic process	0.420143
GO:0006629	comp111980_c0	comp111980_c0	GDSL esterase/lipase At5g45910 OS=Arabidopsis thaliana GN=At5g45910 PE=2 SV=1	PC-3p-305714_6	biological_process	lipid metabolic process	0.420143
GO:0006629	comp121766_c0	comp121766_c0	GDSL esterase/lipase LIP-4 OS=Arabidopsis thaliana GN=LIP4 PE=2 SV=1	osa-miR156a_L-1	biological_process	lipid metabolic process	0.420143
GO:0006629	comp61468_c0	comp61468_c0	Lipase OS=Rhizopus oryzae PE=1 SV=1	sbi-MIR159b-p3	biological_process	lipid metabolic process	0.420143
GO:0006629	comp115709_c0	comp115709_c0	Lipase OS=Rhizomucor miehei PE=1 SV=2	PC-5p-120899_14	biological_process	lipid metabolic process	0.420143
GO:0006629	comp118604_c0	comp118604_c0	GDSL esterase/lipase At4g26790 OS=Arabidopsis thaliana GN=At4g26790 PE=2 SV=1	PC-5p-917389_2	biological_process	lipid metabolic process	0.420143
GO:0006464	comp117158_c0	comp117158_c0	hypothetical protein SORBIDRAFT_04g021070 [Sorghum bicolor]	osa-MIR444c-p5	biological_process	cellular protein modification process	0.423623
GO:0006464	comp84819_c0	comp84819_c0	GATA transcription factor 1 OS=Arabidopsis thaliana GN=GATA1 PE=2 SV=2	PC-3p-305714_6	biological_process	cellular protein modification process	0.423623
GO:0006464	comp102047_c0	comp102047_c0	Constitutive photomorphogenesis protein 10 OS=Arabidopsis thaliana GN=COP10 PE=1 SV=1	PC-3p-305714_6	biological_process	cellular protein modification process	0.423623
GO:0006464	comp102047_c0	comp102047_c0	Constitutive photomorphogenesis protein 10 OS=Arabidopsis thaliana GN=COP10 PE=1 SV=1	PC-3p-305714_6	biological_process	cellular protein modification process	0.423623
GO:0006974	comp107861_c1	comp107861_c1	Pyrophosphate--fructose 6-phosphate 1-phosphotransferase subunit alpha OS=Ricinus communis GN=PFP-ALPHA PE=3 SV=1	PC-3p-197368_9	biological_process	cellular response to DNA damage stimulus	0.425453
GO:0048038	comp118141_c1	comp118141_c1	Primary amine oxidase OS=Pisum sativum PE=1 SV=1	osa-miR6255_L-3	molecular_function	quinone binding	0.425453
GO:0048037	comp97471_c0	comp97471_c0	C-terminal binding protein AN OS=Arabidopsis thaliana GN=AN PE=1 SV=1	PC-3p-305714_6	molecular_function	cofactor binding	0.426362
GO:0048037	comp112040_c0	comp112040_c0	Glyoxylate/succinic semialdehyde reductase 1 OS=Arabidopsis thaliana GN=GLYR1 PE=1 SV=1	PC-5p-520147_3	molecular_function	cofactor binding	0.426362
GO:0005975	comp124384_c0	comp124384_c0	"Endo-1,4-beta-xylanase A OS=Thermoanaerobacter saccharolyticum GN=xynA PE=1 SV=1"	osa-miR156a_L+1	biological_process	carbohydrate metabolic process	0.428354
GO:0005975	comp109786_c0	comp109786_c0	Probable xyloglucan endotransglucosylase/hydrolase protein 32 OS=Arabidopsis thaliana GN=XTH32 PE=2 SV=1	PC-3p-113138_15	biological_process	carbohydrate metabolic process	0.428354
GO:0005975	comp117401_c0	comp117401_c0	hypothetical protein SORBIDRAFT_02g000620 [Sorghum bicolor]	PC-3p-103459_17	biological_process	carbohydrate metabolic process	0.428354
GO:0005975	comp116105_c1	comp116105_c1	Beta-glucosidase 29 OS=Oryza sativa subsp. japonica GN=BGLU29 PE=2 SV=2	osa-MIR444c-p5	biological_process	carbohydrate metabolic process	0.428354
GO:0005975	comp109525_c0	comp109525_c0	Hexokinase-6 OS=Oryza sativa subsp. japonica GN=HXK6 PE=2 SV=1	osa-MIR444c-p5	biological_process	carbohydrate metabolic process	0.428354
GO:0005975	comp123884_c0	comp123884_c0	Non-lysosomal glucosylceramidase OS=Rattus norvegicus GN=Gba2 PE=2 SV=2	PC-5p-602419_3	biological_process	carbohydrate metabolic process	0.428354
GO:0005975	comp120871_c0	comp120871_c0	Probable polygalacturonase OS=Vitis vinifera GN=GSVIVT00026920001 PE=1 SV=1	PC-5p-602419_3	biological_process	carbohydrate metabolic process	0.428354
GO:0005975	comp106001_c0	comp106001_c0	40S ribosomal protein S4 OS=Oryza sativa subsp. japonica GN=RPS4 PE=2 SV=3	osa-MIR812r-p3_2ss5AG17CT	biological_process	carbohydrate metabolic process	0.428354
GO:0005975	comp88425_c0	comp88425_c0	hypothetical protein SORBIDRAFT_01g034190 [Sorghum bicolor]	PC-3p-305714_6	biological_process	carbohydrate metabolic process	0.428354
GO:0005975	comp109316_c0	comp109316_c0	Beta-glucosidase 8 OS=Oryza sativa subsp. japonica GN=BGLU8 PE=1 SV=1	PC-3p-305714_6	biological_process	carbohydrate metabolic process	0.428354
GO:0005975	comp114463_c0	comp114463_c0	Transcription factor bHLH47 OS=Arabidopsis thaliana GN=BHLH47 PE=2 SV=1	PC-3p-305714_6	biological_process	carbohydrate metabolic process	0.428354
GO:0005975	comp120808_c0	comp120808_c0	Galactoside 2-alpha-L-fucosyltransferase OS=Arabidopsis thaliana GN=FUT1 PE=1 SV=2	PC-3p-305714_6	biological_process	carbohydrate metabolic process	0.428354
GO:0005975	comp124384_c0	comp124384_c0	"Endo-1,4-beta-xylanase A OS=Thermoanaerobacter saccharolyticum GN=xynA PE=1 SV=1"	osa-miR156a_L-1	biological_process	carbohydrate metabolic process	0.428354
GO:0005975	comp124384_c0	comp124384_c0	"Endo-1,4-beta-xylanase A OS=Thermoanaerobacter saccharolyticum GN=xynA PE=1 SV=1"	sbi-miR156a	biological_process	carbohydrate metabolic process	0.428354
GO:0005975	comp123365_c0	comp123365_c0	Alpha-glucosidase 2 OS=Bacillus thermoamyloliquefaciens PE=3 SV=1	PC-3p-124359_14	biological_process	carbohydrate metabolic process	0.428354
GO:0005975	comp124384_c0	comp124384_c0	"Endo-1,4-beta-xylanase A OS=Thermoanaerobacter saccharolyticum GN=xynA PE=1 SV=1"	ata-miR156a-5p	biological_process	carbohydrate metabolic process	0.428354
GO:0005975	comp106001_c0	comp106001_c0	40S ribosomal protein S4 OS=Oryza sativa subsp. japonica GN=RPS4 PE=2 SV=3	osa-MIR812e-p3_2ss5AG17CT	biological_process	carbohydrate metabolic process	0.428354
GO:0009507	comp113993_c0	comp113993_c0	Os02g0833400 [Oryza sativa Japonica Group]	PC-3p-113138_15	cellular_component	chloroplast	0.430046
GO:0009507	comp92040_c0	comp92040_c0	uncharacterized protein LOC100278550 [Zea mays]	PC-3p-113138_15	cellular_component	chloroplast	0.430046
GO:0009507	comp117129_c0	comp117129_c0	Uncharacterized protein ycf45 OS=Porphyra purpurea GN=ycf45 PE=3 SV=1	osa-MIR444c-p5	cellular_component	chloroplast	0.430046
GO:0009507	comp108083_c0	comp108083_c0	Prolyl endopeptidase OS=Bos taurus GN=PREP PE=2 SV=1	PC-5p-992769_2	cellular_component	chloroplast	0.430046
GO:0009507	comp107984_c0	comp107984_c0	Glutathione S-transferase U18 OS=Arabidopsis thaliana GN=GSTU18 PE=2 SV=1	PC-3p-414737_4	cellular_component	chloroplast	0.430046
GO:0009507	comp106001_c0	comp106001_c0	40S ribosomal protein S4 OS=Oryza sativa subsp. japonica GN=RPS4 PE=2 SV=3	osa-MIR812r-p3_2ss5AG17CT	cellular_component	chloroplast	0.430046
GO:0009507	comp122372_c0	comp122372_c0	Probable indole-3-acetic acid-amido synthetase GH3.5 OS=Oryza sativa subsp. japonica GN=GH3.5 PE=2 SV=1	PC-5p-376919_5	cellular_component	chloroplast	0.430046
GO:0009507	comp125214_c0	comp125214_c0	U-box domain-containing protein 45 OS=Arabidopsis thaliana GN=PUB45 PE=1 SV=1	PC-5p-520147_3	cellular_component	chloroplast	0.430046
GO:0009507	comp108083_c0	comp108083_c0	Prolyl endopeptidase OS=Bos taurus GN=PREP PE=2 SV=1	osa-MIR812r-p3_2ss12AG21GA	cellular_component	chloroplast	0.430046
GO:0009507	comp123365_c0	comp123365_c0	Alpha-glucosidase 2 OS=Bacillus thermoamyloliquefaciens PE=3 SV=1	PC-3p-124359_14	cellular_component	chloroplast	0.430046
GO:0009507	comp106001_c0	comp106001_c0	40S ribosomal protein S4 OS=Oryza sativa subsp. japonica GN=RPS4 PE=2 SV=3	osa-MIR812e-p3_2ss5AG17CT	cellular_component	chloroplast	0.430046
GO:0019684	comp124273_c0	comp124273_c0	"Pentatricopeptide repeat-containing protein At3g62470, mitochondrial OS=Arabidopsis thaliana GN=At3g62470 PE=2 SV=1"	osa-miR171f-5p	biological_process	photosynthesis, light reaction	0.431919
GO:0004540	comp81062_c0	comp81062_c0	Serine/threonine-protein kinase/endoribonuclease IRE2 OS=Mus musculus GN=Ern2 PE=2 SV=2	PC-5p-468979_4	molecular_function	ribonuclease activity	0.431919
GO:0016762	comp109786_c0	comp109786_c0	Probable xyloglucan endotransglucosylase/hydrolase protein 32 OS=Arabidopsis thaliana GN=XTH32 PE=2 SV=1	PC-3p-113138_15	molecular_function	xyloglucan:xyloglucosyl transferase activity	0.431919
GO:0006032	comp122572_c0	comp122572_c0	Chitinase-like protein 1 OS=Arabidopsis thaliana GN=CTL1 PE=1 SV=1	PC-3p-305714_6	biological_process	chitin catabolic process	0.438311
GO:0006073	comp109786_c0	comp109786_c0	Probable xyloglucan endotransglucosylase/hydrolase protein 32 OS=Arabidopsis thaliana GN=XTH32 PE=2 SV=1	PC-3p-113138_15	biological_process	cellular glucan metabolic process	0.438311
GO:0019901	comp114463_c0	comp114463_c0	Transcription factor bHLH47 OS=Arabidopsis thaliana GN=BHLH47 PE=2 SV=1	PC-3p-305714_6	molecular_function	protein kinase binding	0.438311
GO:0004568	comp122572_c0	comp122572_c0	Chitinase-like protein 1 OS=Arabidopsis thaliana GN=CTL1 PE=1 SV=1	PC-3p-305714_6	molecular_function	chitinase activity	0.438311
GO:0008138	comp47789_c0	comp47789_c0	"Phosphatidylinositol 3,4,5-trisphosphate 3-phosphatase and dual-specificity protein phosphatase PTEN OS=Dictyostelium discoideum GN=pteN PE=2 SV=1"	osa-MIR444c-p5	molecular_function	protein tyrosine/serine/threonine phosphatase activity	0.438311
GO:0051082	comp95921_c0	comp95921_c0	hypothetical protein OsI_15365 [Oryza sativa Indica Group]	hvu-MIR6207-p5	molecular_function	unfolded protein binding	0.439826
GO:0051082	comp110681_c1	comp110681_c1	DnaJ protein homolog OS=Cucumis sativus GN=DNAJ1 PE=2 SV=1	PC-3p-6424_335	molecular_function	unfolded protein binding	0.439826
GO:0051082	comp113417_c0	comp113417_c0	Os02g0535000 [Oryza sativa Japonica Group]	PC-3p-305714_6	molecular_function	unfolded protein binding	0.439826
GO:0051082	comp101390_c0	comp101390_c0	TPA: hypothetical protein ZEAMMB73_465448 [Zea mays]	osa-miR156a_L-1	molecular_function	unfolded protein binding	0.439826
GO:0051082	comp101390_c0	comp101390_c0	TPA: hypothetical protein ZEAMMB73_465448 [Zea mays]	sbi-miR156a	molecular_function	unfolded protein binding	0.439826
GO:0051082	comp120842_c0	comp120842_c0	Shugoshin-1 OS=Zea mays GN=SGO1 PE=2 SV=1	PC-5p-520147_3	molecular_function	unfolded protein binding	0.439826
GO:0051082	comp101390_c0	comp101390_c0	TPA: hypothetical protein ZEAMMB73_465448 [Zea mays]	ata-miR156a-5p	molecular_function	unfolded protein binding	0.439826
GO:0051082	comp101390_c0	comp101390_c0	TPA: hypothetical protein ZEAMMB73_465448 [Zea mays]	osa-miR156a_L-1R+1	molecular_function	unfolded protein binding	0.439826
GO:0009860	comp116105_c1	comp116105_c1	Beta-glucosidase 29 OS=Oryza sativa subsp. japonica GN=BGLU29 PE=2 SV=2	osa-MIR444c-p5	biological_process	pollen tube growth	0.444632
GO:0072686	comp100383_c0	comp100383_c0	predicted protein [Nematostella vectensis]	PC-3p-305714_6	cellular_component	mitotic spindle	0.444632
GO:0019871	comp111812_c0	comp111812_c0	Zinc finger CCCH domain-containing protein 44 OS=Oryza sativa subsp. japonica GN=Os06g0618100 PE=2 SV=1	PC-3p-305714_6	molecular_function	sodium channel inhibitor activity	0.444632
GO:0046034	comp84819_c0	comp84819_c0	GATA transcription factor 1 OS=Arabidopsis thaliana GN=GATA1 PE=2 SV=2	PC-3p-305714_6	biological_process	ATP metabolic process	0.444632
GO:0030674	comp92918_c0	comp92918_c0	Syntaxin-32 OS=Arabidopsis thaliana GN=SYP32 PE=2 SV=1	osa-MIR444c-p5	molecular_function	protein binding, bridging	0.449205
GO:0030674	comp114106_c0	comp114106_c0	hypothetical protein SORBIDRAFT_05g019070 [Sorghum bicolor]	PC-3p-305714_6	molecular_function	protein binding, bridging	0.449205
GO:0015992	comp111557_c0	comp111557_c0	14-3-3-like protein GF14-6 OS=Zea mays GN=GRF1 PE=3 SV=1	PC-3p-125403_14	biological_process	proton transport	0.45226
GO:0015992	comp123417_c0	comp123417_c0	Auxin response factor 8 OS=Oryza sativa subsp. japonica GN=ARF8 PE=2 SV=1	osa-miR160a-5p_L+2R-1	biological_process	proton transport	0.45226
[truncated: 958 more rows]
