# Supplementary material for: Salt-responsive bermudagrass microRNAs and insights into light reaction photosynthetic performance
Source: Front Plant Sci. 2023 Feb 15;14:1141295. doi: 10.3389/fpls.2023.1141295 (PMC9975589; doi:10.3389/fpls.2023.1141295)
Supplement: Supplementary file 8 [file Table_7.xlsx]

## Sheet: Feuil1
KEGG ID	Transcript ID	Gene ID	Gene Annoation	miRNA	KEGG Name	Pvalue of Fisher's Exact Test
ko04961	comp55257_c0	comp55257_c0	Chymotrypsin BI OS=Litopenaeus vannamei PE=1 SV=1	osa-MIR444c-p5	Endocrine and other factor-regulated calcium reabsorption	0.000697707
ko04961	comp113160_c0	comp113160_c0	AP-2 complex subunit mu OS=Dictyostelium discoideum GN=apm2 PE=2 SV=2	osa-miR172a	Endocrine and other factor-regulated calcium reabsorption	0.000697707
ko04961	comp1879373_c0	comp1879373_c0	Sodium/potassium-transporting ATPase subunit alpha-4 OS=Homo sapiens GN=ATP1A4 PE=1 SV=3	osa-miR167d-5p_R+1_1	Endocrine and other factor-regulated calcium reabsorption	0.000697707
ko04961	comp1879373_c0	comp1879373_c0	Sodium/potassium-transporting ATPase subunit alpha-4 OS=Homo sapiens GN=ATP1A4 PE=1 SV=3	osa-miR167d-5p_R+1_1	Endocrine and other factor-regulated calcium reabsorption	0.000697707
ko04961	comp1879373_c0	comp1879373_c0	Sodium/potassium-transporting ATPase subunit alpha-4 OS=Homo sapiens GN=ATP1A4 PE=1 SV=3	osa-miR167a-5p	Endocrine and other factor-regulated calcium reabsorption	0.000697707
ko04961	comp123402_c0	comp123402_c0	AP-2 complex subunit alpha-2 OS=Arabidopsis thaliana GN=ALPHAC-AD PE=1 SV=1	PC-5p-200116_9	Endocrine and other factor-regulated calcium reabsorption	0.000697707
ko04961	comp1879373_c0	comp1879373_c0	Sodium/potassium-transporting ATPase subunit alpha-4 OS=Homo sapiens GN=ATP1A4 PE=1 SV=3	osa-miR167d-5p_R+1_2	Endocrine and other factor-regulated calcium reabsorption	0.000697707
ko04961	comp1879373_c0	comp1879373_c0	Sodium/potassium-transporting ATPase subunit alpha-4 OS=Homo sapiens GN=ATP1A4 PE=1 SV=3	osa-miR167d-5p_R+1_2	Endocrine and other factor-regulated calcium reabsorption	0.000697707
ko04973	comp109525_c0	comp109525_c0	Hexokinase-6 OS=Oryza sativa subsp. japonica GN=HXK6 PE=2 SV=1	osa-MIR444c-p5	Carbohydrate digestion and absorption	0.00605993
ko04973	comp1879373_c0	comp1879373_c0	Sodium/potassium-transporting ATPase subunit alpha-4 OS=Homo sapiens GN=ATP1A4 PE=1 SV=3	osa-miR167d-5p_R+1_1	Carbohydrate digestion and absorption	0.00605993
ko04973	comp1879373_c0	comp1879373_c0	Sodium/potassium-transporting ATPase subunit alpha-4 OS=Homo sapiens GN=ATP1A4 PE=1 SV=3	osa-miR167d-5p_R+1_1	Carbohydrate digestion and absorption	0.00605993
ko04973	comp109316_c0	comp109316_c0	Beta-glucosidase 8 OS=Oryza sativa subsp. japonica GN=BGLU8 PE=1 SV=1	PC-3p-305714_6	Carbohydrate digestion and absorption	0.00605993
ko04973	comp1879373_c0	comp1879373_c0	Sodium/potassium-transporting ATPase subunit alpha-4 OS=Homo sapiens GN=ATP1A4 PE=1 SV=3	osa-miR167a-5p	Carbohydrate digestion and absorption	0.00605993
ko04973	comp1879373_c0	comp1879373_c0	Sodium/potassium-transporting ATPase subunit alpha-4 OS=Homo sapiens GN=ATP1A4 PE=1 SV=3	osa-miR167d-5p_R+1_2	Carbohydrate digestion and absorption	0.00605993
ko04973	comp1879373_c0	comp1879373_c0	Sodium/potassium-transporting ATPase subunit alpha-4 OS=Homo sapiens GN=ATP1A4 PE=1 SV=3	osa-miR167d-5p_R+1_2	Carbohydrate digestion and absorption	0.00605993
ko04075	comp125250_c0	comp125250_c0	Transcription factor TGA7 OS=Arabidopsis thaliana GN=TGA7 PE=1 SV=1	PC-3p-113138_15	Plant hormone signal transduction	0.0126874
ko04075	comp120187_c0	comp120187_c0	Transport inhibitor response 1-like protein Os05g0150500 OS=Oryza sativa subsp. japonica GN=Os05g0150500 PE=2 SV=2	osa-miR393a_R+1	Plant hormone signal transduction	0.0126874
ko04075	comp107802_c0	comp107802_c0	Auxin-induced protein 10A5 OS=Glycine max PE=2 SV=1	PC-3p-89706_20	Plant hormone signal transduction	0.0126874
ko04075	comp107802_c0	comp107802_c0	Auxin-induced protein 10A5 OS=Glycine max PE=2 SV=1	PC-3p-89706_20	Plant hormone signal transduction	0.0126874
ko04075	comp100899_c0	comp100899_c0	Protein TIFY 10B OS=Arabidopsis thaliana GN=TIFY10B PE=1 SV=1	osa-MIR812r-p3_2ss5AG17CT	Plant hormone signal transduction	0.0126874
ko04075	comp122372_c0	comp122372_c0	Probable indole-3-acetic acid-amido synthetase GH3.5 OS=Oryza sativa subsp. japonica GN=GH3.5 PE=2 SV=1	PC-5p-376919_5	Plant hormone signal transduction	0.0126874
ko04075	comp108821_c0	comp108821_c0	Protein TIFY 3A OS=Arabidopsis thaliana GN=TIFY3A PE=1 SV=1	PC-3p-305714_6	Plant hormone signal transduction	0.0126874
ko04075	comp123295_c0	comp123295_c0	EIN3-binding F-box protein 1 OS=Arabidopsis thaliana GN=EBF1 PE=1 SV=1	PC-5p-897897_2	Plant hormone signal transduction	0.0126874
ko04075	comp100899_c0	comp100899_c0	Protein TIFY 10B OS=Arabidopsis thaliana GN=TIFY10B PE=1 SV=1	osa-MIR812e-p3_2ss5AG17CT	Plant hormone signal transduction	0.0126874
ko04330	comp119322_c0	comp119322_c0	Presenilin-like protein At1g08700 OS=Arabidopsis thaliana GN=At1g08700 PE=2 SV=1	PC-5p-145659_12	Notch signaling pathway	0.0254658
ko04330	comp123993_c0	comp123993_c0	Uncharacterized zinc finger CCHC domain-containing protein At4g19190 OS=Arabidopsis thaliana GN=At4g19190 PE=2 SV=1	PC-5p-422970_4	Notch signaling pathway	0.0254658
ko04330	comp119322_c0	comp119322_c0	Presenilin-like protein At1g08700 OS=Arabidopsis thaliana GN=At1g08700 PE=2 SV=1	PC-5p-19523_133	Notch signaling pathway	0.0254658
ko04614	comp125166_c0	comp125166_c0	"Neurolysin, mitochondrial OS=Rattus norvegicus GN=Nln PE=1 SV=1"	osa-miR156a_L-1	Renin-angiotensin system	0.033709
ko04614	comp125166_c0	comp125166_c0	"Neurolysin, mitochondrial OS=Rattus norvegicus GN=Nln PE=1 SV=1"	osa-miR156a_L-1R+1	Renin-angiotensin system	0.033709
ko04146	comp191210_c0	comp191210_c0	"Superoxide dismutase [Mn], mitochondrial OS=Dictyostelium discoideum GN=sod2 PE=3 SV=1"	osa-miR390-3p_L-1	Peroxisome	0.0403405
ko04146	comp1329183_c0	comp1329183_c0	Peroxisome biogenesis factor 1 OS=Mus musculus GN=Pex1 PE=1 SV=2	PC-5p-602419_3	Peroxisome	0.0403405
ko04146	comp86319_c0	comp86319_c0	Peroxisomal targeting signal 2 receptor OS=Dictyostelium discoideum GN=pex7 PE=3 SV=1	PC-5p-602419_3	Peroxisome	0.0403405
ko04146	comp116554_c1	comp116554_c1	"Long chain acyl-CoA synthetase 9, chloroplastic OS=Arabidopsis thaliana GN=LACS9 PE=2 SV=1"	osa-miR169b_L+2R-2	Peroxisome	0.0403405
ko04146	comp1388029_c0	comp1388029_c0	Peroxisomal multifunctional enzyme type 2 OS=Mus musculus GN=Hsd17b4 PE=1 SV=3	PC-3p-190642_9	Peroxisome	0.0403405
ko00908	comp121505_c0	comp121505_c0	tRNA dimethylallyltransferase 2 OS=Arabidopsis thaliana GN=IPT2 PE=1 SV=2	osa-miR396a-5p	Zeatin biosynthesis	0.045237
ko00908	comp111965_c1	comp111965_c1	Cytokinin dehydrogenase 5 OS=Oryza sativa subsp. japonica GN=CKX5 PE=2 SV=1	PC-3p-305714_6	Zeatin biosynthesis	0.045237
ko04978	comp1879373_c0	comp1879373_c0	Sodium/potassium-transporting ATPase subunit alpha-4 OS=Homo sapiens GN=ATP1A4 PE=1 SV=3	osa-miR167d-5p_R+1_1	Mineral absorption	0.045237
ko04978	comp1879373_c0	comp1879373_c0	Sodium/potassium-transporting ATPase subunit alpha-4 OS=Homo sapiens GN=ATP1A4 PE=1 SV=3	osa-miR167d-5p_R+1_1	Mineral absorption	0.045237
ko04978	comp1879373_c0	comp1879373_c0	Sodium/potassium-transporting ATPase subunit alpha-4 OS=Homo sapiens GN=ATP1A4 PE=1 SV=3	osa-miR167a-5p	Mineral absorption	0.045237
ko04978	comp105486_c0	comp105486_c0	Copper transport protein ATOX1 OS=Canis familiaris GN=ATOX1 PE=3 SV=1	osa-MIR818e-p5_2ss10CT21TC	Mineral absorption	0.045237
ko04978	comp1879373_c0	comp1879373_c0	Sodium/potassium-transporting ATPase subunit alpha-4 OS=Homo sapiens GN=ATP1A4 PE=1 SV=3	osa-miR167d-5p_R+1_2	Mineral absorption	0.045237
ko04978	comp1879373_c0	comp1879373_c0	Sodium/potassium-transporting ATPase subunit alpha-4 OS=Homo sapiens GN=ATP1A4 PE=1 SV=3	osa-miR167d-5p_R+1_2	Mineral absorption	0.045237
ko00052	comp109525_c0	comp109525_c0	Hexokinase-6 OS=Oryza sativa subsp. japonica GN=HXK6 PE=2 SV=1	osa-MIR444c-p5	Galactose metabolism	0.0466765
ko00052	comp55404_c0	comp55404_c0	6-phosphofructokinase 6 OS=Arabidopsis thaliana GN=PFK6 PE=1 SV=1	osa-miR396a-3p_R+1	Galactose metabolism	0.0466765
ko00052	comp109316_c0	comp109316_c0	Beta-glucosidase 8 OS=Oryza sativa subsp. japonica GN=BGLU8 PE=1 SV=1	PC-3p-305714_6	Galactose metabolism	0.0466765
ko00120	comp1388029_c0	comp1388029_c0	Peroxisomal multifunctional enzyme type 2 OS=Mus musculus GN=Hsd17b4 PE=1 SV=3	PC-3p-190642_9	Primary bile acid biosynthesis	0.0662932
ko00270	comp124862_c0	comp124862_c0	DNA (cytosine-5)-methyltransferase 1B OS=Oryza sativa subsp. japonica GN=MET1B PE=2 SV=1	osa-miR162b_1ss8GA	Cysteine and methionine metabolism	0.073299
ko00270	comp105180_c1	comp105180_c1	"Aspartate aminotransferase, mitochondrial OS=Arabidopsis thaliana GN=ASP1 PE=1 SV=1"	osa-miR156a_L-1	Cysteine and methionine metabolism	0.073299
ko00270	comp46720_c0	comp46720_c0	S-adenosylmethionine synthase 2 OS=Suaeda salsa GN=METK2 PE=2 SV=1	PC-5p-46018_45	Cysteine and methionine metabolism	0.073299
ko00270	comp121734_c1	comp121734_c1	Aspartate-semialdehyde dehydrogenase OS=Synechocystis sp. (strain PCC 6803 / Kazusa) GN=asd PE=3 SV=2	PC-5p-468979_4	Cysteine and methionine metabolism	0.073299
ko00524	comp109525_c0	comp109525_c0	Hexokinase-6 OS=Oryza sativa subsp. japonica GN=HXK6 PE=2 SV=1	osa-MIR444c-p5	Butirosin and neomycin biosynthesis	0.0769111
ko00051	comp109525_c0	comp109525_c0	Hexokinase-6 OS=Oryza sativa subsp. japonica GN=HXK6 PE=2 SV=1	osa-MIR444c-p5	Fructose and mannose metabolism	0.0889556
ko00051	comp107861_c1	comp107861_c1	Pyrophosphate--fructose 6-phosphate 1-phosphotransferase subunit alpha OS=Ricinus communis GN=PFP-ALPHA PE=3 SV=1	PC-3p-197368_9	Fructose and mannose metabolism	0.0889556
ko00051	comp55404_c0	comp55404_c0	6-phosphofructokinase 6 OS=Arabidopsis thaliana GN=PFK6 PE=1 SV=1	osa-miR396a-3p_R+1	Fructose and mannose metabolism	0.0889556
ko04310	comp119322_c0	comp119322_c0	Presenilin-like protein At1g08700 OS=Arabidopsis thaliana GN=At1g08700 PE=2 SV=1	PC-5p-145659_12	Wnt signaling pathway	0.11938
ko04310	comp108894_c0	comp108894_c0	Calcineurin subunit B OS=Naegleria gruberi GN=CNB1 PE=3 SV=1	PC-3p-305714_6	Wnt signaling pathway	0.11938
ko04310	comp961896_c0	comp961896_c0	Putative E3 ubiquitin-protein ligase SINA-like 6 OS=Arabidopsis thaliana GN=At5g37870 PE=3 SV=1	PC-3p-305714_6	Wnt signaling pathway	0.11938
ko04310	comp119322_c0	comp119322_c0	Presenilin-like protein At1g08700 OS=Arabidopsis thaliana GN=At1g08700 PE=2 SV=1	PC-5p-19523_133	Wnt signaling pathway	0.11938
ko03460	comp73204_c1	comp73204_c1	DNA mismatch repair protein Mlh1 OS=Homo sapiens GN=MLH1 PE=1 SV=1	osa-MIR444c-p5	Fanconi anemia pathway	0.124368
ko03460	comp1186161_c0	comp1186161_c0	ATP-dependent DNA helicase Q-like 3 OS=Arabidopsis thaliana GN=RECQL3 PE=1 SV=1	osa-MIR444c-p5	Fanconi anemia pathway	0.124368
ko03460	comp100068_c0	comp100068_c0	hypothetical protein SORBIDRAFT_02g042013 [Sorghum bicolor]	osa-MIR812r-p3_2ss5AG17CT	Fanconi anemia pathway	0.124368
ko03460	comp100068_c0	comp100068_c0	hypothetical protein SORBIDRAFT_02g042013 [Sorghum bicolor]	osa-MIR812e-p3_2ss5AG17CT	Fanconi anemia pathway	0.124368
ko00531	comp123829_c0	comp123829_c0	Alpha-N-acetylglucosaminidase OS=Homo sapiens GN=NAGLU PE=1 SV=2	osa-miR172d-5p	Glycosaminoglycan degradation	0.138155
ko04911	comp1879373_c0	comp1879373_c0	Sodium/potassium-transporting ATPase subunit alpha-4 OS=Homo sapiens GN=ATP1A4 PE=1 SV=3	osa-miR167d-5p_R+1_1	Insulin secretion	0.147964
ko04911	comp1879373_c0	comp1879373_c0	Sodium/potassium-transporting ATPase subunit alpha-4 OS=Homo sapiens GN=ATP1A4 PE=1 SV=3	osa-miR167d-5p_R+1_1	Insulin secretion	0.147964
ko04911	comp1879373_c0	comp1879373_c0	Sodium/potassium-transporting ATPase subunit alpha-4 OS=Homo sapiens GN=ATP1A4 PE=1 SV=3	osa-miR167a-5p	Insulin secretion	0.147964
ko04911	comp1879373_c0	comp1879373_c0	Sodium/potassium-transporting ATPase subunit alpha-4 OS=Homo sapiens GN=ATP1A4 PE=1 SV=3	osa-miR167d-5p_R+1_2	Insulin secretion	0.147964
ko04911	comp1879373_c0	comp1879373_c0	Sodium/potassium-transporting ATPase subunit alpha-4 OS=Homo sapiens GN=ATP1A4 PE=1 SV=3	osa-miR167d-5p_R+1_2	Insulin secretion	0.147964
ko04975	comp105180_c1	comp105180_c1	"Aspartate aminotransferase, mitochondrial OS=Arabidopsis thaliana GN=ASP1 PE=1 SV=1"	osa-miR156a_L-1	Fat digestion and absorption	0.186108
ko04622	comp57921_c1	comp57921_c1	Cold-shock DEAD box protein A homolog OS=Mycobacterium tuberculosis GN=deaD PE=3 SV=1	PC-3p-305714_6	RIG-I-like receptor signaling pathway	0.204541
ko03040	comp857541_c0	comp857541_c0	splicing factor U2AF 65 kDa subunit	sbi-MIR166b-p5_1ss21AG	Spliceosome	0.205123
ko03040	comp59223_c0	comp59223_c0	Pre-mRNA-processing factor 6 OS=Mus musculus GN=Prpf6 PE=2 SV=1	PC-3p-103459_17	Spliceosome	0.205123
ko03040	comp123707_c0	comp123707_c0	Pre-mRNA-processing protein 40A OS=Arabidopsis thaliana GN=PRP40A PE=1 SV=1	hvu-MIR6207-p5	Spliceosome	0.205123
ko03040	comp125266_c0	comp125266_c0	U1 small nuclear ribonucleoprotein 70kDa	hvu-MIR6207-p5	Spliceosome	0.205123
ko03040	comp116723_c0	comp116723_c0	Splicing factor U2af small subunit B OS=Oryza sativa subsp. japonica GN=U2AF35B PE=2 SV=1	osa-miR6255_L-3	Spliceosome	0.205123
ko03040	comp107875_c0	comp107875_c0	Thioredoxin-like protein 4A OS=Mus musculus GN=Txnl4a PE=2 SV=1	osa-MIR818e-p5_2ss10CT21TC	Spliceosome	0.205123
ko00960	comp105180_c1	comp105180_c1	"Aspartate aminotransferase, mitochondrial OS=Arabidopsis thaliana GN=ASP1 PE=1 SV=1"	osa-miR156a_L-1	"Tropane, piperidine and pyridine alkaloid biosynthesis"	0.231418
ko00521	comp109525_c0	comp109525_c0	Hexokinase-6 OS=Oryza sativa subsp. japonica GN=HXK6 PE=2 SV=1	osa-MIR444c-p5	Streptomycin biosynthesis	0.231418
ko04122	comp119980_c0	comp119980_c0	"Cyclic pyranopterin monophosphate synthase, mitochondrial OS=Arabidopsis thaliana GN=CNX2 PE=1 SV=1"	PC-3p-518518_3	Sulfur relay system	0.240176
ko00904	comp91630_c0	comp91630_c0	Ent-kaurene synthase-like 2 OS=Oryza sativa subsp. japonica GN=KSL2 PE=2 SV=2	PC-5p-602419_3	Diterpenoid biosynthesis	0.240176
ko04960	comp1879373_c0	comp1879373_c0	Sodium/potassium-transporting ATPase subunit alpha-4 OS=Homo sapiens GN=ATP1A4 PE=1 SV=3	osa-miR167d-5p_R+1_1	Aldosterone-regulated sodium reabsorption	0.248836
ko04960	comp1879373_c0	comp1879373_c0	Sodium/potassium-transporting ATPase subunit alpha-4 OS=Homo sapiens GN=ATP1A4 PE=1 SV=3	osa-miR167d-5p_R+1_1	Aldosterone-regulated sodium reabsorption	0.248836
ko04960	comp1879373_c0	comp1879373_c0	Sodium/potassium-transporting ATPase subunit alpha-4 OS=Homo sapiens GN=ATP1A4 PE=1 SV=3	osa-miR167a-5p	Aldosterone-regulated sodium reabsorption	0.248836
ko04960	comp1879373_c0	comp1879373_c0	Sodium/potassium-transporting ATPase subunit alpha-4 OS=Homo sapiens GN=ATP1A4 PE=1 SV=3	osa-miR167d-5p_R+1_2	Aldosterone-regulated sodium reabsorption	0.248836
ko04960	comp1879373_c0	comp1879373_c0	Sodium/potassium-transporting ATPase subunit alpha-4 OS=Homo sapiens GN=ATP1A4 PE=1 SV=3	osa-miR167d-5p_R+1_2	Aldosterone-regulated sodium reabsorption	0.248836
ko00030	comp100751_c0	comp100751_c0	"Glucose-6-phosphate 1-dehydrogenase, chloroplastic OS=Spinacia oleracea GN=G6PD PE=2 SV=1"	hvu-MIR6207-p5	Pentose phosphate pathway	0.251537
ko00030	comp55404_c0	comp55404_c0	6-phosphofructokinase 6 OS=Arabidopsis thaliana GN=PFK6 PE=1 SV=1	osa-miR396a-3p_R+1	Pentose phosphate pathway	0.251537
ko04721	comp113160_c0	comp113160_c0	AP-2 complex subunit mu OS=Dictyostelium discoideum GN=apm2 PE=2 SV=2	osa-miR172a	Synaptic vesicle cycle	0.251537
ko04721	comp123402_c0	comp123402_c0	AP-2 complex subunit alpha-2 OS=Arabidopsis thaliana GN=ALPHAC-AD PE=1 SV=1	PC-5p-200116_9	Synaptic vesicle cycle	0.251537
ko00250	comp105180_c1	comp105180_c1	"Aspartate aminotransferase, mitochondrial OS=Arabidopsis thaliana GN=ASP1 PE=1 SV=1"	osa-miR156a_L-1	"Alanine, aspartate and glutamate metabolism"	0.272665
ko00250	comp118663_c0	comp118663_c0	Asparagine synthetase [glutamine-hydrolyzing] 2 OS=Oryza sativa subsp. japonica GN=Os06g0265000 PE=2 SV=3	zma-miR159c-3p_L-1R-1	"Alanine, aspartate and glutamate metabolism"	0.272665
ko04974	comp1879373_c0	comp1879373_c0	Sodium/potassium-transporting ATPase subunit alpha-4 OS=Homo sapiens GN=ATP1A4 PE=1 SV=3	osa-miR167d-5p_R+1_1	Protein digestion and absorption	0.274232
ko04974	comp1879373_c0	comp1879373_c0	Sodium/potassium-transporting ATPase subunit alpha-4 OS=Homo sapiens GN=ATP1A4 PE=1 SV=3	osa-miR167d-5p_R+1_1	Protein digestion and absorption	0.274232
ko04974	comp1879373_c0	comp1879373_c0	Sodium/potassium-transporting ATPase subunit alpha-4 OS=Homo sapiens GN=ATP1A4 PE=1 SV=3	osa-miR167a-5p	Protein digestion and absorption	0.274232
ko04974	comp1879373_c0	comp1879373_c0	Sodium/potassium-transporting ATPase subunit alpha-4 OS=Homo sapiens GN=ATP1A4 PE=1 SV=3	osa-miR167d-5p_R+1_2	Protein digestion and absorption	0.274232
ko04974	comp1879373_c0	comp1879373_c0	Sodium/potassium-transporting ATPase subunit alpha-4 OS=Homo sapiens GN=ATP1A4 PE=1 SV=3	osa-miR167d-5p_R+1_2	Protein digestion and absorption	0.274232
ko03430	comp73204_c1	comp73204_c1	DNA mismatch repair protein Mlh1 OS=Homo sapiens GN=MLH1 PE=1 SV=1	osa-MIR444c-p5	Mismatch repair	0.281116
ko03430	comp100068_c0	comp100068_c0	hypothetical protein SORBIDRAFT_02g042013 [Sorghum bicolor]	osa-MIR812r-p3_2ss5AG17CT	Mismatch repair	0.281116
ko03430	comp100068_c0	comp100068_c0	hypothetical protein SORBIDRAFT_02g042013 [Sorghum bicolor]	osa-MIR812e-p3_2ss5AG17CT	Mismatch repair	0.281116
ko04976	comp1879373_c0	comp1879373_c0	Sodium/potassium-transporting ATPase subunit alpha-4 OS=Homo sapiens GN=ATP1A4 PE=1 SV=3	osa-miR167d-5p_R+1_1	Bile secretion	0.285339
ko04976	comp1879373_c0	comp1879373_c0	Sodium/potassium-transporting ATPase subunit alpha-4 OS=Homo sapiens GN=ATP1A4 PE=1 SV=3	osa-miR167d-5p_R+1_1	Bile secretion	0.285339
ko04976	comp1879373_c0	comp1879373_c0	Sodium/potassium-transporting ATPase subunit alpha-4 OS=Homo sapiens GN=ATP1A4 PE=1 SV=3	osa-miR167a-5p	Bile secretion	0.285339
ko04976	comp1879373_c0	comp1879373_c0	Sodium/potassium-transporting ATPase subunit alpha-4 OS=Homo sapiens GN=ATP1A4 PE=1 SV=3	osa-miR167d-5p_R+1_2	Bile secretion	0.285339
ko04976	comp1879373_c0	comp1879373_c0	Sodium/potassium-transporting ATPase subunit alpha-4 OS=Homo sapiens GN=ATP1A4 PE=1 SV=3	osa-miR167d-5p_R+1_2	Bile secretion	0.285339
ko04976	comp116504_c0	comp116504_c0	ABC transporter B family member 19 OS=Arabidopsis thaliana GN=ABCB19 PE=1 SV=1	PC-5p-1654468_1	Bile secretion	0.285339
ko00450	comp124246_c1	comp124246_c1	Methionine S-methyltransferase OS=Zea mays GN=MMT1 PE=2 SV=2	zma-miR159c-3p_L-1R-1	Selenocompound metabolism	0.290688
ko00906	comp14400_c0	comp14400_c0	"Probable carotenoid cleavage dioxygenase 4, chloroplastic OS=Arabidopsis thaliana GN=CCD4 PE=1 SV=1"	hvu-MIR6207-p5	Carotenoid biosynthesis	0.290688
ko03008	comp114364_c0	comp114364_c0	Oligoribonuclease OS=Arabidopsis thaliana GN=At2g26970 PE=2 SV=2	osa-miR156a_L+1	Ribosome biogenesis in eukaryotes	0.304534
ko03008	comp125670_c0	comp125670_c0	Midasin OS=Dictyostelium discoideum GN=mdn1 PE=3 SV=2	osa-MIR444c-p5	Ribosome biogenesis in eukaryotes	0.304534
ko03008	comp124645_c0	comp124645_c0	Transcription factor LAF1 OS=Arabidopsis thaliana GN=LAF1 PE=1 SV=2	PC-3p-89706_20	Ribosome biogenesis in eukaryotes	0.304534
ko03008	comp124645_c0	comp124645_c0	Transcription factor LAF1 OS=Arabidopsis thaliana GN=LAF1 PE=1 SV=2	PC-3p-89706_20	Ribosome biogenesis in eukaryotes	0.304534
ko03008	comp124645_c0	comp124645_c0	Transcription factor LAF1 OS=Arabidopsis thaliana GN=LAF1 PE=1 SV=2	osa-miR169b	Ribosome biogenesis in eukaryotes	0.304534
ko03008	comp124645_c0	comp124645_c0	Transcription factor LAF1 OS=Arabidopsis thaliana GN=LAF1 PE=1 SV=2	osa-miR169b	Ribosome biogenesis in eukaryotes	0.304534
ko00790	comp119980_c0	comp119980_c0	"Cyclic pyranopterin monophosphate synthase, mitochondrial OS=Arabidopsis thaliana GN=CNX2 PE=1 SV=1"	PC-3p-518518_3	Folate biosynthesis	0.306776
ko00950	comp105180_c1	comp105180_c1	"Aspartate aminotransferase, mitochondrial OS=Arabidopsis thaliana GN=ASP1 PE=1 SV=1"	osa-miR156a_L-1	Isoquinoline alkaloid biosynthesis	0.306776
ko00563	comp58195_c0	comp58195_c0	Phosphatidylinositol glycan anchor biosynthesis class U protein OS=Homo sapiens GN=PIGU PE=1 SV=3	PC-3p-2836_619	Glycosylphosphatidylinositol(GPI)-anchor biosynthesis	0.314684
ko04140	comp108187_c0	comp108187_c0	Autophagy-related protein 3 OS=Arabidopsis thaliana GN=ATG3 PE=2 SV=2	PC-5p-111668_16	Regulation of autophagy	0.322502
ko04210	comp108894_c0	comp108894_c0	Calcineurin subunit B OS=Naegleria gruberi GN=CNB1 PE=3 SV=1	PC-3p-305714_6	Apoptosis	0.330233
ko04340	comp124326_c0	comp124326_c0	Serine/threonine-protein kinase TIO OS=Arabidopsis thaliana GN=TIO PE=1 SV=1	osa-MIR812r-p3_2ss5AG17CT	Hedgehog signaling pathway	0.337876
ko04340	comp124326_c0	comp124326_c0	Serine/threonine-protein kinase TIO OS=Arabidopsis thaliana GN=TIO PE=1 SV=1	PC-3p-507027_3	Hedgehog signaling pathway	0.337876
ko04340	comp124326_c0	comp124326_c0	Serine/threonine-protein kinase TIO OS=Arabidopsis thaliana GN=TIO PE=1 SV=1	osa-MIR812e-p3_2ss5AG17CT	Hedgehog signaling pathway	0.337876
ko00920	comp426702_c0	comp426702_c0	"3&apos;(2&apos;),5&apos;-bisphosphate nucleotidase 1 OS=Dictyostelium discoideum GN=bpnt1 PE=3 SV=1"	bdi-miR169c-3p_L+1R-2_2ss6GA9-C	Sulfur metabolism	0.337876
ko03440	comp1186161_c0	comp1186161_c0	ATP-dependent DNA helicase Q-like 3 OS=Arabidopsis thaliana GN=RECQL3 PE=1 SV=1	osa-MIR444c-p5	Homologous recombination	0.33988
ko03440	comp100068_c0	comp100068_c0	hypothetical protein SORBIDRAFT_02g042013 [Sorghum bicolor]	osa-MIR812r-p3_2ss5AG17CT	Homologous recombination	0.33988
ko03440	comp100068_c0	comp100068_c0	hypothetical protein SORBIDRAFT_02g042013 [Sorghum bicolor]	osa-MIR812e-p3_2ss5AG17CT	Homologous recombination	0.33988
ko04626	comp111883_c0	comp111883_c0	Probable calcium-binding protein CML25 OS=Arabidopsis thaliana GN=CML25 PE=2 SV=1	sbi-MIR166b-p5_1ss21AG	Plant-pathogen interaction	0.342302
ko04626	comp116816_c0	comp116816_c0	Probable WRKY transcription factor 26 OS=Arabidopsis thaliana GN=WRKY26 PE=2 SV=2	osa-miR156c-3p	Plant-pathogen interaction	0.342302
ko04626	comp100899_c0	comp100899_c0	Protein TIFY 10B OS=Arabidopsis thaliana GN=TIFY10B PE=1 SV=1	osa-MIR812r-p3_2ss5AG17CT	Plant-pathogen interaction	0.342302
ko04626	comp108821_c0	comp108821_c0	Protein TIFY 3A OS=Arabidopsis thaliana GN=TIFY3A PE=1 SV=1	PC-3p-305714_6	Plant-pathogen interaction	0.342302
ko04626	comp100899_c0	comp100899_c0	Protein TIFY 10B OS=Arabidopsis thaliana GN=TIFY10B PE=1 SV=1	osa-MIR812e-p3_2ss5AG17CT	Plant-pathogen interaction	0.342302
ko00330	comp117910_c1	comp117910_c1	Amino-acid acetyltransferase OS=Pasteurella multocida (strain Pm70) GN=argA PE=3 SV=1	osa-MIR444c-p5	Arginine and proline metabolism	0.344033
ko00330	comp105180_c1	comp105180_c1	"Aspartate aminotransferase, mitochondrial OS=Arabidopsis thaliana GN=ASP1 PE=1 SV=1"	osa-miR156a_L-1	Arginine and proline metabolism	0.344033
ko00300	comp121734_c1	comp121734_c1	Aspartate-semialdehyde dehydrogenase OS=Synechocystis sp. (strain PCC 6803 / Kazusa) GN=asd PE=3 SV=2	PC-5p-468979_4	Lysine biosynthesis	0.345432
ko04964	comp1879373_c0	comp1879373_c0	Sodium/potassium-transporting ATPase subunit alpha-4 OS=Homo sapiens GN=ATP1A4 PE=1 SV=3	osa-miR167d-5p_R+1_1	Proximal tubule bicarbonate reclamation	0.345432
ko04964	comp1879373_c0	comp1879373_c0	Sodium/potassium-transporting ATPase subunit alpha-4 OS=Homo sapiens GN=ATP1A4 PE=1 SV=3	osa-miR167d-5p_R+1_1	Proximal tubule bicarbonate reclamation	0.345432
ko04964	comp1879373_c0	comp1879373_c0	Sodium/potassium-transporting ATPase subunit alpha-4 OS=Homo sapiens GN=ATP1A4 PE=1 SV=3	osa-miR167a-5p	Proximal tubule bicarbonate reclamation	0.345432
ko04964	comp1879373_c0	comp1879373_c0	Sodium/potassium-transporting ATPase subunit alpha-4 OS=Homo sapiens GN=ATP1A4 PE=1 SV=3	osa-miR167d-5p_R+1_2	Proximal tubule bicarbonate reclamation	0.345432
ko04964	comp1879373_c0	comp1879373_c0	Sodium/potassium-transporting ATPase subunit alpha-4 OS=Homo sapiens GN=ATP1A4 PE=1 SV=3	osa-miR167d-5p_R+1_2	Proximal tubule bicarbonate reclamation	0.345432
ko04130	comp92918_c0	comp92918_c0	Syntaxin-32 OS=Arabidopsis thaliana GN=SYP32 PE=2 SV=1	osa-MIR444c-p5	SNARE interactions in vesicular transport	0.345432
ko04650	comp108894_c0	comp108894_c0	Calcineurin subunit B OS=Naegleria gruberi GN=CNB1 PE=3 SV=1	PC-3p-305714_6	Natural killer cell mediated cytotoxicity	0.402892
ko04660	comp108894_c0	comp108894_c0	Calcineurin subunit B OS=Naegleria gruberi GN=CNB1 PE=3 SV=1	PC-3p-305714_6	T cell receptor signaling pathway	0.402892
ko00010	comp119282_c0	comp119282_c0	"Acetate--CoA ligase ACS, chloroplastic/glyoxysomal OS=Arabidopsis thaliana GN=ACS PE=1 SV=1"	hvu-MIR6189-p3_2ss9CT18TG	Glycolysis / Gluconeogenesis	0.407194
ko00010	comp109525_c0	comp109525_c0	Hexokinase-6 OS=Oryza sativa subsp. japonica GN=HXK6 PE=2 SV=1	osa-MIR444c-p5	Glycolysis / Gluconeogenesis	0.407194
ko00010	comp55404_c0	comp55404_c0	6-phosphofructokinase 6 OS=Arabidopsis thaliana GN=PFK6 PE=1 SV=1	osa-miR396a-3p_R+1	Glycolysis / Gluconeogenesis	0.407194
ko04971	comp1879373_c0	comp1879373_c0	Sodium/potassium-transporting ATPase subunit alpha-4 OS=Homo sapiens GN=ATP1A4 PE=1 SV=3	osa-miR167d-5p_R+1_1	Gastric acid secretion	0.409714
ko04971	comp1879373_c0	comp1879373_c0	Sodium/potassium-transporting ATPase subunit alpha-4 OS=Homo sapiens GN=ATP1A4 PE=1 SV=3	osa-miR167d-5p_R+1_1	Gastric acid secretion	0.409714
ko04971	comp1879373_c0	comp1879373_c0	Sodium/potassium-transporting ATPase subunit alpha-4 OS=Homo sapiens GN=ATP1A4 PE=1 SV=3	osa-miR167a-5p	Gastric acid secretion	0.409714
ko04971	comp1879373_c0	comp1879373_c0	Sodium/potassium-transporting ATPase subunit alpha-4 OS=Homo sapiens GN=ATP1A4 PE=1 SV=3	osa-miR167d-5p_R+1_2	Gastric acid secretion	0.409714
ko04971	comp1879373_c0	comp1879373_c0	Sodium/potassium-transporting ATPase subunit alpha-4 OS=Homo sapiens GN=ATP1A4 PE=1 SV=3	osa-miR167d-5p_R+1_2	Gastric acid secretion	0.409714
ko04970	comp1879373_c0	comp1879373_c0	Sodium/potassium-transporting ATPase subunit alpha-4 OS=Homo sapiens GN=ATP1A4 PE=1 SV=3	osa-miR167d-5p_R+1_1	Salivary secretion	0.423128
ko04970	comp1879373_c0	comp1879373_c0	Sodium/potassium-transporting ATPase subunit alpha-4 OS=Homo sapiens GN=ATP1A4 PE=1 SV=3	osa-miR167d-5p_R+1_1	Salivary secretion	0.423128
ko04970	comp1879373_c0	comp1879373_c0	Sodium/potassium-transporting ATPase subunit alpha-4 OS=Homo sapiens GN=ATP1A4 PE=1 SV=3	osa-miR167a-5p	Salivary secretion	0.423128
ko04970	comp1879373_c0	comp1879373_c0	Sodium/potassium-transporting ATPase subunit alpha-4 OS=Homo sapiens GN=ATP1A4 PE=1 SV=3	osa-miR167d-5p_R+1_2	Salivary secretion	0.423128
ko04970	comp1879373_c0	comp1879373_c0	Sodium/potassium-transporting ATPase subunit alpha-4 OS=Homo sapiens GN=ATP1A4 PE=1 SV=3	osa-miR167d-5p_R+1_2	Salivary secretion	0.423128
ko04370	comp108894_c0	comp108894_c0	Calcineurin subunit B OS=Naegleria gruberi GN=CNB1 PE=3 SV=1	PC-3p-305714_6	VEGF signaling pathway	0.442684
ko00400	comp105180_c1	comp105180_c1	"Aspartate aminotransferase, mitochondrial OS=Arabidopsis thaliana GN=ASP1 PE=1 SV=1"	osa-miR156a_L-1	"Phenylalanine, tyrosine and tryptophan biosynthesis"	0.455356
ko00640	comp119282_c0	comp119282_c0	"Acetate--CoA ligase ACS, chloroplastic/glyoxysomal OS=Arabidopsis thaliana GN=ACS PE=1 SV=1"	hvu-MIR6189-p3_2ss9CT18TG	Propanoate metabolism	0.455356
ko04115	comp961896_c0	comp961896_c0	Putative E3 ubiquitin-protein ligase SINA-like 6 OS=Arabidopsis thaliana GN=At5g37870 PE=3 SV=1	PC-3p-305714_6	p53 signaling pathway	0.455356
ko00460	comp116105_c1	comp116105_c1	Beta-glucosidase 29 OS=Oryza sativa subsp. japonica GN=BGLU29 PE=2 SV=2	osa-MIR444c-p5	Cyanoamino acid metabolism	0.461585
ko04662	comp108894_c0	comp108894_c0	Calcineurin subunit B OS=Naegleria gruberi GN=CNB1 PE=3 SV=1	PC-3p-305714_6	B cell receptor signaling pathway	0.461585
ko04141	comp110681_c1	comp110681_c1	DnaJ protein homolog OS=Cucumis sativus GN=DNAJ1 PE=2 SV=1	PC-3p-6424_335	Protein processing in endoplasmic reticulum	0.464009
ko04141	comp102047_c0	comp102047_c0	Constitutive photomorphogenesis protein 10 OS=Arabidopsis thaliana GN=COP10 PE=1 SV=1	PC-3p-305714_6	Protein processing in endoplasmic reticulum	0.464009
ko04141	comp102047_c0	comp102047_c0	Constitutive photomorphogenesis protein 10 OS=Arabidopsis thaliana GN=COP10 PE=1 SV=1	PC-3p-305714_6	Protein processing in endoplasmic reticulum	0.464009
ko04141	comp114517_c0	comp114517_c0	Translocon-associated protein subunit beta OS=Canis familiaris GN=SSR2 PE=1 SV=1	PC-3p-305714_6	Protein processing in endoplasmic reticulum	0.464009
ko04141	comp111922_c0	comp111922_c0	18.8 kDa class V heat shock protein OS=Oryza sativa subsp. japonica GN=HSP18.8 PE=2 SV=1	PC-3p-305714_6	Protein processing in endoplasmic reticulum	0.464009
ko04141	comp81062_c0	comp81062_c0	Serine/threonine-protein kinase/endoribonuclease IRE2 OS=Mus musculus GN=Ern2 PE=2 SV=2	PC-5p-468979_4	Protein processing in endoplasmic reticulum	0.464009
ko00500	comp116105_c1	comp116105_c1	Beta-glucosidase 29 OS=Oryza sativa subsp. japonica GN=BGLU29 PE=2 SV=2	osa-MIR444c-p5	Starch and sucrose metabolism	0.467488
ko00500	comp109525_c0	comp109525_c0	Hexokinase-6 OS=Oryza sativa subsp. japonica GN=HXK6 PE=2 SV=1	osa-MIR444c-p5	Starch and sucrose metabolism	0.467488
ko00500	comp107930_c0	comp107930_c0	Cellulose synthase-like protein D4 OS=Oryza sativa subsp. japonica GN=CSLD4 PE=2 SV=1	PC-5p-19523_133	Starch and sucrose metabolism	0.467488
ko04380	comp108894_c0	comp108894_c0	Calcineurin subunit B OS=Naegleria gruberi GN=CNB1 PE=3 SV=1	PC-3p-305714_6	Osteoclast differentiation	0.467743
ko00720	comp119282_c0	comp119282_c0	"Acetate--CoA ligase ACS, chloroplastic/glyoxysomal OS=Arabidopsis thaliana GN=ACS PE=1 SV=1"	hvu-MIR6189-p3_2ss9CT18TG	Carbon fixation pathways in prokaryotes	0.473832
ko04120	comp961896_c0	comp961896_c0	Putative E3 ubiquitin-protein ligase SINA-like 6 OS=Arabidopsis thaliana GN=At5g37870 PE=3 SV=1	PC-3p-305714_6	Ubiquitin mediated proteolysis	0.479242
ko04120	comp102047_c0	comp102047_c0	Constitutive photomorphogenesis protein 10 OS=Arabidopsis thaliana GN=COP10 PE=1 SV=1	PC-3p-305714_6	Ubiquitin mediated proteolysis	0.479242
ko04120	comp102047_c0	comp102047_c0	Constitutive photomorphogenesis protein 10 OS=Arabidopsis thaliana GN=COP10 PE=1 SV=1	PC-3p-305714_6	Ubiquitin mediated proteolysis	0.479242
ko04120	comp1303422_c0	comp1303422_c0	Anaphase-promoting complex subunit cdc20 OS=Dictyostelium discoideum GN=cdc20 PE=1 SV=1	osa-miR172d-5p	Ubiquitin mediated proteolysis	0.479242
ko04920	comp116554_c1	comp116554_c1	"Long chain acyl-CoA synthetase 9, chloroplastic OS=Arabidopsis thaliana GN=LACS9 PE=2 SV=1"	osa-miR169b_L+2R-2	Adipocytokine signaling pathway	0.503255
ko04745	comp108961_c2	comp108961_c2	Actin OS=Brugia malayi PE=1 SV=1	PC-5p-520147_3	Phototransduction - fly	0.503255
ko00480	comp100751_c0	comp100751_c0	"Glucose-6-phosphate 1-dehydrogenase, chloroplastic OS=Spinacia oleracea GN=G6PD PE=2 SV=1"	hvu-MIR6207-p5	Glutathione metabolism	0.504192
ko00480	comp107984_c0	comp107984_c0	Glutathione S-transferase U18 OS=Arabidopsis thaliana GN=GSTU18 PE=2 SV=1	PC-3p-414737_4	Glutathione metabolism	0.504192
ko04142	comp8755_c0	comp8755_c0	Vacuolar protease A OS=Neurospora crassa (strain ATCC 24698 / 74-OR23-1A / CBS 708.71 / DSM 1257 / FGSC 987) GN=pep-4 PE=3 SV=2	sbi-MIR166b-p5_1ss21AG	Lysosome	0.514935
ko04142	comp123829_c0	comp123829_c0	Alpha-N-acetylglucosaminidase OS=Homo sapiens GN=NAGLU PE=1 SV=2	osa-miR172d-5p	Lysosome	0.514935
ko03013	comp125593_c0	comp125593_c0	Nuclear pore membrane glycoprotein 210 OS=Rattus norvegicus GN=Pom210 PE=1 SV=1	osa-MIR812r-p3_2ss5AG17CT	RNA transport	0.527421
ko03013	comp125593_c0	comp125593_c0	Nuclear pore membrane glycoprotein 210 OS=Rattus norvegicus GN=Pom210 PE=1 SV=1	osa-MIR818e-p3_2ss16AG21GA	RNA transport	0.527421
ko03013	comp121805_c0	comp121805_c0	Uncharacterized protein At2g41620 OS=Arabidopsis thaliana GN=At2g41620 PE=2 SV=2	osa-miR167a-5p	RNA transport	0.527421
ko03013	comp125593_c0	comp125593_c0	Nuclear pore membrane glycoprotein 210 OS=Rattus norvegicus GN=Pom210 PE=1 SV=1	osa-MIR812r-p3_2ss12AG21GA	RNA transport	0.527421
ko03013	comp49604_c0	comp49604_c0	Eukaryotic translation initiation factor 3 subunit H OS=Arabidopsis thaliana GN=TIF3H1 PE=2 SV=2	osa-miR172d-5p	RNA transport	0.527421
ko03013	comp115140_c0	comp115140_c0	pinin	osa-miR172d-5p	RNA transport	0.527421
ko03013	comp125593_c0	comp125593_c0	Nuclear pore membrane glycoprotein 210 OS=Rattus norvegicus GN=Pom210 PE=1 SV=1	osa-MIR812e-p3_2ss5AG17CT	RNA transport	0.527421
ko00310	comp459535_c0	comp459535_c0	Dihydrolipoyllysine-residue succinyltransferase component of 2-oxoglutarate dehydrogenase complex OS=Bacillus subtilis (strain 168) GN=odhB PE=3 SV=2	PC-5p-145659_12	Lysine degradation	0.53105
ko00350	comp105180_c1	comp105180_c1	"Aspartate aminotransferase, mitochondrial OS=Arabidopsis thaliana GN=ASP1 PE=1 SV=1"	osa-miR156a_L-1	Tyrosine metabolism	0.53105
ko04972	comp1879373_c0	comp1879373_c0	Sodium/potassium-transporting ATPase subunit alpha-4 OS=Homo sapiens GN=ATP1A4 PE=1 SV=3	osa-miR167d-5p_R+1_1	Pancreatic secretion	0.541732
ko04972	comp1879373_c0	comp1879373_c0	Sodium/potassium-transporting ATPase subunit alpha-4 OS=Homo sapiens GN=ATP1A4 PE=1 SV=3	osa-miR167d-5p_R+1_1	Pancreatic secretion	0.541732
ko04972	comp1879373_c0	comp1879373_c0	Sodium/potassium-transporting ATPase subunit alpha-4 OS=Homo sapiens GN=ATP1A4 PE=1 SV=3	osa-miR167a-5p	Pancreatic secretion	0.541732
ko04972	comp1879373_c0	comp1879373_c0	Sodium/potassium-transporting ATPase subunit alpha-4 OS=Homo sapiens GN=ATP1A4 PE=1 SV=3	osa-miR167d-5p_R+1_2	Pancreatic secretion	0.541732
ko04972	comp1879373_c0	comp1879373_c0	Sodium/potassium-transporting ATPase subunit alpha-4 OS=Homo sapiens GN=ATP1A4 PE=1 SV=3	osa-miR167d-5p_R+1_2	Pancreatic secretion	0.541732
ko04670	comp108961_c2	comp108961_c2	Actin OS=Brugia malayi PE=1 SV=1	PC-5p-520147_3	Leukocyte transendothelial migration	0.546982
ko03022	comp111583_c0	comp111583_c0	Transcription initiation factor TFIID subunit 13 OS=Pongo abelii GN=TAF13 PE=2 SV=1	osa-miR169b_L+2R-2	Basal transcription factors	0.546982
ko04360	comp108894_c0	comp108894_c0	Calcineurin subunit B OS=Naegleria gruberi GN=CNB1 PE=3 SV=1	PC-3p-305714_6	Axon guidance	0.582104
ko04520	comp108961_c2	comp108961_c2	Actin OS=Brugia malayi PE=1 SV=1	PC-5p-520147_3	Adherens junction	0.586897
ko04391	comp108961_c2	comp108961_c2	Actin OS=Brugia malayi PE=1 SV=1	PC-5p-520147_3	Hippo signaling pathway -fly	0.591635
ko00520	comp109525_c0	comp109525_c0	Hexokinase-6 OS=Oryza sativa subsp. japonica GN=HXK6 PE=2 SV=1	osa-MIR444c-p5	Amino sugar and nucleotide sugar metabolism	0.595278
ko00520	comp107930_c0	comp107930_c0	Cellulose synthase-like protein D4 OS=Oryza sativa subsp. japonica GN=CSLD4 PE=2 SV=1	PC-5p-19523_133	Amino sugar and nucleotide sugar metabolism	0.595278
ko04260	comp1879373_c0	comp1879373_c0	Sodium/potassium-transporting ATPase subunit alpha-4 OS=Homo sapiens GN=ATP1A4 PE=1 SV=3	osa-miR167d-5p_R+1_1	Cardiac muscle contraction	0.60095
ko04260	comp1879373_c0	comp1879373_c0	Sodium/potassium-transporting ATPase subunit alpha-4 OS=Homo sapiens GN=ATP1A4 PE=1 SV=3	osa-miR167d-5p_R+1_1	Cardiac muscle contraction	0.60095
ko04260	comp1879373_c0	comp1879373_c0	Sodium/potassium-transporting ATPase subunit alpha-4 OS=Homo sapiens GN=ATP1A4 PE=1 SV=3	osa-miR167a-5p	Cardiac muscle contraction	0.60095
ko04260	comp1879373_c0	comp1879373_c0	Sodium/potassium-transporting ATPase subunit alpha-4 OS=Homo sapiens GN=ATP1A4 PE=1 SV=3	osa-miR167d-5p_R+1_2	Cardiac muscle contraction	0.60095
ko04260	comp1879373_c0	comp1879373_c0	Sodium/potassium-transporting ATPase subunit alpha-4 OS=Homo sapiens GN=ATP1A4 PE=1 SV=3	osa-miR167d-5p_R+1_2	Cardiac muscle contraction	0.60095
ko03020	comp23070_c0	comp23070_c0	DNA-directed RNA polymerase I subunit RPA2 OS=Homo sapiens GN=POLR1B PE=1 SV=2	PC-3p-2836_619	RNA polymerase	0.610055
ko00910	comp118663_c0	comp118663_c0	Asparagine synthetase [glutamine-hydrolyzing] 2 OS=Oryza sativa subsp. japonica GN=Os06g0265000 PE=2 SV=3	zma-miR159c-3p_L-1R-1	Nitrogen metabolism	0.61453
ko00982	comp107984_c0	comp107984_c0	Glutathione S-transferase U18 OS=Arabidopsis thaliana GN=GSTU18 PE=2 SV=1	PC-3p-414737_4	Drug metabolism - cytochrome P450	0.61453
ko00260	comp121734_c1	comp121734_c1	Aspartate-semialdehyde dehydrogenase OS=Synechocystis sp. (strain PCC 6803 / Kazusa) GN=asd PE=3 SV=2	PC-5p-468979_4	"Glycine, serine and threonine metabolism"	0.618954
ko03410	comp114516_c0	comp114516_c0	DNA-3-methyladenine glycosylase 1 OS=Schizosaccharomyces pombe (strain 972 / ATCC 24843) GN=mag1 PE=1 SV=1	bdi-miR444c	Base excision repair	0.623328
ko00980	comp107984_c0	comp107984_c0	Glutathione S-transferase U18 OS=Arabidopsis thaliana GN=GSTU18 PE=2 SV=1	PC-3p-414737_4	Metabolism of xenobiotics by cytochrome P450	0.627653
ko00561	comp119119_c0	comp119119_c0	GDP-mannose-dependent alpha-mannosyltransferase OS=Mycobacterium tuberculosis GN=mgtA PE=1 SV=1	PC-5p-992769_2	Glycerolipid metabolism	0.640333
ko04724	comp108894_c0	comp108894_c0	Calcineurin subunit B OS=Naegleria gruberi GN=CNB1 PE=3 SV=1	PC-3p-305714_6	Glutamatergic synapse	0.644464
ko04720	comp108894_c0	comp108894_c0	Calcineurin subunit B OS=Naegleria gruberi GN=CNB1 PE=3 SV=1	PC-3p-305714_6	Long-term potentiation	0.644464
ko04114	comp108894_c0	comp108894_c0	Calcineurin subunit B OS=Naegleria gruberi GN=CNB1 PE=3 SV=1	PC-3p-305714_6	Oocyte meiosis	0.646001
ko04114	comp1303422_c0	comp1303422_c0	Anaphase-promoting complex subunit cdc20 OS=Dictyostelium discoideum GN=cdc20 PE=1 SV=1	osa-miR172d-5p	Oocyte meiosis	0.646001
ko03018	comp113655_c1	comp113655_c1	DEAD-box ATP-dependent RNA helicase 12 OS=Oryza sativa subsp. japonica GN=Os10g0503700 PE=2 SV=2	osa-MIR444c-p5	RNA degradation	0.65442
ko03018	comp111564_c0	comp111564_c0	ABC transporter I family member 19 OS=Arabidopsis thaliana GN=ABCI19 PE=2 SV=1	zma-miR319a-3p_R+1	RNA degradation	0.65442
ko03015	comp67608_c0	comp67608_c0	Eukaryotic peptide chain release factor subunit 1 OS=Polyandrocarpa misakiensis GN=ERF1 PE=2 SV=1	osa-miR6255_L-3	mRNA surveillance pathway	0.662681
ko03015	comp115140_c0	comp115140_c0	pinin	osa-miR172d-5p	mRNA surveillance pathway	0.662681
ko00071	comp116554_c1	comp116554_c1	"Long chain acyl-CoA synthetase 9, chloroplastic OS=Arabidopsis thaliana GN=LACS9 PE=2 SV=1"	osa-miR169b_L+2R-2	Fatty acid metabolism	0.668283
ko02010	comp116504_c0	comp116504_c0	ABC transporter B family member 19 OS=Arabidopsis thaliana GN=ABCB19 PE=1 SV=1	PC-5p-1654468_1	ABC transporters	0.672096
ko04530	comp108961_c2	comp108961_c2	Actin OS=Brugia malayi PE=1 SV=1	PC-5p-520147_3	Tight junction	0.679593
ko00562	comp99363_c0	comp99363_c0	Inositol-tetrakisphosphate 1-kinase 1 OS=Arabidopsis thaliana GN=ITPK1 PE=2 SV=1	PC-5p-145659_12	Inositol phosphate metabolism	0.683278
ko00562	comp99363_c0	comp99363_c0	Inositol-tetrakisphosphate 1-kinase 1 OS=Arabidopsis thaliana GN=ITPK1 PE=2 SV=1	PC-5p-449879_4	Inositol phosphate metabolism	0.683278
ko03320	comp116554_c1	comp116554_c1	"Long chain acyl-CoA synthetase 9, chloroplastic OS=Arabidopsis thaliana GN=LACS9 PE=2 SV=1"	osa-miR169b_L+2R-2	PPAR signaling pathway	0.690522
ko04390	comp108961_c2	comp108961_c2	Actin OS=Brugia malayi PE=1 SV=1	PC-5p-520147_3	Hippo signaling pathway	0.694082
ko00020	comp459535_c0	comp459535_c0	Dihydrolipoyllysine-residue succinyltransferase component of 2-oxoglutarate dehydrogenase complex OS=Bacillus subtilis (strain 168) GN=odhB PE=3 SV=2	PC-5p-145659_12	Citrate cycle (TCA cycle)	0.701081
ko04070	comp99363_c0	comp99363_c0	Inositol-tetrakisphosphate 1-kinase 1 OS=Arabidopsis thaliana GN=ITPK1 PE=2 SV=1	PC-5p-145659_12	Phosphatidylinositol signaling system	0.704521
ko04070	comp99363_c0	comp99363_c0	Inositol-tetrakisphosphate 1-kinase 1 OS=Arabidopsis thaliana GN=ITPK1 PE=2 SV=1	PC-5p-449879_4	Phosphatidylinositol signaling system	0.704521
ko04722	comp119322_c0	comp119322_c0	Presenilin-like protein At1g08700 OS=Arabidopsis thaliana GN=At1g08700 PE=2 SV=1	PC-5p-145659_12	Neurotrophin signaling pathway	0.714608
ko04722	comp119322_c0	comp119322_c0	Presenilin-like protein At1g08700 OS=Arabidopsis thaliana GN=At1g08700 PE=2 SV=1	PC-5p-19523_133	Neurotrophin signaling pathway	0.714608
ko04510	comp108961_c2	comp108961_c2	Actin OS=Brugia malayi PE=1 SV=1	PC-5p-520147_3	Focal adhesion	0.721142
ko04144	comp113160_c0	comp113160_c0	AP-2 complex subunit mu OS=Dictyostelium discoideum GN=apm2 PE=2 SV=2	osa-miR172a	Endocytosis	0.723219
ko04144	comp123402_c0	comp123402_c0	AP-2 complex subunit alpha-2 OS=Arabidopsis thaliana GN=ALPHAC-AD PE=1 SV=1	PC-5p-200116_9	Endocytosis	0.723219
ko04113	comp1303422_c0	comp1303422_c0	Anaphase-promoting complex subunit cdc20 OS=Dictyostelium discoideum GN=cdc20 PE=1 SV=1	osa-miR172d-5p	Meiosis - yeast	0.73377
ko04020	comp108894_c0	comp108894_c0	Calcineurin subunit B OS=Naegleria gruberi GN=CNB1 PE=3 SV=1	PC-3p-305714_6	Calcium signaling pathway	0.736838
ko03030	comp100068_c0	comp100068_c0	hypothetical protein SORBIDRAFT_02g042013 [Sorghum bicolor]	osa-MIR812r-p3_2ss5AG17CT	DNA replication	0.748762
ko03030	comp100068_c0	comp100068_c0	hypothetical protein SORBIDRAFT_02g042013 [Sorghum bicolor]	osa-MIR812e-p3_2ss5AG17CT	DNA replication	0.748762
ko04066	comp109525_c0	comp109525_c0	Hexokinase-6 OS=Oryza sativa subsp. japonica GN=HXK6 PE=2 SV=1	osa-MIR444c-p5	HIF-1 signaling pathway	0.754522
ko04010	comp108894_c0	comp108894_c0	Calcineurin subunit B OS=Naegleria gruberi GN=CNB1 PE=3 SV=1	PC-3p-305714_6	MAPK signaling pathway	0.757353
ko00680	comp119282_c0	comp119282_c0	"Acetate--CoA ligase ACS, chloroplastic/glyoxysomal OS=Arabidopsis thaliana GN=ACS PE=1 SV=1"	hvu-MIR6189-p3_2ss9CT18TG	Methane metabolism	0.776387
ko00680	comp55404_c0	comp55404_c0	6-phosphofructokinase 6 OS=Arabidopsis thaliana GN=PFK6 PE=1 SV=1	osa-miR396a-3p_R+1	Methane metabolism	0.776387
ko03420	comp100068_c0	comp100068_c0	hypothetical protein SORBIDRAFT_02g042013 [Sorghum bicolor]	osa-MIR812r-p3_2ss5AG17CT	Nucleotide excision repair	0.796136
ko03420	comp100068_c0	comp100068_c0	hypothetical protein SORBIDRAFT_02g042013 [Sorghum bicolor]	osa-MIR812e-p3_2ss5AG17CT	Nucleotide excision repair	0.796136
ko00710	comp105180_c1	comp105180_c1	"Aspartate aminotransferase, mitochondrial OS=Arabidopsis thaliana GN=ASP1 PE=1 SV=1"	osa-miR156a_L-1	Carbon fixation in photosynthetic organisms	0.805398
ko00620	comp119282_c0	comp119282_c0	"Acetate--CoA ligase ACS, chloroplastic/glyoxysomal OS=Arabidopsis thaliana GN=ACS PE=1 SV=1"	hvu-MIR6189-p3_2ss9CT18TG	Pyruvate metabolism	0.82269
ko04111	comp1303422_c0	comp1303422_c0	Anaphase-promoting complex subunit cdc20 OS=Dictyostelium discoideum GN=cdc20 PE=1 SV=1	osa-miR172d-5p	Cell cycle - yeast	0.824742
ko00230	comp23070_c0	comp23070_c0	DNA-directed RNA polymerase I subunit RPA2 OS=Homo sapiens GN=POLR1B PE=1 SV=2	PC-3p-2836_619	Purine metabolism	0.826808
ko00230	comp48242_c0	comp48242_c0	"High affinity cGMP-specific 3&apos;,5&apos;-cyclic phosphodiesterase 9A OS=Homo sapiens GN=PDE9A PE=1 SV=1"	PC-3p-305714_6	Purine metabolism	0.826808
ko04612	comp118702_c0	comp118702_c0	Nuclear transcription factor Y subunit A-5 OS=Arabidopsis thaliana GN=NFYA5 PE=2 SV=1	osa-miR169b	Antigen processing and presentation	0.83846
ko04612	comp118702_c0	comp118702_c0	Nuclear transcription factor Y subunit A-5 OS=Arabidopsis thaliana GN=NFYA5 PE=2 SV=1	osa-miR169b	Antigen processing and presentation	0.83846
ko00360	comp105180_c1	comp105180_c1	"Aspartate aminotransferase, mitochondrial OS=Arabidopsis thaliana GN=ASP1 PE=1 SV=1"	osa-miR156a_L-1	Phenylalanine metabolism	0.870568
ko04910	comp109525_c0	comp109525_c0	Hexokinase-6 OS=Oryza sativa subsp. japonica GN=HXK6 PE=2 SV=1	osa-MIR444c-p5	Insulin signaling pathway	0.872071
ko04810	comp108961_c2	comp108961_c2	Actin OS=Brugia malayi PE=1 SV=1	PC-5p-520147_3	Regulation of actin cytoskeleton	0.877911
ko04110	comp1303422_c0	comp1303422_c0	Anaphase-promoting complex subunit cdc20 OS=Dictyostelium discoideum GN=cdc20 PE=1 SV=1	osa-miR172d-5p	Cell cycle	0.914065
ko00240	comp23070_c0	comp23070_c0	DNA-directed RNA polymerase I subunit RPA2 OS=Homo sapiens GN=POLR1B PE=1 SV=2	PC-3p-2836_619	Pyrimidine metabolism	0.917036
ko00940	comp116105_c1	comp116105_c1	Beta-glucosidase 29 OS=Oryza sativa subsp. japonica GN=BGLU29 PE=2 SV=2	osa-MIR444c-p5	Phenylpropanoid biosynthesis	0.935931
ko03010	comp113147_c0	comp113147_c0	60S ribosomal protein L19-1 OS=Arabidopsis thaliana GN=RPL19A PE=2 SV=1	osa-miR160a-3p_1ss7AG	Ribosome	0.947304
ko03010	comp9846_c0	comp9846_c0	60S ribosomal protein L21 OS=Capra hircus GN=RPL21 PE=2 SV=1	bdi-miR169c-3p_R+1_1ss5GA	Ribosome	0.947304
ko03010	comp106001_c0	comp106001_c0	40S ribosomal protein S4 OS=Oryza sativa subsp. japonica GN=RPS4 PE=2 SV=3	osa-MIR812r-p3_2ss5AG17CT	Ribosome	0.947304
ko03010	comp43669_c0	comp43669_c0	60S ribosomal protein L7a-1 OS=Arabidopsis thaliana GN=RPL7AA PE=1 SV=2	PC-3p-305714_6	Ribosome	0.947304
ko03010	comp2359439_c0	comp2359439_c0	60S ribosomal protein L6 OS=Mesembryanthemum crystallinum GN=RPL6 PE=2 SV=1	PC-3p-305714_6	Ribosome	0.947304
ko03010	comp110463_c0	comp110463_c0	predicted protein [Hordeum vulgare subsp. vulgare]	PC-3p-305714_6	Ribosome	0.947304
ko03010	comp106001_c0	comp106001_c0	40S ribosomal protein S4 OS=Oryza sativa subsp. japonica GN=RPS4 PE=2 SV=3	osa-MIR812e-p3_2ss5AG17CT	Ribosome	0.947304
ko03010	comp779641_c0	comp779641_c0	60S ribosomal protein L4 OS=Prunus armeniaca GN=RPL4 PE=2 SV=1	bdi-miR164a-3p_1ss10TA	Ribosome	0.947304
ko04145	comp108961_c2	comp108961_c2	Actin OS=Brugia malayi PE=1 SV=1	PC-5p-520147_3	Phagosome	0.956062
