# Supplementary material for: Salt-responsive bermudagrass microRNAs and insights into light reaction photosynthetic performance
Source: Front Plant Sci. 2023 Feb 15;14:1141295. doi: 10.3389/fpls.2023.1141295 (PMC9975589; doi:10.3389/fpls.2023.1141295)
Supplement: Supplementary file 9 [file Table_8.xlsx]

## Sheet: Feuil1
microRNA	Forward	Reverse
MIR305714	GCGGCGTTCCTCTCTCCCTTGAA	GTC GTATCCAGTGCAGGGTC
miR156a	GCGGCTGCCTGGCTCCCTGTAT	GTC GTATCCAGTGCAGGGTC
MIR46018	GCGGCTGGAGAAGCAGGGCA	GTATTCGCACTGGATACGACTGCACG
MIR2836	GCGGCTTGGACTGAAGGGTGCT	GTC GTATCCAGTGCAACAGGGAG
miR171f	GCGGCTGCAGTTGCTGCCTCAA	GTC GTATCC AGTGCAGGGTCC
miR319a	GCGGCGCTGACAGAAGAGAGTGAG	GTC GTATCCAGTGCAGGGTCCGA
Universal reverse Primer	CCA GTG CAG GGT CCG AGG TA
5S rRNA	GATTTGTGCGTGTCATCCTTG
Target gene	Forward	Reverse
CYP71D55	GGTCCACACATCTTGGTCGTA	CGGATGGTGTCCAGCGTGTA
Cd5g39865	TCTTCCTTCTCTCCACTGTATCG	GACCCTCTTCAGAGCTCTACTCA
ALDH3F1	ATGGAAGCTAGAATTGAAGGTG	CTAGCTTGTTCCATACTCTTAG
Cd3g62470	GGAAGCCAAGTTACCACCTGAG	GCAAAGTATCAGCAGAAGCCA
SCR	CTGGTACCGTGCCAGAGCTACC	CGCGAATTCCGCCAGATCCCTGA
SRT1	CGCGTCGACCATGTCTTTAGGTTA	CGACCAGGTGCCTAGGTTTCTA
