# Supplementary material for: Salt-responsive bermudagrass microRNAs and insights into light reaction photosynthetic performance
Source: Front Plant Sci. 2023 Feb 15;14:1141295. doi: 10.3389/fpls.2023.1141295 (PMC9975589; doi:10.3389/fpls.2023.1141295)
Supplement: Supplementary file 10 [file Table_9.xlsx]

## Sheet: Feuil1
Length distribution of counts of sequ-seqs and unique sRNAs in this study.
	C198_ck				C198_salt				C43_ck				C43_salt
Length	Total	% of Total	uniq	% of uniq	Total	% of Total	uniq	% of uniq	Total	% of Total	uniq	% of uniq	Total	% of Total	uniq	% of uniq
18	582201	12.47	118587	8.98	349311	7.2	80185	5.15	208395	4.26	45208	2.47	186778	4.18	55831	3.01
19	637930	13.66	138105	10.46	427479	8.81	102454	6.58	286206	5.84	68519	3.74	209685	4.7	70560	3.8
20	681016	14.58	155326	11.77	532807	10.98	136668	8.78	471632	9.63	108808	5.94	285641	6.4	105371	5.68
21	1120506	23.99	262989	19.92	1116018	23	321331	20.64	1091790	22.29	338433	18.46	973513	21.81	360002	19.4
22	656616	14.06	230351	17.45	935309	19.28	356690	22.92	1031775	21.07	420110	22.92	1329076	29.77	514502	27.73
23	421789	9.03	144721	10.96	561401	11.57	187692	12.06	609651	12.45	235709	12.86	541705	12.13	267458	14.41
24	407452	8.72	217025	16.44	589133	12.14	269087	17.29	860842	17.58	506969	27.66	624339	13.99	376593	20.3
25	162656	3.48	53074	4.02	340674	7.02	102432	6.58	337132	6.88	109271	5.96	313399	7.02	105141	5.67
valid reads	4670166		1320178		4852132		1556539		4897423		1833027		4464136		1855458
