# Supplementary material for: Salt-responsive bermudagrass microRNAs and insights into light reaction photosynthetic performance
Source: Front Plant Sci. 2023 Feb 15;14:1141295. doi: 10.3389/fpls.2023.1141295 (PMC9975589; doi:10.3389/fpls.2023.1141295)
Supplement: Supplementary file 11 [file Table_10.xlsx]

## Sheet: Feuil1
Pre-miRNA Index	miRNA_Index	miR_name	miR_seq	len	genomeID	strand	start	end	pre-miRNA_seq	#mir/MIR	mirIDs,	rep_mirID	rep_mirSeq	rep_miRID	rep_miRSeq	type	Sequence in miRbase	group	SS	hairpinLen	CG%	dG	MFEI	C198_ck(raw)	C198_salt(raw)	C43_ck(raw)	C43_salt(raw)	C198_ck(norm)	C198_salt(norm)	C43_ck(norm)	C43_salt(norm)	Expression level
KNOWN
1	1	osa-miR156a_L-1	GACAGAAGAGAGTGAGCAC	19	comp117795_c0	-	1229	1312	GACAGAAGAGAGTGAGCACacggccgggcaccggcgccgacgcgtgccgtcgcggccgcgtgctcgctgctctttctgtcatcc	3	osa-MIR156i,sbi-MIR156g,zma-MIR156l,	osa-MIR156i	ggTGACAGAAGAGAGTGAGCACacggccgggcggaacggcaccggcggatgtgccgtcgcggccgcgtgctcactgctctgtctgtcatc	osa-miR156a	TGACAGAAGAGAGTGAGCAC	5'	Diff	gp1	(((((((((((((((((((.(((((((((...(((((......)))))))).)))))).))))))))).))))).)))))....	80	70.2	-55	0.9	15	6.66667	1.33333	6.16667	10.4019	6.73136	1.34698	7.99824	middle
2	2	ata-miR156a-5p	TGACAGAAGAGAGTGAGCAC	20	comp122815_c0	+	1	95	gatTGACAGAAGAGAGTGAGCACatggcgtgatgaatgacataagtatatgccgtcctcgtcgcgtGCTCACTCCTCTTTCTGTCAGCctctttc	1	ata-MIR156d,	ata-MIR156d	ctcgagagatTGACAGAAGAGAGTGAGCACatggcgtgatgccggcataacatgtatgccgtcttcgccgcgtGCTCACTCCTCTTTCTGTCAGCctctttctct	ata-miR156a-5p	TGACAGAAGAGAGTGAGCAC	5'	Yes	gp1	..(((((((((((((((((((((..((((.((((.(((((....)).)))..))))..))))..)))))))))).)))).)))))))........	85	49.5	-41.2	0.9	1646	1358.17	291.333	1138.67	1141.44	1371.35	294.314	1476.86	high
2	3	ata-miR156d-3p	GCTCACTCCTCTTTCTGTCAGC	22	comp122815_c0	+	1	95	gatTGACAGAAGAGAGTGAGCACatggcgtgatgaatgacataagtatatgccgtcctcgtcgcgtGCTCACTCCTCTTTCTGTCAGCctctttc	1	ata-MIR156d,	ata-MIR156d	ctcgagagatTGACAGAAGAGAGTGAGCACatggcgtgatgccggcataacatgtatgccgtcttcgccgcgtGCTCACTCCTCTTTCTGTCAGCctctttctct	ata-miR156d-3p	GCTCACTCCTCTTTCTGTCAGC	3'	Yes	gp1	..(((((((((((((((((((((..((((.((((.(((((....)).)))..))))..))))..)))))))))).)))).)))))))........	85	49.5	-41.2	0.9	217	229	174	208	150.481	231.222	175.78	269.779	middle
3	4	sbi-miR156a	TGACAGAAGAGAGTGAGCAC	20	comp114592_c1	-	1424	1507	TGACAGAAGAGAGTGAGCACacggcgcggcggtcggcactggacgtgtgtcgcccccgccgcgtgctcgctcctctttctgtca	1	sbi-MIR156a,	sbi-MIR156a	TGACAGAAGAGAGTGAGCACacggcgcgacgaacggcataatatgtatgtcgtcctcgccgcgtgctcacttctctttctgtca	sbi-miR156a	TGACAGAAGAGAGTGAGCAC	5'	Yes	gp1	.(((((((((((((((((((.(((((.((.((.((((((.......))))))))))))))).)))))))))).)))).))))).	82	66.7	-57.3	1	1646	1358.17	291.333	1138.67	1141.44	1371.35	294.314	1476.86	middle
4	5	zma-MIR159d-p5	AGCTGCCGGTTCATGGATACC	21	comp55357_c0	+	50	245	atcgaagagctcccttcgatccaattcaggagggggagtggtcggatgcAGCTGCCGGTTCATGGATACCtatctggtgcagaaatgttccatgttcacctgcacttgcatgggtgtgcatgacccgggagatgaacccaccagcatcttcccctcgtgtTTGGATTGAAGGGAGCTCCtctctctctctctctct	1	zma-MIR159d,	zma-MIR159d	aagaagatgccgatcgatcgaaGAGCTCCCTTCGATCCAATCCaggagggaaagtggtcggctgcagctgccggttcatggatacctctctggtgcagcaatggccgagatgctcacctgcacttgcatgggtgtgcatgacccgggagacgaaccgaccatcatctttccctcgtgCTTGGATTGAAGGGAGCTCCTctctctctctctctcttat	zma-MIR159d-p5	agctgccggttcatggatacc	5'	New	gp1	...((.((((((((((((((((((..((.(((((((((((((.((...((.((.((((.(((((.((((((((..(((((((.................)))))))...)))))))).))))).)))).)).))..)).))))....))))))))).)).)))))))))))))))))).))...............	178	54.1	-102.7	1	3933	1925	162	130	2727.39	1943.68	163.658	168.612	high
4	6	zma-miR159c-3p_L-1R-1	TTGGATTGAAGGGAGCTCC	19	comp55357_c0	+	50	245	atcgaagagctcccttcgatccaattcaggagggggagtggtcggatgcAGCTGCCGGTTCATGGATACCtatctggtgcagaaatgttccatgttcacctgcacttgcatgggtgtgcatgacccgggagatgaacccaccagcatcttcccctcgtgtTTGGATTGAAGGGAGCTCCtctctctctctctctct	1	zma-MIR159d,	zma-MIR159d	aagaagatgccgatcgatcgaaGAGCTCCCTTCGATCCAATCCaggagggaaagtggtcggctgcagctgccggttcatggatacctctctggtgcagcaatggccgagatgctcacctgcacttgcatgggtgtgcatgacccgggagacgaaccgaccatcatctttccctcgtgCTTGGATTGAAGGGAGCTCCTctctctctctctctcttat	zma-miR159c-3p	CTTGGATTGAAGGGAGCTCCT	3'	Diff	gp1	...((.((((((((((((((((((..((.(((((((((((((.((...((.((.((((.(((((.((((((((..(((((((.................)))))))...)))))))).))))).)))).)).))..)).))))....))))))))).)).)))))))))))))))))).))...............	178	54.1	-102.7	1	3141.5	653	965	541.5	2178.51	659.337	974.874	702.332	high
5	7	osa-miR160a-5p	TGCCTGGCTCCCTGTATGCCA	21	comp124691_c0	+	323	408	aTGCCTGGCTCCCTGTATGCCAcacatgtagatcaacacatgacgtggttgcctgctgtgggtgGCGTGCAAGGGGCCAAGCATGc	4	osa-MIR160a,sbi-MIR160b,sbi-MIR160a,zma-MIR160g,	osa-MIR160a	gtgTGCCTGGCTCCCTGTATGCCAcacatgtagaccaacccatggtgtctggttgcctactgggtgGCGTGCAAGGAGCCAAGCATGc	osa-miR160a-5p	TGCCTGGCTCCCTGTATGCCA	5'	Yes	gp1	((((.(((((((.((((((((((.(((((((..((((.(((...))))))).)))).))).)))))))))).))))))).))))..	84	58.1	-45.8	0.9	5041	2364	6988	3345	3495.74	2386.94	7059.5	4338.51	high
5	8	osa-miR160a-3p	GCGTGCAAGGAGCCAAGCATG	21	comp124691_c0	+	323	408	aTGCCTGGCTCCCTGTATGCCAcacatgtagatcaacacatgacgtggttgcctgctgtgggtgGCGTGCAAGGGGCCAAGCATGc	4	osa-MIR160a,sbi-MIR160b,sbi-MIR160a,zma-MIR160g,	osa-MIR160a	gtgTGCCTGGCTCCCTGTATGCCAcacatgtagaccaacccatggtgtctggttgcctactgggtgGCGTGCAAGGAGCCAAGCATGc	osa-miR160a-3p	GCGTGCAAGGAGCCAAGCATG	3'	Yes	gp1	((((.(((((((.((((((((((.(((((((..((((.(((...))))))).)))).))).)))))))))).))))))).))))..	84	58.1	-45.8	0.9	921	880	76	75	638.679	888.539	76.7776	97.2759	middle
6	9	osa-miR168a-5p	TCGCTTGGTGCAGATCGGGAC	21	comp120089_c0	-	1515	1621	ccgccgccgcgccgcctcgggcTCGCTTGGTGCAGATCGGGACccgccgcccgcgcctccgggacggatCCCGCCTTGCACCAAGTGAATcggagccggcgcagcga	9	osa-MIR168a,sbi-MIR168,zma-MIR168a,zma-MIR168b,ata-MIR168,hvu-MIR168,ssp-MIR168a,sof-MIR168a,sof-MIR168b,	osa-MIR168a	cgcctcgggcTCGCTTGGTGCAGATCGGGACccgccgccgccgctgccggggccgGATCCCGCCTTGCACCAAGTGAATcggagccg	osa-miR168a-5p	TCGCTTGGTGCAGATCGGGAC	5'	Yes	gp1	....(((.((((((.(((.(..(((((((((((((..(((((.(((...((((......)))).))).)))))..)))))))))))))..).))).)))))).))).	102	76.6	-69	0.8	2700	1920	2511	1480	1872.35	1938.63	2536.69	1919.58	high
6	10	osa-miR168a-3p_L-3	CCCGCCTTGCACCAAGTGAAT	21	comp120089_c0	-	1515	1621	ccgccgccgcgccgcctcgggcTCGCTTGGTGCAGATCGGGACccgccgcccgcgcctccgggacggatCCCGCCTTGCACCAAGTGAATcggagccggcgcagcga	9	osa-MIR168a,sbi-MIR168,zma-MIR168a,zma-MIR168b,ata-MIR168,hvu-MIR168,ssp-MIR168a,sof-MIR168a,sof-MIR168b,	osa-MIR168a	cgcctcgggcTCGCTTGGTGCAGATCGGGACccgccgccgccgctgccggggccgGATCCCGCCTTGCACCAAGTGAATcggagccg	osa-miR168a-3p	GATCCCGCCTTGCACCAAGTGAAT	3'	Diff	gp1	....(((.((((((.(((.(..(((((((((((((..(((((.(((...((((......)))).))).)))))..)))))))))))))..).))).)))))).))).	102	76.6	-69	0.8	4679	2058	3131	1995	3244.71	2077.97	3163.04	2587.54	high
7	11	osa-miR171c-5p_1ss10TC	GGATATTGGCGCGGTTCAATC	21	comp66672_c0	+	98	188	aacgGGATATTGGCGCGGTTCAATCagaaagcttgtgctcccaaggggaggggctccactcttTGATTGAGCCGTGCCAATATCacgtcgc	5	osa-MIR171c,osa-MIR171b,bdi-MIR171c,sbi-MIR171k,zma-MIR171b,	osa-MIR171c	gtgggaacgGGATATTGGTGCGGTTCAATCagaaagcttgtgctccgaaggcgaggggctccactcttTGATTGAGCCGTGCCAATATCacgtcgcctt	osa-miR171c-5p	GGATATTGGTGCGGTTCAATC	5'	Diff	gp1	.(((.(((((((((((((((((((((((.((.....(((((........)))))....)).))))))))))))))))))))))).)))...	87	54.9	-49.5	1	24	5	7	4	16.6431	5.04852	7.07162	5.18805	middle
7	12	osa-miR171b	TGATTGAGCCGTGCCAATATC	21	comp66672_c0	+	98	188	aacgGGATATTGGCGCGGTTCAATCagaaagcttgtgctcccaaggggaggggctccactcttTGATTGAGCCGTGCCAATATCacgtcgc	5	osa-MIR171c,osa-MIR171b,bdi-MIR171c,sbi-MIR171k,zma-MIR171b,	osa-MIR171b	gcgacgacgggatattggggcggttcaatcagaaagcttgtgctccggaagcgaggagctctactctttTGATTGAGCCGTGCCAATATCacgtcgcatc	osa-miR171b	TGATTGAGCCGTGCCAATATC	3'	Yes	gp1	.(((.(((((((((((((((((((((((.((.....(((((........)))))....)).))))))))))))))))))))))).)))...	87	54.9	-49.5	1	18213	7960	22696	7114	12630	8037.24	22928.2	9226.94	high
8	13	zma-MIR319d-p5	AGCTGCCGACTCATTCACCCA	21	comp124376_c0	+	186	371	ccggagggaagagagcgtccttcagtccactcaggggcggtgtgcgtcgaattAGCTGCCGACTCATTCACCCAcatgccaaacaaacgggcatggaaagagctcgcttagcagatgagtgaatgaagcgggaggtaaagcttcgatctcgcaccatctttgcTTGGACTGAAGGGTGCTCCCTcc	1	zma-MIR319d,	zma-MIR319d	tggtcgccggccggatggaagAGAGCGTCCTTCAGTCCACTCaggggcggtgctagggtcggattagctgccgactcattcacccacatgccaagcaaacggccatggaaacgagcttcgcagatgagtgaatgaagcgggaggtaaaagcttcgatctcgcaccgtctttgcTTGGACTGAAGGGTGCTCCCtccgatcctttccttgttt	zma-MIR319d-p5	agctgccgactcattcaccca	5'	New	gp1	..(((((((.....((..(((((((((((..((..(..((((((.(((((((((.((.(((..((((((((.((((((((.........))))))......(((.....)))...)).))))))))..))).)).)))...))))))..))))))..)..))..)))))))))))..)))))))))	184	55.9	-89.8	0.9	2262	2488	105	53	1568.61	2512.14	106.074	68.7416	high
8	14	zma-miR319a-3p_R+1	TTGGACTGAAGGGTGCTCCCT	21	comp124376_c0	+	186	371	ccggagggaagagagcgtccttcagtccactcaggggcggtgtgcgtcgaattAGCTGCCGACTCATTCACCCAcatgccaaacaaacgggcatggaaagagctcgcttagcagatgagtgaatgaagcgggaggtaaagcttcgatctcgcaccatctttgcTTGGACTGAAGGGTGCTCCCTcc	1	zma-MIR319d,	zma-MIR319d	tggtcgccggccggatggaagAGAGCGTCCTTCAGTCCACTCaggggcggtgctagggtcggattagctgccgactcattcacccacatgccaagcaaacggccatggaaacgagcttcgcagatgagtgaatgaagcgggaggtaaaagcttcgatctcgcaccgtctttgcTTGGACTGAAGGGTGCTCCCtccgatcctttccttgttt	zma-miR319a-3p	TTGGACTGAAGGGTGCTCCC	3'	Diff	gp1	..(((((((.....((..(((((((((((..((..(..((((((.(((((((((.((.(((..((((((((.((((((((.........))))))......(((.....)))...)).))))))))..))).)).)))...))))))..))))))..)..))..)))))))))))..)))))))))	184	55.9	-89.8	0.9	5412.5	3362	4279	965.5	3753.37	3394.62	4322.78	1252.27	high
9	15	bdi-MIR444d-p5_1ss20TC	GCTAGAGGCAGCAACTGCACA	21	comp122404_c1	+	434	566	ttgatgcaaagggcggtgataaGCTAGAGGCAGCAACTGCACAtcttgcaagaaaattggtttgcagaccataccgatgattttcttgcaagttgTGCAGTTGTTGTCTCAAGCTTgctgcctccctttgcca	6	osa-MIR444b,bdi-MIR444c,bdi-MIR444d,zma-MIR444b,zma-MIR444a,ssp-MIR444c,	bdi-MIR444d	gcaagtggaggcggcaagctagaggcagcaactgcataacgtgcaagaaaatcgtttcgggccataccgatgattttcttgcaagttgTGCAGTTGTTGTCTCAAGCTTgctgcctccctttgc	bdi-MIR444d-p5	gctagaggcagcaactgcata	5'	New	gp1	.....((((((((.(((..((((((.(((((((((((((((((.(((((((((((((((((.((.....)).)))...)))))))))))))).))))))))))))))))).))))))..))).))))))))..	126	46.6	-80.5	1.3	1290	562	515	309	894.567	567.454	520.269	400.777	middle
9	16	bdi-miR444c	TGCAGTTGTTGTCTCAAGCTT	21	comp122404_c1	+	434	566	ttgatgcaaagggcggtgataaGCTAGAGGCAGCAACTGCACAtcttgcaagaaaattggtttgcagaccataccgatgattttcttgcaagttgTGCAGTTGTTGTCTCAAGCTTgctgcctccctttgcca	6	osa-MIR444b,bdi-MIR444c,bdi-MIR444d,zma-MIR444b,zma-MIR444a,ssp-MIR444c,	bdi-MIR444d	gcaagtggaggcggcaagctagaggcagcaactgcataacgtgcaagaaaatcgtttcgggccataccgatgattttcttgcaagttgTGCAGTTGTTGTCTCAAGCTTgctgcctccctttgc	bdi-miR444c	TGCAGTTGTTGTCTCAAGCTT	3'	Yes	gp1	.....((((((((.(((..((((((.(((((((((((((((((.(((((((((((((((((.((.....)).)))...)))))))))))))).))))))))))))))))).))))))..))).))))))))..	126	46.6	-80.5	1.3	14129	6950	14128	5333	9797.93	7017.44	14272.6	6916.97	high
10	17	bdi-MIR5056-p5_1ss2AT	CTGGTTCTACATTTGTTTGAATA	23	comp122148_c2	+	8032	8175	ctcaattcgggaggaagaaccggtaataagcacaaaaccatccattCTGGTTCTACATTTGTTTGAATAaaatgtttcgccaattgcattcgtctaattaaaaaaacttttcttattcgtctttttctatcttcccattcatct	1	bdi-MIR5056,	bdi-MIR5056	ctcaatttgggAGGAAGAACCGGTAATAAGCAaaaaaccatccattcaggttctacatttgtttgaataaaatgtttcgccaattgcatgcgtctaatcaaaaaaacttttcttattcatctttttctatcttcccattcatct	bdi-MIR5056-p5	caggttctacatttgtttgaata	5'	New	gp1	........(((((((((((...(((((..((....(((((.......)))))..((((((.........))))))...))..)))))...((..(((..(((.....)))..)))..)).....)))).)))))))........	21	34	-24.6	0.5	1	0	0	0	0.693463	0	0	0	low
11	18	hvu-MIR6189-p5_2ss7TC18CG	ATCTACCTGCCGATGCTGATGGA	23	comp117111_c0	+	2052	2202	aaaaggtgatgctgtggtgATCTACCTGCCGATGCTGATGGAattgccgattgcaatgcttgcctgtgcccgaatcggtgctgttCACTCTGTTGTGTTTGCGGGCTtttctgccgaagcactagcccaaagaatcattgactgcaagcct	1	hvu-MIR6189,	hvu-MIR6189	gggttgaaaaAGGTGATGCTGTGGTGATCTacttgccgatgctcatggagctgcctattgcaatgcttgcatgcgcccgcattggtgctgttcactctgtcgtgtttgctggcttctctgccgatgcaatagcccagaggatcactgactgcaagcct	hvu-MIR6189-p5	ATCTacttgccgatgctcatgga	5'	New	gp1	.........(((..(((..(((((...((....))...))).))..)))...)))..((((((..(..((......))..).((((.....((((((((((((((....)))))..)))))).))).....))))........))))))..	46	51	-39.8	0.5	0	0	1	1	0	0	1.01023	1.29701	low
11	19	hvu-MIR6189-p3_2ss9CT18TG	CACTCTGTTGTGTTTGCGGGCT	22	comp117111_c0	+	2052	2202	aaaaggtgatgctgtggtgATCTACCTGCCGATGCTGATGGAattgccgattgcaatgcttgcctgtgcccgaatcggtgctgttCACTCTGTTGTGTTTGCGGGCTtttctgccgaagcactagcccaaagaatcattgactgcaagcct	1	hvu-MIR6189,	hvu-MIR6189	gggttgaaaaAGGTGATGCTGTGGTGATCTacttgccgatgctcatggagctgcctattgcaatgcttgcatgcgcccgcattggtgctgttcactctgtcgtgtttgctggcttctctgccgatgcaatagcccagaggatcactgactgcaagcct	hvu-MIR6189-p3	cactctgtcgtgtttgctggct	3'	New	gp1	.........(((..(((..(((((...((....))...))).))..)))...)))..((((((..(..((......))..).((((.....((((((((((((((....)))))..)))))).))).....))))........))))))..	46	51	-39.8	0.5	0	0	1	0	0	0	1.01023	0	low
12	20	hvu-MIR6207-p5	ACATGGGCGTGAAGGTGG	18	comp115089_c0	+	996	1111	gtgggccACATGGGCGTGCAGGTGGccaaggccatgggccaccacgtgacggtgatcagctcgtcgaacaagaagcgcgccgaggccatggacgacctgggcgcggacgcgtacct	1	hvu-MIR6207,	hvu-MIR6207	cacgagggtgggccacatgggcgtgaaggtggccaagtccatgggccaccacgtgacggtgatcagctcgtccaacaagaagcgggccgaggccgTGGACGACCTGGGCGCCGACGagtacctcgt	hvu-MIR6207-p5	acatgggcgtgaaggtgg	5'	New	gp1	...((((.....(((((((.(((((((.........)))))))....((((((.....)).)))).........)))))))..))))...........((((((....)))).)).	84	68.1	-48.6	0.6	0	1	0	0	0	1.0097	0	0	low
1	1	osa-miR156a_R+1	TGACAGAAGAGAGTGAGCACC	21	comp114592_c1	-	1341	1466	atacggccttgagagatTGACAGAAGAGAGTGAGCACAcggcgcggcggtcggcactggacgtgtgtcgcccccgccgcgtGCTCGCTCCTCTTTCTGTCAGCctctctcttgtccagggccggga	30	osa-MIR156j,osa-MIR156a,osa-MIR156i,osa-MIR156d,osa-MIR156l,osa-MIR156e,bdi-MIR156c,bdi-MIR156b,bdi-MIR156d,bdi-MIR156g,bdi-MIR156h,bdi-MIR156f,sbi-MIR156g,sbi-MIR156i,sbi-MIR156f,sbi-MIR156e,sbi-MIR156h,zma-MIR156d,zma-MIR156e,zma-MIR156l,zma-MIR156b,zma-MIR156i,zma-MIR156a,zma-MIR156f,zma-MIR156g,zma-MIR156k,zma-MIR156h,ata-MIR156d,ata-MIR156c,ssp-MIR156,	osa-MIR156e	ggcgcgaggTGACAGAAGAGAGTGAGCACacggccgggcgtgacggcaccggcgggcgtgccgtcgcggccgcgtgctcactgctctttctgtcatccggtgcc	osa-miR156a	TGACAGAAGAGAGTGAGCAC	5'	Diff	gp2	...((((((((((((..((((((((((((((((((((.(((((.((.((.((((((.......))))))))))))))).)))))))))).)))).))))))..)))))........)))))))...	120	64.3	-77.8	1	8.5	9.5	2.5	7.5	5.89443	9.59219	2.52558	9.72759	low
1	2	osa-miR156j-3p	GCTCGCTCCTCTTTCTGTCAGC	22	comp114592_c1	-	1341	1466	atacggccttgagagatTGACAGAAGAGAGTGAGCACAcggcgcggcggtcggcactggacgtgtgtcgcccccgccgcgtGCTCGCTCCTCTTTCTGTCAGCctctctcttgtccagggccggga	30	osa-MIR156j,osa-MIR156a,osa-MIR156i,osa-MIR156d,osa-MIR156l,osa-MIR156e,bdi-MIR156c,bdi-MIR156b,bdi-MIR156d,bdi-MIR156g,bdi-MIR156h,bdi-MIR156f,sbi-MIR156g,sbi-MIR156i,sbi-MIR156f,sbi-MIR156e,sbi-MIR156h,zma-MIR156d,zma-MIR156e,zma-MIR156l,zma-MIR156b,zma-MIR156i,zma-MIR156a,zma-MIR156f,zma-MIR156g,zma-MIR156k,zma-MIR156h,ata-MIR156d,ata-MIR156c,ssp-MIR156,	osa-MIR156j	ttggggcggggcgggatcgagcatatgaaaggcgagattgtTGACAGAAGAGAGTGAGCACacggcgcggcggctagccatcggcgggatgcctgcccccgccgcgtGCTCGCTCCTCTTTCTGTCAGCatctctcatcactccctcccgcatcccccgccccga	osa-miR156j-3p	GCTCGCTCCTCTTTCTGTCAGC	3'	Yes	gp2	...((((((((((((..((((((((((((((((((((.(((((.((.((.((((((.......))))))))))))))).)))))))))).)))).))))))..)))))........)))))))...	120	64.3	-77.8	1	93	143	86	133.5	64.492	144.388	86.8799	173.151	middle
2	3	osa-miR156a_L-1R+1	GACAGAAGAGAGTGAGCACC	20	comp117795_c0	-	1110	1193	GACAGAAGAGAGTGAGCACAcggccgggcaccggcgccgacgcgtgccgtcgcggccgcgtGCTCGCTGCTCTTTCTGTCATCc	7	osa-MIR156e,osa-MIR156j,bdi-MIR156f,sbi-MIR156h,sbi-MIR156e,zma-MIR156h,zma-MIR156k,	osa-MIR156j	ttggggcggggcgggatcgagcatatgaaaggcgagattgtTGACAGAAGAGAGTGAGCACacggcgcggcggctagccatcggcgggatgcctgcccccgccgcgtGCTCGCTCCTCTTTCTGTCAGCatctctcatcactccctcccgcatcccccgccccga	osa-miR156a	TGACAGAAGAGAGTGAGCAC	5'	Diff	gp2	(((((((((((((((((((.(((((((((...(((((......)))))))).)))))).))))))))).))))).)))))....	80	70.2	-55	0.9	0	0	0.5	0	0	0	0.505116	0	low
2	4	osa-miR156j-3p_2ss8CG21GT	GCTCGCTGCTCTTTCTGTCATC	22	comp117795_c0	-	1110	1193	GACAGAAGAGAGTGAGCACAcggccgggcaccggcgccgacgcgtgccgtcgcggccgcgtGCTCGCTGCTCTTTCTGTCATCc	7	osa-MIR156e,osa-MIR156j,bdi-MIR156f,sbi-MIR156h,sbi-MIR156e,zma-MIR156h,zma-MIR156k,	osa-MIR156j	ttggggcggggcgggatcgagcatatgaaaggcgagattgtTGACAGAAGAGAGTGAGCACacggcgcggcggctagccatcggcgggatgcctgcccccgccgcgtGCTCGCTCCTCTTTCTGTCAGCatctctcatcactccctcccgcatcccccgccccga	osa-miR156j-3p	GCTCGCTCCTCTTTCTGTCAGC	3'	Diff	gp2	(((((((((((((((((((.(((((((((...(((((......)))))))).)))))).))))))))).))))).)))))....	80	70.2	-55	0.9	171	149	21	183.5	118.582	150.446	21.2149	238.002	middle
3	5	osa-miR156a_L+1	CTGACAGAAGAGAGTGAGCAC	21	comp64659_c0	-	1	179	cggctgtggtggcggtggtttacatggctgaCTGACAGAAGAGAGTGAGCACacagcggcagactgcatcgctttgcgacctcggcagctcacgattgaatgatgcagctactgctgcgtGCTCACTTCTCTCTCTGTCAGTcctctctcagcctcgccctgtcacaccactcgccagg	23	osa-MIR156g,osa-MIR156b,osa-MIR156c,osa-MIR156a,osa-MIR156l,bdi-MIR156f,bdi-MIR156e,bdi-MIR156i,bdi-MIR156b,sbi-MIR156i,sbi-MIR156f,sbi-MIR156c,zma-MIR156a,zma-MIR156f,zma-MIR156g,zma-MIR156c,ata-MIR156b,ata-MIR156e,ata-MIR156a,tae-MIR156,hvu-MIR156b,ssp-MIR156,sof-MIR156,	osa-MIR156a	ggagggTGACAGAAGAGAGTGAGCACacgtggttgtttccttgcataaatgatgcctatgcttggagctacgcgtgctcacttctctctctgtcacctcc	osa-miR156a	TGACAGAAGAGAGTGAGCAC	5'	Diff	gp2	.(((.((((((((((.(((......(((((((((((((((((((((((((((.((((((.((.((((((((.....(((..(((........))))))..)))))))))).)))))).)))))))).))))).)))))))))).......))))..)))))))..))))))..)))...	175	58.7	-90.8	0.9	18.5	18.5	8	31.5	12.8291	18.6795	8.08186	40.8559	middle
3	6	osa-miR156c-3p	GCTCACTTCTCTCTCTGTCAGC	22	comp64659_c0	-	1	179	cggctgtggtggcggtggtttacatggctgaCTGACAGAAGAGAGTGAGCACacagcggcagactgcatcgctttgcgacctcggcagctcacgattgaatgatgcagctactgctgcgtGCTCACTTCTCTCTCTGTCAGTcctctctcagcctcgccctgtcacaccactcgccagg	23	osa-MIR156g,osa-MIR156b,osa-MIR156c,osa-MIR156a,osa-MIR156l,bdi-MIR156f,bdi-MIR156e,bdi-MIR156i,bdi-MIR156b,sbi-MIR156i,sbi-MIR156f,sbi-MIR156c,zma-MIR156a,zma-MIR156f,zma-MIR156g,zma-MIR156c,ata-MIR156b,ata-MIR156e,ata-MIR156a,tae-MIR156,hvu-MIR156b,ssp-MIR156,sof-MIR156,	osa-MIR156c	ggaggaagagaggggtgagaggtgaggcTGACAGAAGAGAGTGAGCACacatggtgactttcttgcatgctgaatggactcatgcttgaagctatgtgtGCTCACTTCTCTCTCTGTCAGCcatttgatctctctttctctctttctcc	osa-miR156c-3p	GCTCACTTCTCTCTCTGTCAGC	3'	Yes	gp2	.(((.((((((((((.(((......(((((((((((((((((((((((((((.((((((.((.((((((((.....(((..(((........))))))..)))))))))).)))))).)))))))).))))).)))))))))).......))))..)))))))..))))))..)))...	175	58.7	-90.8	0.9	317	409	97	323	219.828	412.969	97.9925	418.935	middle
4	7	osa-miR156k_L+1R-1_1ss12GT	TTGACAGAAGATAGAGAGCAC	21	comp9395_c0	+	14	102	tgTTGACAGAAGATAGAGAGCACagatggcgaggtgcacatataggccagcacctcggttcctttgtgctctctatacttctgtcatca	9	osa-MIR156j,osa-MIR156k,bdi-MIR156a,bdi-MIR156j,sbi-MIR156d,zma-MIR156j,far-MIR156a,far-MIR156b,far-MIR529,	osa-MIR156k	ttgagagtgaTGACAGAAGAGAGAGAGCACAacccggcagcagcgacgacggcggtcgcttctgccagggccgtgtgctctctgatctatctgtcattgccgtcca	osa-miR156k	TGACAGAAGAGAGAGAGCACA	5'	Diff	gp2	.(.(((((((((((((((((((((((.((((((((((............))))))))...)))))))))))))))).))))))))).).	87	48.3	-51.9	1.2	724	307	352	613	502.067	309.979	355.602	795.068	middle
5	8	bdi-MIR159a-p5_1ss9AG	AGGAGGGGGAGTGGTCGGATGC	22	comp55357_c0	+	50	233	atcgaagagctcccttcgatccaattcAGGAGGGGGAGTGGTCGGATGCagctgccggttcatggatacctatctggtgcagaaatgttccatgttcacctgcacttgcatgggTGTGCATGACCCGGGAGATGaacccaccagcatcttcccctcgtgtttggattgaagggagctcctctct	27	osa-MIR159c,osa-MIR159d,osa-MIR159b,osa-MIR159a,osa-MIR159e,osa-MIR159f,bdi-MIR159a,bdi-MIR159b,sbi-MIR159b,sbi-MIR159a,zma-MIR159c,zma-MIR159j,zma-MIR159k,zma-MIR159f,zma-MIR159b,zma-MIR159a,zma-MIR159g,tae-MIR159b,tae-MIR159a,hvu-MIR159b,hvu-MIR159a,ssp-MIR159a,sof-MIR159c,sof-MIR159b,sof-MIR159d,sof-MIR159a,far-MIR159,	bdi-MIR159a	gggcaagcgaaagatatagacaagaagaagAGCTCCCTTCGATCCAATCcaggaggggaagtggtcggatgcagctgccggttcatggatacctgtctggtgcatgcagtgtggtaatagcctgcgcacctgcatcggtttgcatgacccgggagatgaacctgccagcgtctttccctcgtgCTTGGATTGAAGGGAGCTCTctctcccccctctctctctctccctctctct	bdi-MIR159a-p5	aggaggggaagtggtcggatgc	5'	New	gp2	...((.((((((((((((((((((..((.(((((((((((((.((...((.((.((((.(((((.((((((((..(((((((.................)))))))...)))))))).))))).)))).)).))..)).))))....))))))))).)).)))))))))))))))))).))...	178	54.3	-102.7	1	15	7	6	1	10.4019	7.06793	6.06139	1.29701	middle
5	9	sbi-MIR159b-p3	TGTGCATGACCCGGGAGATG	20	comp55357_c0	+	50	233	atcgaagagctcccttcgatccaattcAGGAGGGGGAGTGGTCGGATGCagctgccggttcatggatacctatctggtgcagaaatgttccatgttcacctgcacttgcatgggTGTGCATGACCCGGGAGATGaacccaccagcatcttcccctcgtgtttggattgaagggagctcctctct	27	osa-MIR159c,osa-MIR159d,osa-MIR159b,osa-MIR159a,osa-MIR159e,osa-MIR159f,bdi-MIR159a,bdi-MIR159b,sbi-MIR159b,sbi-MIR159a,zma-MIR159c,zma-MIR159j,zma-MIR159k,zma-MIR159f,zma-MIR159b,zma-MIR159a,zma-MIR159g,tae-MIR159b,tae-MIR159a,hvu-MIR159b,hvu-MIR159a,ssp-MIR159a,sof-MIR159c,sof-MIR159b,sof-MIR159d,sof-MIR159a,far-MIR159,	sbi-MIR159b	tgaatgaagatatgaagaagaagacgacgacgatgaagaaggcgaagaaaagcgaacaaagagctcccttcgatccaatccaggaggggaagtggtcggttgcagctgccggttcatggatgcctctctggtgcagcaatgactgatgctcacctgcacttgcatgggtgtgcatgacccgggagatgaacccaccatcatctttccctcgtgCTTGGATTGAAGGGAGCTCCTctctctttctctctttctc	sbi-MIR159b-p3	tgtgcatgacccgggagatg	3'	New	gp2	...((.((((((((((((((((((..((.(((((((((((((.((...((.((.((((.(((((.((((((((..(((((((.................)))))))...)))))))).))))).)))).)).))..)).))))....))))))))).)).)))))))))))))))))).))...	178	54.3	-102.7	1	1465	606	130	98	1015.92	611.881	131.33	127.107	middle
6	10	osa-miR160a-5p_L+2	CATGCCTGGCTCCCTGTATGCCA	23	comp124691_c0	+	314	415	ttggtgtgCATGCCTGGCTCCCTGTATGCCAcacatgtagatcaacacatgacgtggttgcctgctgtgggtgGCGTGCAAGGGGCCAAGCATGcatgcatg	15	osa-MIR160b,osa-MIR160d,osa-MIR160e,bdi-MIR160f,bdi-MIR160b,bdi-MIR160c,bdi-MIR160e,bdi-MIR160a,zma-MIR160d,zma-MIR160a,zma-MIR160b,zma-MIR160e,ata-MIR160a,tae-MIR160,far-MIR160,	osa-MIR160d	ggggataTGCCTGGCTCCCTGTATGCCActcgcgtagctgccaaactcagttgaaacaactgccttctcccggcgagattcaggcattgtgttcgtacgtttggctctactgcggatgGCGTGCGAGGAGCCAAGCATGacc	osa-miR160a-5p	TGCCTGGCTCCCTGTATGCCA	5'	Diff	gp2	...(..(((((((.(((((((.((((((((((.(((((((..((((.(((...))))))).)))).))).)))))))))).))))))).)))))))..)...	96	56.9	-58.4	1	2.5	0.5	4	7.5	1.73366	0.504852	4.04093	9.72759	low
6	11	osa-miR160a-3p_1ss11AG	GCGTGCAAGGGGCCAAGCATG	21	comp124691_c0	+	314	415	ttggtgtgCATGCCTGGCTCCCTGTATGCCAcacatgtagatcaacacatgacgtggttgcctgctgtgggtgGCGTGCAAGGGGCCAAGCATGcatgcatg	15	osa-MIR160b,osa-MIR160d,osa-MIR160e,bdi-MIR160f,bdi-MIR160b,bdi-MIR160c,bdi-MIR160e,bdi-MIR160a,zma-MIR160d,zma-MIR160a,zma-MIR160b,zma-MIR160e,ata-MIR160a,tae-MIR160,far-MIR160,	osa-MIR160b	aaggtttggttttgatcggcttgagagcgTGCCTGGCTCCCTGTATGCCActcatgtagcccaatccatggtgtgtttggatgctgtgggtgGCGTGCAAGGAGCCAAGCATGcgtgccatgatctctctttctgcctt	osa-miR160a-3p	GCGTGCAAGGAGCCAAGCATG	3'	Diff	gp2	...(..(((((((.(((((((.((((((((((.(((((((..((((.(((...))))))).)))).))).)))))))))).))))))).)))))))..)...	96	56.9	-58.4	1	937.5	729.5	90	75	650.121	736.579	90.9209	97.2759	middle
7	12	osa-miR160a-5p_L+2R-1	TGTGCCTGGCTCCCTGTATGCC	22	comp99095_c1	-	115	240	aaggggaTATGCCTGGCTCCCTGTATGCCactcgcgtagctgccaactcagtttagctctcccagctgttgggcgtgtacgttggctctaccgcggatgGCGTGCGAGGAGCCAAGCATGaccgcc	27	osa-MIR160b,osa-MIR160d,osa-MIR160a,osa-MIR160e,osa-MIR160c,osa-MIR160f,bdi-MIR160a,bdi-MIR160d,bdi-MIR160c,bdi-MIR160f,bdi-MIR160e,sbi-MIR160c,sbi-MIR160e,sbi-MIR160f,sbi-MIR160d,zma-MIR160e,zma-MIR160d,zma-MIR160b,zma-MIR160c,zma-MIR160f,zma-MIR160a,ata-MIR160a,ata-MIR160b,ata-MIR160c,tae-MIR160,far-MIR160,ttu-MIR160,	osa-MIR160c	ggaatgTGCCTGGCTCCCTGTATGCCActcatctagagcaacaaacttctgcgagaggttgcctatgatggatgGCGTGCACGGAGCCAAGCATAttcc	osa-miR160a-5p	TGCCTGGCTCCCTGTATGCCA	5'	Diff	gp2	..((((..((((.(((((((..((((((((..(((((((..((((((.((((..(((..........)))..)).))...)))))).))).))))..))))))))..))))))).))))..)).))	124	61.1	-63.6	0.8	177.5	131.5	218	88.5	123.09	132.776	220.231	114.786	middle
7	13	osa-miR160a-3p_1ss7AG	GCGTGCGAGGAGCCAAGCATG	21	comp99095_c1	-	115	240	aaggggaTATGCCTGGCTCCCTGTATGCCactcgcgtagctgccaactcagtttagctctcccagctgttgggcgtgtacgttggctctaccgcggatgGCGTGCGAGGAGCCAAGCATGaccgcc	27	osa-MIR160b,osa-MIR160d,osa-MIR160a,osa-MIR160e,osa-MIR160c,osa-MIR160f,bdi-MIR160a,bdi-MIR160d,bdi-MIR160c,bdi-MIR160f,bdi-MIR160e,sbi-MIR160c,sbi-MIR160e,sbi-MIR160f,sbi-MIR160d,zma-MIR160e,zma-MIR160d,zma-MIR160b,zma-MIR160c,zma-MIR160f,zma-MIR160a,ata-MIR160a,ata-MIR160b,ata-MIR160c,tae-MIR160,far-MIR160,ttu-MIR160,	osa-MIR160a	gtgTGCCTGGCTCCCTGTATGCCAcacatgtagaccaacccatggtgtctggttgcctactgggtgGCGTGCAAGGAGCCAAGCATGc	osa-miR160a-3p	GCGTGCAAGGAGCCAAGCATG	3'	Diff	gp2	..((((..((((.(((((((..((((((((..(((((((..((((((.((((..(((..........)))..)).))...)))))).))).))))..))))))))..))))))).))))..)).))	124	61.1	-63.6	0.8	169.5	43.5	11	22	117.542	43.9221	11.1126	28.5343	middle
8	14	zma-miR162-5p	GGGCGCAGTGGTTTATCGATC	21	comp101197_c0	+	352	498	gtcagtggtggctGGGCGCAGTGGTTTATCGATCtcttccctgccttgtgctcatcgagtggtggttgcttttctgggagatgtctcttgcagcagacaacaacgctggaatcgaTCGATAAACCTCTGCATCCAGctctctctttg	5	osa-MIR162b,osa-MIR162a,bdi-MIR162,sbi-MIR162,zma-MIR162,	zma-MIR162	ctGGGCGCAGTGGTTTATCGATCtcttccttgccttgtgctggtccggccgggagtggtggttcaagcgttttattgttgcagcagctcgcaaacaacgcgggaatcggTCGATAAACCTCTGCATCCAg	zma-miR162-5p	GGGCGCAGTGGTTTATCGATC	5'	Yes	gp2	...((.(..((((((..((((.((((((((((((..((((..((.((((((((...)))).((.(((((......((((....))))..)))))..)).)))).)).))))..)))))))))))).))))..))))))..).))...	141	52.4	-60.3	0.8	86	61	11	10	59.6378	61.5919	11.1126	12.9701	middle
8	15	osa-miR162b_1ss8GA	TCGATAAACCTCTGCATCCAG	21	comp101197_c0	+	352	498	gtcagtggtggctGGGCGCAGTGGTTTATCGATCtcttccctgccttgtgctcatcgagtggtggttgcttttctgggagatgtctcttgcagcagacaacaacgctggaatcgaTCGATAAACCTCTGCATCCAGctctctctttg	5	osa-MIR162b,osa-MIR162a,bdi-MIR162,sbi-MIR162,zma-MIR162,	osa-MIR162b	tgggtgatgcctgggcgcagtggtttatcgatctcttccctgccttgtgctgctccgatcgatgcccgtgctgattcttgataatatacaacgcaggaatcgaTCGATAAGCCTCTGCATCCAGatctcacttt	osa-miR162b	TCGATAAGCCTCTGCATCCAG	3'	Diff	gp2	...((.(..((((((..((((.((((((((((((..((((..((.((((((((...)))).((.(((((......((((....))))..)))))..)).)))).)).))))..)))))))))))).))))..))))))..).))...	141	52.4	-60.3	0.8	220	175	184	144	152.562	176.698	185.883	186.77	middle
9	16	osa-miR164a	TGGAGAAGCAGGGCACGTGCA	21	comp1178870_c0	+	32	170	tcagtgacaaggaccacgtTGGAGAAGCAGGGCACGTGCAtgcatccagttctcctctcagctccatggattttatacttggagtcggagaagcaattttgCACGTGTTCTCCTTCTCCATCagggtctttctcacttt	25	osa-MIR164f,osa-MIR164b,osa-MIR164a,osa-MIR164d,osa-MIR164e,bdi-MIR164a,bdi-MIR164b,bdi-MIR164e,bdi-MIR164c,bdi-MIR164f,sbi-MIR164d,sbi-MIR164e,sbi-MIR164a,sbi-MIR164b,zma-MIR164d,zma-MIR164g,zma-MIR164b,zma-MIR164a,zma-MIR164c,zma-MIR164f,zma-MIR164h,ata-MIR164c,ata-MIR164b,ata-MIR164a,tae-MIR164,	osa-MIR164a	gtgagaaggaccgcgtTGGAGAAGCAGGGCACGTGCAtgcatatgttcatcatcatcttcttcctcctcctctagctccagccttgtgtgggttggaagtttagatagaactcgcactgcacgtggtctccttctccatcccggtctttttctcac	osa-miR164a	TGGAGAAGCAGGGCACGTGCA	5'	Yes	gp2	..(((((.(((((((....((((((((.((..(((((((((((......((((((.....((((((.((........)))))))).)))))))))....))))))))..)).))))))))....))))))).)))))..	135	48.9	-64	0.9	724.5	443.5	489.5	307	502.414	447.804	494.509	398.183	middle
9	17	zma-miR164d-3p_R+1_1ss7GT	CACGTGTTCTCCTTCTCCATC	21	comp1178870_c0	+	32	170	tcagtgacaaggaccacgtTGGAGAAGCAGGGCACGTGCAtgcatccagttctcctctcagctccatggattttatacttggagtcggagaagcaattttgCACGTGTTCTCCTTCTCCATCagggtctttctcacttt	25	osa-MIR164f,osa-MIR164b,osa-MIR164a,osa-MIR164d,osa-MIR164e,bdi-MIR164a,bdi-MIR164b,bdi-MIR164e,bdi-MIR164c,bdi-MIR164f,sbi-MIR164d,sbi-MIR164e,sbi-MIR164a,sbi-MIR164b,zma-MIR164d,zma-MIR164g,zma-MIR164b,zma-MIR164a,zma-MIR164c,zma-MIR164f,zma-MIR164h,ata-MIR164c,ata-MIR164b,ata-MIR164a,tae-MIR164,	zma-MIR164d	tgagtgagaaggaccacgcTGGAGAAGCAGGGCACGTGCAtgcacatacgccattctcgatctctcctctccaccactactgcatctagctatctccatggatggatgtacgtagctcggactggatcgatcggagaagcaataagctagcgagctcatgcatgctggctgtgcacgCACGTGGTCTCCTTCTCCATcacggttctttctcacttc	zma-miR164d-3p	CACGTGGTCTCCTTCTCCAT	3'	Diff	gp2	..(((((.(((((((....((((((((.((..(((((((((((......((((((.....((((((.((........)))))))).)))))))))....))))))))..)).))))))))....))))))).)))))..	135	48.9	-64	0.9	215	256	26	44	149.094	258.484	26.266	57.0685	middle
10	16	osa-miR164a	TGGAGAAGCAGGGCACGTGCA	21	comp122601_c0	-	1211	1362	gctgtgcatggTGGAGAAGCAGGGCACGTGCAttaccatccaatgccgctggccatgctcctgctctacctcctccctctgagttctgagctcaccatgggatccggatggacggatggttcttCATGTGCCCATCTTCTCCACCgagcaca	29	osa-MIR164f,osa-MIR164a,osa-MIR164b,osa-MIR164d,osa-MIR164e,bdi-MIR164a,bdi-MIR164b,bdi-MIR164e,bdi-MIR164c,bdi-MIR164f,sbi-MIR164d,sbi-MIR164e,sbi-MIR164a,sbi-MIR164b,sbi-MIR164c,zma-MIR164d,zma-MIR164b,zma-MIR164g,zma-MIR164a,zma-MIR164c,zma-MIR164f,zma-MIR164h,zma-MIR164e,ata-MIR164b,ata-MIR164c,ata-MIR164a,tae-MIR164,far-MIR164a,far-MIR164b,	osa-MIR164b	gtgcacggTGGAGAAGCAGGGCACGTGCAttaccatccactcgcctgccggccgccggccgccattgccatggatggttcttcatgtgcccgtcttctccaccgagcac	osa-miR164a	TGGAGAAGCAGGGCACGTGCA	5'	Yes	gp2	..(((((..((((((((((..(((((((((....(((((((....((((((((((((.....((((...(((........)))....))))....)))))...)))).)))..)))))))....)))))))))..))))))))))..)))))	150	57.9	-75.7	0.9	724.5	443.5	489.5	307	502.414	447.804	494.509	398.183	middle
10	18	bdi-miR164a-3p_1ss10TA	CATGTGCCCATCTTCTCCACC	21	comp122601_c0	-	1211	1362	gctgtgcatggTGGAGAAGCAGGGCACGTGCAttaccatccaatgccgctggccatgctcctgctctacctcctccctctgagttctgagctcaccatgggatccggatggacggatggttcttCATGTGCCCATCTTCTCCACCgagcaca	29	osa-MIR164f,osa-MIR164a,osa-MIR164b,osa-MIR164d,osa-MIR164e,bdi-MIR164a,bdi-MIR164b,bdi-MIR164e,bdi-MIR164c,bdi-MIR164f,sbi-MIR164d,sbi-MIR164e,sbi-MIR164a,sbi-MIR164b,sbi-MIR164c,zma-MIR164d,zma-MIR164b,zma-MIR164g,zma-MIR164a,zma-MIR164c,zma-MIR164f,zma-MIR164h,zma-MIR164e,ata-MIR164b,ata-MIR164c,ata-MIR164a,tae-MIR164,far-MIR164a,far-MIR164b,	bdi-MIR164a	gagtggacatatgaggcgaggcgcgcgaggTGGAGAAGCAGGGCACGTGCAttcgttccagctcgccgccggtgtgccgcgccgcggcctgggcgcgcgtgtcgcccgagcggccggccatgcgcgtgtgtgtgcatgCATGTGCCCTTCTTCTCCACCgcgcaagcctcgcctgcgaacgcgcgcgcacgcc	bdi-miR164a-3p	CATGTGCCCTTCTTCTCCACC	3'	Diff	gp2	..(((((..((((((((((..(((((((((....(((((((....((((((((((((.....((((...(((........)))....))))....)))))...)))).)))..)))))))....)))))))))..))))))))))..)))))	150	57.9	-75.7	0.9	1407	905	133	110	975.702	913.782	134.361	142.671	middle
11	19	osa-miR166a-5p	GGAATGTTGTCTGGTTCAAGG	21	comp111301_c0	+	53	172	tctgagtGGAATGTTGTCTGGTTCAAGGttttgcccttgattcgaggatgatcttttatctagtacctttcattcttcaaatctgcgggatcTCGGACCAGGCTTCATTCCCCtcaggaa	58	osa-MIR166j,osa-MIR166e,osa-MIR166f,osa-MIR166a,osa-MIR166c,osa-MIR166d,osa-MIR166g,osa-MIR166b,osa-MIR166m,osa-MIR166l,osa-MIR166i,osa-MIR166h,osa-MIR166k,bdi-MIR166a,bdi-MIR166c,bdi-MIR166d,bdi-MIR166b,bdi-MIR166e,bdi-MIR166f,bdi-MIR166i,bdi-MIR166h,bdi-MIR166j,bdi-MIR166g,sbi-MIR166a,sbi-MIR166i,sbi-MIR166c,sbi-MIR166b,sbi-MIR166k,sbi-MIR166j,sbi-MIR166d,sbi-MIR166h,sbi-MIR166e,sbi-MIR166f,sbi…	osa-MIR166a	tgaagctatttgcttctgagtGGAATGTTGTCTGGTTCAAGGtctcatgcaccttgcggttttgaggatgatttgtgcaaggtttttcattcctctcatccgtgggatcTCGGACCAGGCTTCATTCCCCtcagagatagcttca	osa-miR166a-5p	GGAATGTTGTCTGGTTCAAGG	5'	Yes	gp2	((((((.((((((..(((((((((.(((((..((....((((.((((((((..................))).))))).)))).))..))))).)))))))))..)))))).))))))..	118	45	-49.6	0.9	1287	870	496	329	892.486	878.442	501.075	426.717	middle
11	20	osa-miR166a-3p	TCGGACCAGGCTTCATTCCCC	21	comp111301_c0	+	53	172	tctgagtGGAATGTTGTCTGGTTCAAGGttttgcccttgattcgaggatgatcttttatctagtacctttcattcttcaaatctgcgggatcTCGGACCAGGCTTCATTCCCCtcaggaa	58	osa-MIR166j,osa-MIR166e,osa-MIR166f,osa-MIR166a,osa-MIR166c,osa-MIR166d,osa-MIR166g,osa-MIR166b,osa-MIR166m,osa-MIR166l,osa-MIR166i,osa-MIR166h,osa-MIR166k,bdi-MIR166a,bdi-MIR166c,bdi-MIR166d,bdi-MIR166b,bdi-MIR166e,bdi-MIR166f,bdi-MIR166i,bdi-MIR166h,bdi-MIR166j,bdi-MIR166g,sbi-MIR166a,sbi-MIR166i,sbi-MIR166c,sbi-MIR166b,sbi-MIR166k,sbi-MIR166j,sbi-MIR166d,sbi-MIR166h,sbi-MIR166e,sbi-MIR166f,sbi…	osa-MIR166b	gggagccttttcattttgaggGGAATGTTGTCTGGCTCGGGGctacttttaatttctctctcttttgatatcttcttttctcgatctcctagcttgatcttttgatctctcaaatcgatcttaagaaaaagatcagtcaaagagatgagagtagatgtctgtagatcTCGGACCAGGCTTCATTCCCCccaaacagaagggctccc	osa-miR166a-3p	TCGGACCAGGCTTCATTCCCC	3'	Yes	gp2	((((((.((((((..(((((((((.(((((..((....((((.((((((((..................))).))))).)))).))..))))).)))))))))..)))))).))))))..	118	45	-49.6	0.9	104365	71741	120406	52356.5	72373.2	72437.2	121637	67907	high
12	21	osa-miR166a-5p_2ss15TC18AG	GGAATGTTGTCTGGCTCGAGG	21	comp113051_c0	-	1774	1937	tcggggagccttttcaattttgaggGGAATGTTGTCTGGCTCGGGGcttctctttctctctcttcttcttcctccaccatccatctctccttctccttggagaggagatgggtgtagatctcTCGGACCAGGCTTCATTCCCCccaaattgaagggctcccgtc	58	osa-MIR166j,osa-MIR166f,osa-MIR166a,osa-MIR166c,osa-MIR166g,osa-MIR166b,osa-MIR166m,osa-MIR166l,osa-MIR166i,osa-MIR166e,osa-MIR166h,osa-MIR166d,osa-MIR166k,bdi-MIR166a,bdi-MIR166c,bdi-MIR166d,bdi-MIR166b,bdi-MIR166f,bdi-MIR166i,bdi-MIR166h,bdi-MIR166j,bdi-MIR166e,bdi-MIR166g,sbi-MIR166a,sbi-MIR166i,sbi-MIR166c,sbi-MIR166b,sbi-MIR166k,sbi-MIR166j,sbi-MIR166h,sbi-MIR166e,sbi-MIR166f,sbi-MIR166d,sbi…	osa-MIR166e	tgtttctgggtGGAATGTTGTCTGGTTCAAGGccccttaggatgtgtgatttttgatggtttatgcattcatcttgatgcgaacatctatctcggatctttgggttcTCGAACCAGGCTTCATTCCCCtcagagata	osa-miR166a-5p	GGAATGTTGTCTGGTTCAAGG	5'	Diff	gp2	...(((((((.((((((.((((.((((((((..((((((..(((((..(((..........................((((((((((..((((.....))))..)))))))))).)))..)))))..))))))..)))))))).)))))))))))))))))...	158	53	-79	0.9	1050	1274	399	168	728.136	1286.36	403.083	217.898	high
12	22	osa-miR166a-3p_1ss21CA	TCGGACCAGGCTTCATTCCCA	21	comp113051_c0	-	1774	1937	tcggggagccttttcaattttgaggGGAATGTTGTCTGGCTCGGGGcttctctttctctctcttcttcttcctccaccatccatctctccttctccttggagaggagatgggtgtagatctcTCGGACCAGGCTTCATTCCCCccaaattgaagggctcccgtc	58	osa-MIR166j,osa-MIR166f,osa-MIR166a,osa-MIR166c,osa-MIR166g,osa-MIR166b,osa-MIR166m,osa-MIR166l,osa-MIR166i,osa-MIR166e,osa-MIR166h,osa-MIR166d,osa-MIR166k,bdi-MIR166a,bdi-MIR166c,bdi-MIR166d,bdi-MIR166b,bdi-MIR166f,bdi-MIR166i,bdi-MIR166h,bdi-MIR166j,bdi-MIR166e,bdi-MIR166g,sbi-MIR166a,sbi-MIR166i,sbi-MIR166c,sbi-MIR166b,sbi-MIR166k,sbi-MIR166j,sbi-MIR166h,sbi-MIR166e,sbi-MIR166f,sbi-MIR166d,sbi…	osa-MIR166d	gaagctttttcactttgaggGGAATGTTGTCTGGCTCGAGGtgcatggagaaacctctgatcgatcaggtttgatctgtagagactgatcTCGGACCAGGCTTCATTCCCCtcaagtaaagctcc	osa-miR166a-3p	TCGGACCAGGCTTCATTCCCC	3'	Diff	gp2	...(((((((.((((((.((((.((((((((..((((((..(((((..(((..........................((((((((((..((((.....))))..)))))))))).)))..)))))..))))))..)))))))).)))))))))))))))))...	158	53	-79	0.9	2341	1523	2818	1369.5	1623.4	1537.78	2846.83	1776.26	high
13	23	sbi-MIR166b-p5_1ss21AG	GAATGATGTCCGGTCCGAAGG	21	comp1531244_c0	+	24	177	ttcagcgccgtggcgatcgcttcatggtttgtcgagggGAATGATGTCCGGTCCGAAGGcgcccgcggtgccgcgagctagctgctgcggttcCGGACCAGGCTTCATTCCCCacgactcatggaaacggcagcgatcccgcccgcgcgcttcc	49	osa-MIR166j,osa-MIR166f,osa-MIR166a,osa-MIR166c,osa-MIR166d,osa-MIR166b,osa-MIR166m,osa-MIR166h,osa-MIR166g,bdi-MIR166a,bdi-MIR166c,bdi-MIR166d,bdi-MIR166b,bdi-MIR166e,bdi-MIR166i,bdi-MIR166j,bdi-MIR166f,sbi-MIR166a,sbi-MIR166i,sbi-MIR166c,sbi-MIR166b,sbi-MIR166j,sbi-MIR166d,sbi-MIR166h,sbi-MIR166k,sbi-MIR166f,sbi-MIR166g,zma-MIR166g,zma-MIR166i,zma-MIR166b,zma-MIR166h,zma-MIR166e,zma-MIR166a,zma…	sbi-MIR166b	ggggaatgatgtccggtccgaagacgctgtgcggcgaaagcggcggcggctTCGGACCAGGCTTCATTCCCc	sbi-MIR166b-p5	gaatgatgtccggtccgaaga	5'	New	gp2	...(((((((.((((((((((((((((...((((.(((((((((.(((.((((((..((((((...))))))..(((((.((....))))))))))))).))).))))))))).)))))))))).......)))))))..))))).)))))...	148	66.2	-82.7	0.8	8	15	4	1	5.5477	15.1456	4.04093	1.29701	middle
13	24	osa-miR166a-3p_L-1	CGGACCAGGCTTCATTCCCC	20	comp1531244_c0	+	24	177	ttcagcgccgtggcgatcgcttcatggtttgtcgagggGAATGATGTCCGGTCCGAAGGcgcccgcggtgccgcgagctagctgctgcggttcCGGACCAGGCTTCATTCCCCacgactcatggaaacggcagcgatcccgcccgcgcgcttcc	49	osa-MIR166j,osa-MIR166f,osa-MIR166a,osa-MIR166c,osa-MIR166d,osa-MIR166b,osa-MIR166m,osa-MIR166h,osa-MIR166g,bdi-MIR166a,bdi-MIR166c,bdi-MIR166d,bdi-MIR166b,bdi-MIR166e,bdi-MIR166i,bdi-MIR166j,bdi-MIR166f,sbi-MIR166a,sbi-MIR166i,sbi-MIR166c,sbi-MIR166b,sbi-MIR166j,sbi-MIR166d,sbi-MIR166h,sbi-MIR166k,sbi-MIR166f,sbi-MIR166g,zma-MIR166g,zma-MIR166i,zma-MIR166b,zma-MIR166h,zma-MIR166e,zma-MIR166a,zma…	osa-MIR166b	gggagccttttcattttgaggGGAATGTTGTCTGGCTCGGGGctacttttaatttctctctcttttgatatcttcttttctcgatctcctagcttgatcttttgatctctcaaatcgatcttaagaaaaagatcagtcaaagagatgagagtagatgtctgtagatcTCGGACCAGGCTTCATTCCCCccaaacagaagggctccc	osa-miR166a-3p	TCGGACCAGGCTTCATTCCCC	3'	Diff	gp2	...(((((((.((((((((((((((((...((((.(((((((((.(((.((((((..((((((...))))))..(((((.((....))))))))))))).))).))))))))).)))))))))).......)))))))..))))).)))))...	148	66.2	-82.7	0.8	249	188	185.5	75	172.672	189.824	187.398	97.2759	middle
14	25	osa-miR167d-5p_R+1_1	TGAAGCTGCCAGCATGATCTGA	22	comp105681_c0	+	1	90	gcTGAAGCTGCCAGCATGATCTGAtctttcttcacctcctccgcatgaagaaagtgtaaggttcaGATCGTGCTGCGCAGTTTCAGCcgc	47	osa-MIR167h,osa-MIR167d,osa-MIR167g,osa-MIR167f,osa-MIR167j,osa-MIR167i,osa-MIR167e,osa-MIR167b,osa-MIR167a,osa-MIR167c,bdi-MIR167g,bdi-MIR167d,bdi-MIR167e,bdi-MIR167c,bdi-MIR167a,bdi-MIR167f,bdi-MIR167b,sbi-MIR167e,sbi-MIR167f,sbi-MIR167g,sbi-MIR167h,sbi-MIR167d,sbi-MIR167c,sbi-MIR167b,sbi-MIR167i,sbi-MIR167a,zma-MIR167e,zma-MIR167f,zma-MIR167j,zma-MIR167i,zma-MIR167g,zma-MIR167h,zma-MIR167d,zma…	osa-MIR167e	tgtgagagaaTGAAGCTGCCAGCATGATCTGgttgtcaggcatgagccaaatctatccatggtgttggtggtactgaaattaccgcgttttcgaggtttttcgtcgtgtcaacttgcgaagggaattacgggttcttgatgagcattggtgataggaggtgtgggcttggttagtagaggtagaattatgattgttcttgtgagtttcagtaagaggtgggagtgattggaatttggctccatcAGATCATGTTGCAGCTTCACTctctcacc	osa-miR167d-5p	TGAAGCTGCCAGCATGATCTG	5'	Diff	gp2	((((((((((((((((((((((((.(((((((((...........)))))))))........))))))))))))).)))))))))))...	87	52.2	-48.1	1	3071	2604.5	2375	1744.5	2129.62	2629.77	2399.3	2262.64	high
14	26	zma-miR167f-3p_1ss21CG	GATCGTGCTGCGCAGTTTCAGC	22	comp105681_c0	+	1	90	gcTGAAGCTGCCAGCATGATCTGAtctttcttcacctcctccgcatgaagaaagtgtaaggttcaGATCGTGCTGCGCAGTTTCAGCcgc	47	osa-MIR167h,osa-MIR167d,osa-MIR167g,osa-MIR167f,osa-MIR167j,osa-MIR167i,osa-MIR167e,osa-MIR167b,osa-MIR167a,osa-MIR167c,bdi-MIR167g,bdi-MIR167d,bdi-MIR167e,bdi-MIR167c,bdi-MIR167a,bdi-MIR167f,bdi-MIR167b,sbi-MIR167e,sbi-MIR167f,sbi-MIR167g,sbi-MIR167h,sbi-MIR167d,sbi-MIR167c,sbi-MIR167b,sbi-MIR167i,sbi-MIR167a,zma-MIR167e,zma-MIR167f,zma-MIR167j,zma-MIR167i,zma-MIR167g,zma-MIR167h,zma-MIR167d,zma…	zma-MIR167f	cgtgcaccttattaagcagcTGAAGCTGCCAGCATGATCTGatctttcgtttactggcaactttggatacctaagatccaGATCGTGCTGCGCAGTTTCACCtgctaattggagcacag	zma-miR167f-3p	GATCGTGCTGCGCAGTTTCACC	3'	Diff	gp2	((((((((((((((((((((((((.(((((((((...........)))))))))........))))))))))))).)))))))))))...	87	52.2	-48.1	1	743	318	107	390	515.243	321.086	108.095	505.835	middle
15	25	osa-miR167d-5p_R+1_1	TGAAGCTGCCAGCATGATCTGA	22	comp106937_c0	+	14	165	ctctctctagttggtggtgcatcctctaggagcTGAAGCTGCCAGCATGATCTGAcgagagtctagttccacgccacagcattgatgatcgaggttacccatcaGATCATGCTGTGCAGTTTCATCtactcgtggatgcacaacagagaccg	47	osa-MIR167h,osa-MIR167d,osa-MIR167g,osa-MIR167f,osa-MIR167j,osa-MIR167i,osa-MIR167e,osa-MIR167b,osa-MIR167a,osa-MIR167c,bdi-MIR167g,bdi-MIR167d,bdi-MIR167e,bdi-MIR167c,bdi-MIR167a,bdi-MIR167f,bdi-MIR167b,sbi-MIR167e,sbi-MIR167f,sbi-MIR167g,sbi-MIR167h,sbi-MIR167d,sbi-MIR167c,sbi-MIR167b,sbi-MIR167i,sbi-MIR167a,zma-MIR167e,zma-MIR167f,zma-MIR167j,zma-MIR167i,zma-MIR167g,zma-MIR167h,zma-MIR167d,zma…	osa-MIR167e	tgtgagagaaTGAAGCTGCCAGCATGATCTGgttgtcaggcatgagccaaatctatccatggtgttggtggtactgaaattaccgcgttttcgaggtttttcgtcgtgtcaacttgcgaagggaattacgggttcttgatgagcattggtgataggaggtgtgggcttggttagtagaggtagaattatgattgttcttgtgagtttcagtaagaggtgggagtgattggaatttggctccatcAGATCATGTTGCAGCTTCACTctctcacc	osa-miR167d-5p	TGAAGCTGCCAGCATGATCTG	5'	Diff	gp2	...(((((.(((....((((((((...((.((.(((((((((((((((((((((((((..(((..(((.........)))...)))..))).((....)).))))))))))))).))))))))).)).))...))))))))))))))))...	146	51.3	-63.8	0.8	3071	2604.5	2375	1744.5	2129.62	2629.77	2399.3	2262.64	high
15	27	osa-miR167d-3p	GATCATGCTGTGCAGTTTCATC	22	comp106937_c0	+	14	165	ctctctctagttggtggtgcatcctctaggagcTGAAGCTGCCAGCATGATCTGAcgagagtctagttccacgccacagcattgatgatcgaggttacccatcaGATCATGCTGTGCAGTTTCATCtactcgtggatgcacaacagagaccg	47	osa-MIR167h,osa-MIR167d,osa-MIR167g,osa-MIR167f,osa-MIR167j,osa-MIR167i,osa-MIR167e,osa-MIR167b,osa-MIR167a,osa-MIR167c,bdi-MIR167g,bdi-MIR167d,bdi-MIR167e,bdi-MIR167c,bdi-MIR167a,bdi-MIR167f,bdi-MIR167b,sbi-MIR167e,sbi-MIR167f,sbi-MIR167g,sbi-MIR167h,sbi-MIR167d,sbi-MIR167c,sbi-MIR167b,sbi-MIR167i,sbi-MIR167a,zma-MIR167e,zma-MIR167f,zma-MIR167j,zma-MIR167i,zma-MIR167g,zma-MIR167h,zma-MIR167d,zma…	osa-MIR167d	cattaggagcTGAAGCTGCCAGCATGATCTGatgagtgcttattaggtgagggcagaattgactgccaaaacaaagatcaGATCATGCTGTGCAGTTTCATCtgcttgtg	osa-miR167d-3p	GATCATGCTGTGCAGTTTCATC	3'	Yes	gp2	...(((((.(((....((((((((...((.((.(((((((((((((((((((((((((..(((..(((.........)))...)))..))).((....)).))))))))))))).))))))))).)).))...))))))))))))))))...	146	51.3	-63.8	0.8	247	334	139	153	171.285	337.241	140.422	198.443	middle
16	28	osa-miR167d-5p_R+1_2	TGAAGCTGCCAGCATGATCTGT	22	comp117003_c2	-	538	639	gttggTGAAGCTGCCAGCATGATCTGAtggtattctctcattccgatgacgggagattggagcctaattcagtgatcAGGTCATGCTGTAGTTTCATCtgct	47	osa-MIR167d,osa-MIR167g,osa-MIR167f,osa-MIR167j,osa-MIR167h,osa-MIR167i,osa-MIR167e,osa-MIR167b,osa-MIR167a,osa-MIR167c,bdi-MIR167g,bdi-MIR167d,bdi-MIR167e,bdi-MIR167c,bdi-MIR167a,bdi-MIR167f,bdi-MIR167b,sbi-MIR167f,sbi-MIR167g,sbi-MIR167h,sbi-MIR167d,sbi-MIR167e,sbi-MIR167c,sbi-MIR167b,sbi-MIR167a,sbi-MIR167i,zma-MIR167e,zma-MIR167f,zma-MIR167j,zma-MIR167i,zma-MIR167g,zma-MIR167h,zma-MIR167d,zma…	osa-MIR167e	tgtgagagaaTGAAGCTGCCAGCATGATCTGgttgtcaggcatgagccaaatctatccatggtgttggtggtactgaaattaccgcgttttcgaggtttttcgtcgtgtcaacttgcgaagggaattacgggttcttgatgagcattggtgataggaggtgtgggcttggttagtagaggtagaattatgattgttcttgtgagtttcagtaagaggtgggagtgattggaatttggctccatcAGATCATGTTGCAGCTTCACTctctcacc	osa-miR167d-5p	TGAAGCTGCCAGCATGATCTG	5'	Diff	gp2	(..((((((((((.(((((((((((((((((.(((..((.(((((....)))))))..))))))..........))))))))))))))))))))))))..).	101	47.1	-45.1	0.9	3071	2604.5	2375	1744.5	2129.62	2629.77	2399.3	2262.64	high
16	29	osa-miR167h-3p	AGGTCATGCTGTAGTTTCATC	21	comp117003_c2	-	538	639	gttggTGAAGCTGCCAGCATGATCTGAtggtattctctcattccgatgacgggagattggagcctaattcagtgatcAGGTCATGCTGTAGTTTCATCtgct	47	osa-MIR167d,osa-MIR167g,osa-MIR167f,osa-MIR167j,osa-MIR167h,osa-MIR167i,osa-MIR167e,osa-MIR167b,osa-MIR167a,osa-MIR167c,bdi-MIR167g,bdi-MIR167d,bdi-MIR167e,bdi-MIR167c,bdi-MIR167a,bdi-MIR167f,bdi-MIR167b,sbi-MIR167f,sbi-MIR167g,sbi-MIR167h,sbi-MIR167d,sbi-MIR167e,sbi-MIR167c,sbi-MIR167b,sbi-MIR167a,sbi-MIR167i,zma-MIR167e,zma-MIR167f,zma-MIR167j,zma-MIR167i,zma-MIR167g,zma-MIR167h,zma-MIR167d,zma…	osa-MIR167h	cacaagttggTGAAGCTGCCAGCATGATCTGatgatgatgatgatccacctctctcatctgtgttcttgattaattacggatcaatcgatcAGGTCATGCTGTAGTTTCATCtgctggtt	osa-miR167h-3p	AGGTCATGCTGTAGTTTCATC	3'	Yes	gp2	(..((((((((((.(((((((((((((((((.(((..((.(((((....)))))))..))))))..........))))))))))))))))))))))))..).	101	47.1	-45.1	0.9	3202	4472	1176	544	2220.47	4515.4	1188.03	705.575	high
17	28	osa-miR167d-5p_R+1_2	TGAAGCTGCCAGCATGATCTGT	22	comp67281_c0	-	200	332	gattttgctggtgtgaggggtTGAAGCTGCCAGCATGATCTGGttgcgtgacgacggcctctgttcatgaagtaatcgcaggtgctttcgccAGGTCATGTTGCAGCTTCACTctctcgcaaccagcaaacca	47	osa-MIR167i,osa-MIR167e,osa-MIR167h,osa-MIR167d,osa-MIR167g,osa-MIR167f,osa-MIR167j,osa-MIR167b,osa-MIR167a,osa-MIR167c,bdi-MIR167g,bdi-MIR167d,bdi-MIR167e,bdi-MIR167c,bdi-MIR167a,bdi-MIR167f,bdi-MIR167b,sbi-MIR167c,sbi-MIR167e,sbi-MIR167f,sbi-MIR167g,sbi-MIR167h,sbi-MIR167d,sbi-MIR167b,sbi-MIR167a,sbi-MIR167i,zma-MIR167i,zma-MIR167g,zma-MIR167h,zma-MIR167e,zma-MIR167f,zma-MIR167j,zma-MIR167d,zma…	osa-MIR167j	ttgtgatgtgtgcaccttaagcagcTGAAGCTGCCAGCATGATCTGatcttttgcgatctctttttttatctgaataagttgatggaaatattgggttcctaagattcagatcgtgctgcgcagtttcatctgctaatcgatgcactacactgtgaattt	osa-miR167d-5p	TGAAGCTGCCAGCATGATCTG	5'	Diff	gp2	...((((((((((((((((..((((((((.((((((((((((((.((.((.(((..((.((.......)).))..))))).))......))))))))))))))))))))))..)))))))).))))))))...	127	53.4	-70.2	1	3071	2604.5	2375	1744.5	2129.62	2629.77	2399.3	2262.64	high
17	30	osa-miR167e-3p_1ss3AG	AGGTCATGTTGCAGCTTCACT	21	comp67281_c0	-	200	332	gattttgctggtgtgaggggtTGAAGCTGCCAGCATGATCTGGttgcgtgacgacggcctctgttcatgaagtaatcgcaggtgctttcgccAGGTCATGTTGCAGCTTCACTctctcgcaaccagcaaacca	47	osa-MIR167i,osa-MIR167e,osa-MIR167h,osa-MIR167d,osa-MIR167g,osa-MIR167f,osa-MIR167j,osa-MIR167b,osa-MIR167a,osa-MIR167c,bdi-MIR167g,bdi-MIR167d,bdi-MIR167e,bdi-MIR167c,bdi-MIR167a,bdi-MIR167f,bdi-MIR167b,sbi-MIR167c,sbi-MIR167e,sbi-MIR167f,sbi-MIR167g,sbi-MIR167h,sbi-MIR167d,sbi-MIR167b,sbi-MIR167a,sbi-MIR167i,zma-MIR167i,zma-MIR167g,zma-MIR167h,zma-MIR167e,zma-MIR167f,zma-MIR167j,zma-MIR167d,zma…	osa-MIR167e	tgtgagagaaTGAAGCTGCCAGCATGATCTGgttgtcaggcatgagccaaatctatccatggtgttggtggtactgaaattaccgcgttttcgaggtttttcgtcgtgtcaacttgcgaagggaattacgggttcttgatgagcattggtgataggaggtgtgggcttggttagtagaggtagaattatgattgttcttgtgagtttcagtaagaggtgggagtgattggaatttggctccatcAGATCATGTTGCAGCTTCACTctctcacc	osa-miR167e-3p	AGATCATGTTGCAGCTTCACT	3'	Diff	gp2	...((((((((((((((((..((((((((.((((((((((((((.((.((.(((..((.((.......)).))..))))).))......))))))))))))))))))))))..)))))))).))))))))...	127	53.4	-70.2	1	8	8	2	0	5.5477	8.07763	2.02046	0	low
18	31	osa-miR167a-5p	TGAAGCTGCCAGCATGATCTA	21	comp18274_c0	-	151	318	aacatacatgatgctcatgtgaatgagTGAAGCTGCCAGCATGATCTAgctttgattggcaccggtttggcacgcttctgtgtgtgctgctaaatacggacatgtaaatcattgttaGATCATGCATGACAGCCTCATTtcttcatgatgttgagcattgtatataga	47	osa-MIR167b,osa-MIR167h,osa-MIR167a,osa-MIR167c,osa-MIR167g,osa-MIR167d,osa-MIR167f,osa-MIR167j,osa-MIR167i,osa-MIR167e,bdi-MIR167a,bdi-MIR167f,bdi-MIR167e,bdi-MIR167b,bdi-MIR167g,bdi-MIR167d,bdi-MIR167c,sbi-MIR167e,sbi-MIR167b,sbi-MIR167i,sbi-MIR167a,sbi-MIR167f,sbi-MIR167g,sbi-MIR167h,sbi-MIR167c,sbi-MIR167d,zma-MIR167d,zma-MIR167b,zma-MIR167c,zma-MIR167a,zma-MIR167g,zma-MIR167i,zma-MIR167e,zma…	osa-MIR167c	tgtccaagggaacgagTGAAGCTGCCAGCATGATCTAgctctgaatgatcaacaagatgtgctcccacactgccttcctgtggatcttgagctgttgctagtcttgtggtcatgccttgctaGGTCATGCTGCGGCAGCCTCACTtcttcccattgttgggca	osa-miR167a-5p	TGAAGCTGCCAGCATGATCTA	5'	Yes	gp2	...(((.(..(((((((.(((((..(((((.((((.((((((((((((((..(((((..((((((((((((((((........))).)))))))).)))...))..)))))..)))))))))))).)).)))).)))))..))))).....)))))))..).)))...	162	41.7	-70.5	1	1238.5	562.5	412.5	729.5	858.853	567.958	416.721	946.17	middle
18	32	osa-miR167a-3p_L+1R-1	GATCATGCATGACAGCCTCATT	22	comp18274_c0	-	151	318	aacatacatgatgctcatgtgaatgagTGAAGCTGCCAGCATGATCTAgctttgattggcaccggtttggcacgcttctgtgtgtgctgctaaatacggacatgtaaatcattgttaGATCATGCATGACAGCCTCATTtcttcatgatgttgagcattgtatataga	47	osa-MIR167b,osa-MIR167h,osa-MIR167a,osa-MIR167c,osa-MIR167g,osa-MIR167d,osa-MIR167f,osa-MIR167j,osa-MIR167i,osa-MIR167e,bdi-MIR167a,bdi-MIR167f,bdi-MIR167e,bdi-MIR167b,bdi-MIR167g,bdi-MIR167d,bdi-MIR167c,sbi-MIR167e,sbi-MIR167b,sbi-MIR167i,sbi-MIR167a,sbi-MIR167f,sbi-MIR167g,sbi-MIR167h,sbi-MIR167c,sbi-MIR167d,zma-MIR167d,zma-MIR167b,zma-MIR167c,zma-MIR167a,zma-MIR167g,zma-MIR167i,zma-MIR167e,zma…	osa-MIR167a	tagtgtgaatgagTGAAGCTGCCAGCATGATCTAgctctgattaatcggcactgttggcgtacagtcgattgactaatcgtcagatctgtgtgtgtaaatcactgttagATCATGCATGACAGCCTCATTTcttcacactg	osa-miR167a-3p	ATCATGCATGACAGCCTCATTT	3'	Diff	gp2	...(((.(..(((((((.(((((..(((((.((((.((((((((((((((..(((((..((((((((((((((((........))).)))))))).)))...))..)))))..)))))))))))).)).)))).)))))..))))).....)))))))..).)))...	162	41.7	-70.5	1	357	50	13	24	247.566	50.4852	13.133	31.1283	middle
19	33	osa-miR169b	CAGCCAAGGATGACTTGCCGG	21	comp14982_c0	+	85	235	gctgggttgccacacgctaagaggaagagaacgggatgCAGCCAAGGATGACTTGCCGGctcctgcgttgttttgcccaggcttagaagagttagccGGCAAGTCTGTCCTTGGCTACatctagctttcttcttctcgtgcgtggccctcg	25	osa-MIR169b,osa-MIR169c,osa-MIR169a,osa-MIR169e,bdi-MIR169f,bdi-MIR169a,bdi-MIR169c,bdi-MIR169m,bdi-MIR169b,sbi-MIR169k,sbi-MIR169b,sbi-MIR169a,sbi-MIR169j,sbi-MIR169e,zma-MIR169b,zma-MIR169c,zma-MIR169a,zma-MIR169r,zma-MIR169p,ata-MIR169d,ata-MIR169g,ata-MIR169h,ata-MIR169e,ata-MIR169f,ssp-MIR169,	osa-MIR169c	gaacgggatgCAGCCAAGGATGACTTGCCGGctcctggtattgggggaatctcagctttgctgaagcgccttggagttagccggcaagtctgtccttggctacacctagctc	osa-miR169b	CAGCCAAGGATGACTTGCCGG	5'	Yes	gp2	...(((..(((((.(((..(((((((((((...(((((.((((((((((((((((((((((((((.((......)).))))............)))))))))))).)))))))))).)))))...))))))))))).))).))))).))).	147	56.3	-81.8	1	57.5	76	27.5	60.5	39.8741	76.7375	27.7814	78.4692	middle
19	34	bdi-miR169c-3p_2ss5GA8-C	GGCAAGTCTGTCCTTGGCTAC	21	comp14982_c0	+	85	235	gctgggttgccacacgctaagaggaagagaacgggatgCAGCCAAGGATGACTTGCCGGctcctgcgttgttttgcccaggcttagaagagttagccGGCAAGTCTGTCCTTGGCTACatctagctttcttcttctcgtgcgtggccctcg	25	osa-MIR169b,osa-MIR169c,osa-MIR169a,osa-MIR169e,bdi-MIR169f,bdi-MIR169a,bdi-MIR169c,bdi-MIR169m,bdi-MIR169b,sbi-MIR169k,sbi-MIR169b,sbi-MIR169a,sbi-MIR169j,sbi-MIR169e,zma-MIR169b,zma-MIR169c,zma-MIR169a,zma-MIR169r,zma-MIR169p,ata-MIR169d,ata-MIR169g,ata-MIR169h,ata-MIR169e,ata-MIR169f,ssp-MIR169,	bdi-MIR169c	ttgccatacgctaagaggcagagaaggggatgCAGCCAAGGATGACTTGCCGGctcctggtgttgggggaattgcagctttgttgagccttgagttagccGGCAGGTTGTCCTTGGCTACacctagttctcttcttctggtgtttggccct	bdi-miR169c-3p	GGCAGGTTGTCCTTGGCTAC	3'	Diff	gp2	...(((..(((((.(((..(((((((((((...(((((.((((((((((((((((((((((((((.((......)).))))............)))))))))))).)))))))))).)))))...))))))))))).))).))))).))).	147	56.3	-81.8	1	395	447.5	110	209	273.918	451.843	111.126	271.076	middle
20	33	osa-miR169b	CAGCCAAGGATGACTTGCCGG	21	comp8584_c0	-	119	202	cgCAGCCAAGGATGACTTGCCGGttcctgcgattgttttgctagggcttaacgaagtttatagcCGGCAAGTCTGTCCTTGGCT	54	osa-MIR169b,osa-MIR169c,osa-MIR169a,osa-MIR169j,osa-MIR169m,osa-MIR169f,osa-MIR169l,osa-MIR169e,osa-MIR169i,osa-MIR169g,osa-MIR169h,osa-MIR169k,bdi-MIR169f,bdi-MIR169c,bdi-MIR169a,bdi-MIR169g,bdi-MIR169e,bdi-MIR169m,bdi-MIR169h,bdi-MIR169n,bdi-MIR169b,sbi-MIR169k,sbi-MIR169b,sbi-MIR169a,sbi-MIR169c,sbi-MIR169g,sbi-MIR169m,sbi-MIR169l,sbi-MIR169j,sbi-MIR169d,sbi-MIR169f,sbi-MIR169h,sbi-MIR169n,sbi…	osa-MIR169c	gaacgggatgCAGCCAAGGATGACTTGCCGGctcctggtattgggggaatctcagctttgctgaagcgccttggagttagccggcaagtctgtccttggctacacctagctc	osa-miR169b	CAGCCAAGGATGACTTGCCGG	5'	Yes	gp2	...((((((((((((((((((((((...((..(((((..((....))..))))).))....)))))))))))).))))))))))	81	52.4	-46	1	57.5	76	27.5	60.5	39.8741	76.7375	27.7814	78.4692	middle
20	35	bdi-miR169c-3p_L+1R-2_2ss6GA9-C	CGGCAAGTCTGTCCTTGGCT	20	comp8584_c0	-	119	202	cgCAGCCAAGGATGACTTGCCGGttcctgcgattgttttgctagggcttaacgaagtttatagcCGGCAAGTCTGTCCTTGGCT	54	osa-MIR169b,osa-MIR169c,osa-MIR169a,osa-MIR169j,osa-MIR169m,osa-MIR169f,osa-MIR169l,osa-MIR169e,osa-MIR169i,osa-MIR169g,osa-MIR169h,osa-MIR169k,bdi-MIR169f,bdi-MIR169c,bdi-MIR169a,bdi-MIR169g,bdi-MIR169e,bdi-MIR169m,bdi-MIR169h,bdi-MIR169n,bdi-MIR169b,sbi-MIR169k,sbi-MIR169b,sbi-MIR169a,sbi-MIR169c,sbi-MIR169g,sbi-MIR169m,sbi-MIR169l,sbi-MIR169j,sbi-MIR169d,sbi-MIR169f,sbi-MIR169h,sbi-MIR169n,sbi…	bdi-MIR169c	ttgccatacgctaagaggcagagaaggggatgCAGCCAAGGATGACTTGCCGGctcctggtgttgggggaattgcagctttgttgagccttgagttagccGGCAGGTTGTCCTTGGCTACacctagttctcttcttctggtgtttggccct	bdi-miR169c-3p	GGCAGGTTGTCCTTGGCTAC	3'	Diff	gp2	...((((((((((((((((((((((...((..(((((..((....))..))))).))....)))))))))))).))))))))))	81	52.4	-46	1	1	0.5	0	0	0.693463	0.504852	0	0	low
21	36	osa-miR169b_L+2R-2	TGCAGCCAAGGATGACTTGCC	21	comp86551_c0	-	179	348	tgatggccctacgtgaaatgagatcaagaatggaaTGCAGCCAAGGATGACTTGCCgggtatgtgcaaggatattacattatagcgacctgtgtttgagtacatggctgcgttttccGGCAAGTTGTCCTTGGCTACAtcttgttctttttctctcacgcaaggccaata	54	osa-MIR169b,osa-MIR169c,osa-MIR169a,osa-MIR169j,osa-MIR169m,osa-MIR169f,osa-MIR169l,osa-MIR169e,osa-MIR169i,osa-MIR169g,osa-MIR169h,osa-MIR169k,bdi-MIR169f,bdi-MIR169a,bdi-MIR169c,bdi-MIR169g,bdi-MIR169e,bdi-MIR169m,bdi-MIR169h,bdi-MIR169n,bdi-MIR169b,sbi-MIR169a,sbi-MIR169k,sbi-MIR169b,sbi-MIR169c,sbi-MIR169g,sbi-MIR169m,sbi-MIR169l,sbi-MIR169j,sbi-MIR169d,sbi-MIR169f,sbi-MIR169h,sbi-MIR169n,sbi…	osa-MIR169c	gaacgggatgCAGCCAAGGATGACTTGCCGGctcctggtattgggggaatctcagctttgctgaagcgccttggagttagccggcaagtctgtccttggctacacctagctc	osa-miR169b	CAGCCAAGGATGACTTGCCGG	5'	Diff	gp2	...(((((...(((((...((((..((((((...(((.(((((((((..((((((((((.((((((.....((((....(((((....)))))....))))....)).))))..))))))))))..))))))))).)))...))))))..)))))))))...)))))...	164	45.9	-73.8	0.9	35	29	24.5	66.5	24.2712	29.2814	24.7507	86.2513	middle
21	37	bdi-miR169c-3p_R+1_1ss5GA	GGCAAGTTGTCCTTGGCTACA	21	comp86551_c0	-	179	348	tgatggccctacgtgaaatgagatcaagaatggaaTGCAGCCAAGGATGACTTGCCgggtatgtgcaaggatattacattatagcgacctgtgtttgagtacatggctgcgttttccGGCAAGTTGTCCTTGGCTACAtcttgttctttttctctcacgcaaggccaata	54	osa-MIR169b,osa-MIR169c,osa-MIR169a,osa-MIR169j,osa-MIR169m,osa-MIR169f,osa-MIR169l,osa-MIR169e,osa-MIR169i,osa-MIR169g,osa-MIR169h,osa-MIR169k,bdi-MIR169f,bdi-MIR169a,bdi-MIR169c,bdi-MIR169g,bdi-MIR169e,bdi-MIR169m,bdi-MIR169h,bdi-MIR169n,bdi-MIR169b,sbi-MIR169a,sbi-MIR169k,sbi-MIR169b,sbi-MIR169c,sbi-MIR169g,sbi-MIR169m,sbi-MIR169l,sbi-MIR169j,sbi-MIR169d,sbi-MIR169f,sbi-MIR169h,sbi-MIR169n,sbi…	bdi-MIR169c	ttgccatacgctaagaggcagagaaggggatgCAGCCAAGGATGACTTGCCGGctcctggtgttgggggaattgcagctttgttgagccttgagttagccGGCAGGTTGTCCTTGGCTACacctagttctcttcttctggtgtttggccct	bdi-miR169c-3p	GGCAGGTTGTCCTTGGCTAC	3'	Diff	gp2	...(((((...(((((...((((..((((((...(((.(((((((((..((((((((((.((((((.....((((....(((((....)))))....))))....)).))))..))))))))))..))))))))).)))...))))))..)))))))))...)))))...	164	45.9	-73.8	0.9	30	32	29	35	20.8039	32.3105	29.2967	45.3954	middle
22	38	osa-miR171f-5p	TGTTGGCATGGTTCAATCAAA	21	comp120992_c0	-	1725	1842	tttggctgggagagtgtgaTGTTGGCATGGTTCAATCAAAtcgggtaatttttgctctaccgaggtgctatccccctCTGATTGAGCCGTGCCAATATCacaaacttccctagcctta	32	osa-MIR171d,osa-MIR171e,osa-MIR171f,osa-MIR171a,osa-MIR171g,bdi-MIR171d,bdi-MIR171b,bdi-MIR171e,bdi-MIR171a,sbi-MIR171d,sbi-MIR171i,sbi-MIR171b,sbi-MIR171a,sbi-MIR171g,sbi-MIR171j,sbi-MIR171c,zma-MIR171j,zma-MIR171d,zma-MIR171e,zma-MIR171i,zma-MIR171f,zma-MIR171n,zma-MIR171c,zma-MIR171a,zma-MIR171g,ata-MIR171b,ata-MIR171d,ata-MIR171c,tae-MIR171a,tae-MIR171b,hvu-MIR171,far-MIR171,	osa-MIR171f	gggagagtgcgaTGTTGGCATGGTTCAATCAAAccgggcaaacttatgcactagctaagcaagatgcagggatatgcagtatggttttgtttggtcTGATTGAGCCGTGCCAATATCacaagcttgc	osa-miR171f-5p	TGTTGGCATGGTTCAATCAAA	5'	Yes	gp2	...(((((((..(((((((((((((((((((((((((.....((((((...))))))....((((.........)))).))))))))))))))))))))))..)))..)))))))...	112	47.5	-62.6	1.1	851	850	259	72	590.137	858.248	261.65	93.3849	middle
22	39	osa-miR171b_L+1	CTGATTGAGCCGTGCCAATATC	22	comp120992_c0	-	1725	1842	tttggctgggagagtgtgaTGTTGGCATGGTTCAATCAAAtcgggtaatttttgctctaccgaggtgctatccccctCTGATTGAGCCGTGCCAATATCacaaacttccctagcctta	32	osa-MIR171d,osa-MIR171e,osa-MIR171f,osa-MIR171a,osa-MIR171g,bdi-MIR171d,bdi-MIR171b,bdi-MIR171e,bdi-MIR171a,sbi-MIR171d,sbi-MIR171i,sbi-MIR171b,sbi-MIR171a,sbi-MIR171g,sbi-MIR171j,sbi-MIR171c,zma-MIR171j,zma-MIR171d,zma-MIR171e,zma-MIR171i,zma-MIR171f,zma-MIR171n,zma-MIR171c,zma-MIR171a,zma-MIR171g,ata-MIR171b,ata-MIR171d,ata-MIR171c,tae-MIR171a,tae-MIR171b,hvu-MIR171,far-MIR171,	osa-MIR171f	gggagagtgcgaTGTTGGCATGGTTCAATCAAAccgggcaaacttatgcactagctaagcaagatgcagggatatgcagtatggttttgtttggtcTGATTGAGCCGTGCCAATATCacaagcttgc	osa-miR171b	TGATTGAGCCGTGCCAATATC	3'	Diff	gp2	...(((((((..(((((((((((((((((((((((((.....((((((...))))))....((((.........)))).))))))))))))))))))))))..)))..)))))))...	112	47.5	-62.6	1.1	302	221	512.5	213.5	209.426	223.145	517.744	276.912	middle
23	39	osa-miR171b_L+1	CTGATTGAGCCGTGCCAATATC	22	comp66672_c0	+	100	184	cgggatattggcgcggttcaatcagaaagcttgtgctcccaaggggaggggctccactctTTGATTGAGCCGTGCCAATATCacg	23	osa-MIR171f,osa-MIR171d,osa-MIR171e,bdi-MIR171d,bdi-MIR171b,bdi-MIR171e,sbi-MIR171d,sbi-MIR171i,sbi-MIR171b,sbi-MIR171a,zma-MIR171j,zma-MIR171d,zma-MIR171e,zma-MIR171i,zma-MIR171f,zma-MIR171c,ata-MIR171b,ata-MIR171d,ata-MIR171c,tae-MIR171a,tae-MIR171b,hvu-MIR171,far-MIR171,	osa-MIR171e	tggtagctatgaTGTTGGCTCGGCTCACTCAGAcggcattggcgtgatgcaaagcatgcatgcgtgcttgctagctcacttgtgtttcTGATTGAGCCGTGCCAATATCttagtgctct	osa-miR171b	TGATTGAGCCGTGCCAATATC	3'	Diff	gp2	((.(((((((((((((((((((((((.((.....(((((........)))))....)).))))))))))))))))))))))).))	85	55.3	-47.1	1	302	221	512.5	213.5	209.426	223.145	517.744	276.912	middle
24	40	osa-miR171a_2ss8GA17AG	TGATTGAACCGCGCCAGTATC	21	comp66672_c0	-	52	148	aagcgacgtgatattggcacggctcaatcaaagagtggagcccctccccttgggagcacaagctttcTGATTGAACCGCGCCAATATCccgttggag	6	osa-MIR171a,bdi-MIR171a,sbi-MIR171g,sbi-MIR171j,zma-MIR171n,zma-MIR171a,	osa-MIR171a	ggaaagagcgatattggtgaggttcaatccgatgattggttttacagcagtggtaaaatcagtatcTGATTGAGCCGCGCCAATATCtcttcctct	osa-miR171a	TGATTGAGCCGCGCCAATATC	3'	Diff	gp2	...(((((.(((((((((.(((.(((((((.(((((...(((((.......))).))....))))).))))))).))).))))))))).)))))...	91	54.6	-47.9	0.9	1.5	0.5	12	9	1.04019	0.504852	12.1228	11.6731	middle
25	41	osa-miR172d-5p	GCAGCACCATCAAGATTCAC	20	comp110952_c0	+	451	615	cgagctagccggactaattgccgatGCAGCATCATCAAGATTCACggacgcatccggtgcaccacgagcgatccgccgcgcggtgaccacactgcacccctcctgtatcgcccggctagcgggtgaaccttgatgatgccggaccggcaaaagtcggctccagcg	16	osa-MIR172d,osa-MIR172a,osa-MIR172b,bdi-MIR172b,sbi-MIR172a,sbi-MIR172c,sbi-MIR172b,zma-MIR172b,zma-MIR172d,zma-MIR172e,zma-MIR172a,ata-MIR172c,egu-MIR172b,egu-MIR172c,egu-MIR172d,egu-MIR172a,	osa-MIR172d	aaacagtcggtgcttgcaggtGCAGCACCATCAAGATTCACatcgagttcatccctaaacgagatcgaggttggctgactatatgtgatgAGAATCTTGATGATGCTGCATcagcaaacgctcgactact	osa-miR172d-5p	GCAGCACCATCAAGATTCAC	5'	Yes	gp2	...(((((((.((((..((((((.....(((((((((((.(((((...(((..((((.((....((.(((...))))).((((((....))))))..............))))))...))).))))).))))))))))).....)))))).))))))))..))).	161	63	-70.7	0.7	4	2	8	2	2.77385	2.01941	8.08186	2.59402	low
26	42	osa-miR172a	AGAATCTTGATGATGCTGCAT	21	comp110952_c0	-	354	522	gctggagccgacttttgccggtccggcatcatcaaggttcacccgctagccgggcgatacaggaggggtgcagtgtggtcaccgcgcggcggatcgctcgtggtgcaccggatgcgtccgTGAATCTTGATGATGCTGCATcggcaattagtccggctagctcggctgc	25	osa-MIR172d,osa-MIR172a,osa-MIR172c,osa-MIR172b,bdi-MIR172b,bdi-MIR172a,sbi-MIR172e,sbi-MIR172c,sbi-MIR172a,sbi-MIR172d,sbi-MIR172b,zma-MIR172c,zma-MIR172b,zma-MIR172e,zma-MIR172a,zma-MIR172d,ata-MIR172b,ata-MIR172c,ata-MIR172a,egu-MIR172b,egu-MIR172c,egu-MIR172d,egu-MIR172a,egu-MIR172f,egu-MIR172e,	osa-MIR172a	gtgtttgcgggcgtggcatcatcaagattcacatccatgcatatatcacaagacgcacatatacatccgatttggctgAGAATCTTGATGATGCTGCATccgcagacaa	osa-miR172a	AGAATCTTGATGATGCTGCAT	3'	Yes	gp2	(((((((((((((.((((((((.(((((((((((((((((((.(((...((((((....((.(((.(((((.((((((...)))))).))..))).))).))..)).))))..)))...))))))))))))))))))).))))))))..)))).))))...)))))...	166	63.3	-94.3	0.9	378	117	411	55	262.129	118.135	415.205	71.3357	middle
27	43	osa-miR390-5p	AAGCTCAGGAGGGATAGCGCC	21	comp60402_c0	-	315	468	ggagcaagctttgAAGCTCAGGAGGGATAGCGCCtaggaaatcaccagctagattggaactcgcccagagaaagtgagggaatctactcgctctttctcggacggttctgtctatcaatctgaagcGCTATCTATCCTGAGCTCCacggcttgt	6	osa-MIR390,bdi-MIR390a,sbi-MIR390,zma-MIR390a,zma-MIR390b,ata-MIR390,	osa-MIR390	ggtatggaacaatccttgAAGCTCAGGAGGGATAGCGCCtcgaaatcaaactaggCGCTATCTATCCTGAGCTCCatggtttgttcttacc	osa-miR390-5p	AAGCTCAGGAGGGATAGCGCC	5'	Yes	gp2	...((((((..((.(((((((((..((((((((...((......))...(((((((((((.((((.(((((.((((((........)))))).))))).)).)))))).......)))))))..))))))))..))))))))).))..))))))	151	51.3	-71.7	0.9	934	232	680	826	647.694	234.251	686.958	1071.33	middle
27	44	osa-miR390-3p_L-1	GCTATCTATCCTGAGCTCC	19	comp60402_c0	-	315	468	ggagcaagctttgAAGCTCAGGAGGGATAGCGCCtaggaaatcaccagctagattggaactcgcccagagaaagtgagggaatctactcgctctttctcggacggttctgtctatcaatctgaagcGCTATCTATCCTGAGCTCCacggcttgt	6	osa-MIR390,bdi-MIR390a,sbi-MIR390,zma-MIR390a,zma-MIR390b,ata-MIR390,	osa-MIR390	ggtatggaacaatccttgAAGCTCAGGAGGGATAGCGCCtcgaaatcaaactaggCGCTATCTATCCTGAGCTCCatggtttgttcttacc	osa-miR390-3p	CGCTATCTATCCTGAGCTCC	3'	Diff	gp2	...((((((..((.(((((((((..((((((((...((......))...(((((((((((.((((.(((((.((((((........)))))).))))).)).)))))).......)))))))..))))))))..))))))))).))..))))))	151	51.3	-71.7	0.9	481	25	97	142	333.555	25.2426	97.9925	184.176	middle
28	45	osa-miR393a_R+1	TCCAAAGGGATCGCATTGATCC	22	comp91605_c0	+	14	150	aacaatgcctgggggaagcaTCCAAAGGGATCGCATTGATCCttcgctccttccatgttgctcgtcgtctacaagcatggcctggacctcgacggatgATCATGCGATCCTTTTGGAGGcttcctctagccattatt	10	osa-MIR393a,osa-MIR393b,bdi-MIR393a,bdi-MIR393b,sbi-MIR393a,sbi-MIR393b,zma-MIR393b,zma-MIR393c,zma-MIR393a,ata-MIR393,	osa-MIR393b	tcggcctgaggaaactagtggaggacTCCAAAGGGATCGCATTGATCtggctagctatctcgatcgatcgcctcatcgatcgacgacgacgtgcgtgatcgaTCAGTGCAATCCCTTTGGAATtttcctctt	osa-miR393a	TCCAAAGGGATCGCATTGATC	5'	Diff	gp2	...((((.(((((((((((.((((((((((((((((.((((.((((.((..((((.((((((.((.....)).))))..)).))))....)))))).)))))))))))))))))))).))))))))))).))))...	131	51.8	-68.2	1	432	308	410	206	299.576	310.989	414.195	267.185	middle
28	46	zma-miR393b-3p_1ss5A-	ATCATGCGATCCTTTTGGAGG	21	comp91605_c0	+	14	150	aacaatgcctgggggaagcaTCCAAAGGGATCGCATTGATCCttcgctccttccatgttgctcgtcgtctacaagcatggcctggacctcgacggatgATCATGCGATCCTTTTGGAGGcttcctctagccattatt	10	osa-MIR393a,osa-MIR393b,bdi-MIR393a,bdi-MIR393b,sbi-MIR393a,sbi-MIR393b,zma-MIR393b,zma-MIR393c,zma-MIR393a,ata-MIR393,	zma-MIR393b	gTCCAAAGGGATCGCATTGATCCatcattccttccattttttcatgcatggctggtcttcgtcgtctgcaaggacttgtcgatggATCAATGCGATCCTTTTGGAGGc	zma-miR393b-3p	ATCAATGCGATCCTTTTGGAGG	3'	Diff	gp2	...((((.(((((((((((.((((((((((((((((.((((.((((.((..((((.((((((.((.....)).))))..)).))))....)))))).)))))))))))))))))))).))))))))))).))))...	131	51.8	-68.2	1	123	111	29	20	85.2959	112.077	29.2967	25.9402	middle
29	47	osa-miR396a-5p	TTCCACAGCTTTCTTGAACTG	21	comp109264_c0	-	534	641	tctttgtgatcTTCCACAGCTTTCTTGAACTGcatctgtgtttctcgagatgcagctctacttgggtgagtgcgGTTCAATAAAGCTGTGGGAAAttgcagggagagg	19	osa-MIR396b,osa-MIR396a,osa-MIR396c,bdi-MIR396c,bdi-MIR396d,bdi-MIR396e,sbi-MIR396a,sbi-MIR396b,sbi-MIR396c,zma-MIR396a,zma-MIR396b,zma-MIR396e,zma-MIR396f,zma-MIR396h,zma-MIR396g,ata-MIR396e,ata-MIR396c,ssp-MIR396,sof-MIR396,	osa-MIR396a	ctttgtgatcTTCCACAGCTTTCTTGAACTGcacgcatgatgaataatccctttggttaattgtgatctggtctctgagagatcgtagttagactcgatcggttgcattggcatcagagagagcaGTTCAATAAAGCTGTGGGAAattgcagag	osa-miR396a-5p	TTCCACAGCTTTCTTGAACTG	5'	Yes	gp2	((..((..((.((((((((((((.((((((((((((((..(((....)))..)))(((.....)))...))))))))))).)))))))))))).))..))..))....	104	47.2	-50.3	1	1121	473	983	710	777.371	477.59	993.058	920.879	middle
29	48	osa-miR396a-3p_R+1	GTTCAATAAAGCTGTGGGAAA	21	comp109264_c0	-	534	641	tctttgtgatcTTCCACAGCTTTCTTGAACTGcatctgtgtttctcgagatgcagctctacttgggtgagtgcgGTTCAATAAAGCTGTGGGAAAttgcagggagagg	19	osa-MIR396b,osa-MIR396a,osa-MIR396c,bdi-MIR396c,bdi-MIR396d,bdi-MIR396e,sbi-MIR396a,sbi-MIR396b,sbi-MIR396c,zma-MIR396a,zma-MIR396b,zma-MIR396e,zma-MIR396f,zma-MIR396h,zma-MIR396g,ata-MIR396e,ata-MIR396c,ssp-MIR396,sof-MIR396,	osa-MIR396a	ctttgtgatcTTCCACAGCTTTCTTGAACTGcacgcatgatgaataatccctttggttaattgtgatctggtctctgagagatcgtagttagactcgatcggttgcattggcatcagagagagcaGTTCAATAAAGCTGTGGGAAattgcagag	osa-miR396a-3p	GTTCAATAAAGCTGTGGGAA	3'	Diff	gp2	((..((..((.((((((((((((.((((((((((((((..(((....)))..)))(((.....)))...))))))))))).)))))))))))).))..))..))....	104	47.2	-50.3	1	708	723	126	66	490.971	730.016	127.289	85.6028	middle
30	49	osa-MIR444c-p5	TTGCAAGAAAATCGGTTT	18	comp122404_c1	+	436	567	gatgcaaagggcggtgataagctagaggcagcaactgcacatcTTGCAAGAAAATTGGTTTgcagaccataccgatgattttcttgcaagttgTGCAGTTGTTGTCTCAAGCTTgctgcctccctttgccag	10	osa-MIR444d,osa-MIR444a,osa-MIR444c,osa-MIR444f,bdi-MIR444b,tae-MIR444b,tae-MIR444a,hvu-MIR444b,ssp-MIR444b,ssp-MIR444a,	osa-MIR444c	agttgctgcaagtggaggcggcaagctagagacagcaactgcatatcttgcaagaaaatcggttttatggccataccgatgattttcttgcaagctgtgcagtTGTTGTCTCAAGCTTGCTGCCtccctttgccagaa	osa-MIR444c-p5	ttgcaagaaaatcggttt	5'	New	gp2	...((((((((.(((..((((((.(((((((((((((((((.(((((((((((((((((.((.....)).)))...)))))))))))))).))))))))))))))))).))))))..))).))))))))...	126	47.7	-80.5	1.3	0	1	0	0	0	1.0097	0	0	low
30	50	osa-miR444a-3p.2_1ss9CT	TGCAGTTGTTGCCTCAAGCTT	21	comp122404_c1	+	436	567	gatgcaaagggcggtgataagctagaggcagcaactgcacatcTTGCAAGAAAATTGGTTTgcagaccataccgatgattttcttgcaagttgTGCAGTTGTTGTCTCAAGCTTgctgcctccctttgccag	10	osa-MIR444d,osa-MIR444a,osa-MIR444c,osa-MIR444f,bdi-MIR444b,tae-MIR444b,tae-MIR444a,hvu-MIR444b,ssp-MIR444b,ssp-MIR444a,	osa-MIR444a	atgcaattgggggcagcaaGCTAGAGGTGGCAACTGCATAatttgcaagaaattgttggctgaagatcataccgatgatattcttgcaagttaTGCAGTTGCTGCCTCAAGCTTgctgcctcctgttgcca	osa-miR444a-3p.2	TGCAGTTGCTGCCTCAAGCTT	3'	Diff	gp2	...((((((((.(((..((((((.(((((((((((((((((.(((((((((((((((((.((.....)).)))...)))))))))))))).))))))))))))))))).))))))..))).))))))))...	126	47.7	-80.5	1.3	3315	1726	4665	2380	2298.83	1742.75	4712.73	3086.89	high
31	51	osa-MIR444c-p5_1ss7TA	TGCATAACTTGCAAGAAAATC	21	comp122404_c1	-	361	492	ctggcaaagggaggcagcaagcttgagacaacaacTGCACAACTTGCAAGAAAATCatcggtatggtctgcaaaccaattttcttgcaagatgTGCAGTTGCTGCCTCTAGCTTatcaccgccctttgcatc	16	osa-MIR444d,osa-MIR444a,osa-MIR444e,osa-MIR444c,osa-MIR444f,bdi-MIR444b,bdi-MIR444a,bdi-MIR444d,bdi-MIR444c,zma-MIR444b,tae-MIR444b,tae-MIR444a,hvu-MIR444a,ssp-MIR444c,ssp-MIR444b,ssp-MIR444a,	osa-MIR444c	agttgctgcaagtggaggcggcaagctagagacagcaactgcatatcttgcaagaaaatcggttttatggccataccgatgattttcttgcaagctgtgcagtTGTTGTCTCAAGCTTGCTGCCtccctttgccagaa	osa-MIR444c-p5	tgcatatcttgcaagaaaatc	5'	New	gp2	...((((((((.((....(((((.(((.((.((((((((((.(((((((((((((....(((.((.....)).))).))))))))))))).)))))))))).)).))).)))))....)).))))))))...	126	47.7	-66.2	1.1	49	42	13	4	33.9797	42.4076	13.133	5.18805	middle
31	52	osa-miR444a-3p.2	TGCAGTTGCTGCCTCAAGCTT	21	comp122404_c1	-	361	492	ctggcaaagggaggcagcaagcttgagacaacaacTGCACAACTTGCAAGAAAATCatcggtatggtctgcaaaccaattttcttgcaagatgTGCAGTTGCTGCCTCTAGCTTatcaccgccctttgcatc	16	osa-MIR444d,osa-MIR444a,osa-MIR444e,osa-MIR444c,osa-MIR444f,bdi-MIR444b,bdi-MIR444a,bdi-MIR444d,bdi-MIR444c,zma-MIR444b,tae-MIR444b,tae-MIR444a,hvu-MIR444a,ssp-MIR444c,ssp-MIR444b,ssp-MIR444a,	osa-MIR444e	ggttttgtaaccaggggcaataagctagaggcaccaactgcataacttgcgagaaacttgttggatgatgatcttgccaatgattttgccgcaagttaTGCAGTTGCTGCCTCAAGCTTactgcctttgtttgctaaacc	osa-miR444a-3p.2	TGCAGTTGCTGCCTCAAGCTT	3'	Yes	gp2	...((((((((.((....(((((.(((.((.((((((((((.(((((((((((((....(((.((.....)).))).))))))))))))).)))))))))).)).))).)))))....)).))))))))...	126	47.7	-66.2	1.1	629	216	1258	315	436.188	218.096	1270.87	408.559	high
32	53	osa-MIR812r-p3_2ss5AG17CT	TTTTGAATAAGACGGATGGTC	21	comp111557_c0	-	324	473	acgtttgaccatttgtcttattcaaaatatttattcgaatatgcaaaatttttagttatgcttaaattttctttaatgataaaacaaatcataacaaaacatatgataatttttaaacttTTTTGAATAAGACGAATGGTCaaacgtaac	7	osa-MIR818e,osa-MIR5824,osa-MIR818f,osa-MIR812e,osa-MIR812k,osa-MIR812r,osa-MIR812l,	osa-MIR812r	cctaaaataagtatagttttgcactgttcatgtctaacgtttgaccgttcgtcttatttgaaaattttttatgattaatatttttgttgttattagataataaaacatgaatagtattttatgtgtgactaactttttttaattttcttataaattttttaaataagacggacggtcaaACGTTAGACACGAATTTCTACGGCtgcacttattttagg	osa-MIR812r-p3	ttttaaataagacggacggtc	3'	New	gp2	(((((((((((((((((((((((((((...............(((.(((.....))).)))..................(((((...((((((........))))))...))))).....)))))))))))))))))))))))))))...	147	22	-45.3	1.4	9	8	46.5	33.5	6.24116	8.07763	46.9758	43.4499	middle
33	54	osa-MIR812e-p3_2ss5AG17CT	TTTTGAATAAGACGGATGG	19	comp119304_c2	-	7	146	tttgaccattcgtcttagttaaaaaggtttaattatcatatattttgttatgatatgtttcattattaaaggaaatttgaacataacttataattttgcatattcaaattaataTTTTGAATAAGACGAATGGttaaacg	9	osa-MIR818f,osa-MIR818e,osa-MIR812l,osa-MIR812k,osa-MIR5824,osa-MIR812g,osa-MIR812h,osa-MIR812e,osa-MIR812r,	osa-MIR812e	gttttagtgcccaactttgaccgtccgtcttatttgaaaatttttttattactatttttattgttattagatgataaaatataaatattacttcatgcgtgacttaatttttaaaaaaatttcataaaatttttaaataaGACGGACGGTTAAACGTTGGACacggaaac	osa-MIR812e-p3	ttttaaataaGACGGACGG	3'	New	gp2	(((((((((((((((((.((((((....((((((...((((.....(((((((((((((.((..(((......))).))))))))..))))))).....))))...))))))..)))))).)))))))))))))))))..	138	21.4	-34.9	1.2	2	2	4	7	1.38693	2.01941	4.04093	9.07909	low
34	55	osa-MIR818e-p5_2ss10CT21TC	GTTTGACCATTCGTCTTATTCAAA	24	comp111557_c0	+	436	583	ttacGTTTGACCATTCGTCTTATTCAAAaaagtttaaaaattatcatatgttttgttatgatttgttttatcattaaagaaaatttaagcataactaaaaattttgcatattcgaATAAATATTTTGAATAAGACAaatggtcaaacg	4	osa-MIR812b,osa-MIR818e,osa-MIR812r,osa-MIR5824,	osa-MIR818e	ccccgtcctataatataagggattttgagtttttgcttgcactgtttgaccactcgtcttatttaaattttttttggaattattattatttttgacttattttattatccaaagtactttaagcataacttttcgttttttatatttgtacaaattttttgaataaaacgagtggtcaaacaatacaaacaaaaacttaaAATCCCTTATATTATGGGACGGagg	osa-MIR818e-p5	gtttgaccactcgtcttatttaaa	5'	New	gp2	...((((((((((((.(((((((((((((..(((((.....(((((....((((((((((.((((..((.((......)).))..)))))))))).))))....)).)))......))))).))))))))))))).))))))))))))	145	21.6	-42.9	1.3	8	11	10	6	5.5477	11.1067	10.1023	7.78207	middle
34	56	osa-MIR812r-p3_2ss12AG21GA	ATAAATTTTTTGAATAAGACA	21	comp111557_c0	+	436	583	ttacGTTTGACCATTCGTCTTATTCAAAaaagtttaaaaattatcatatgttttgttatgatttgttttatcattaaagaaaatttaagcataactaaaaattttgcatattcgaATAAATATTTTGAATAAGACAaatggtcaaacg	4	osa-MIR812b,osa-MIR818e,osa-MIR812r,osa-MIR5824,	osa-MIR812r	cctaaaataagtatagttttgcactgttcatgtctaacgtttgaccgttcgtcttatttgaaaattttttatgattaatatttttgttgttattagataataaaacatgaatagtattttatgtgtgactaactttttttaattttcttataaattttttaaataagacggacggtcaaACGTTAGACACGAATTTCTACGGCtgcacttattttagg	osa-MIR812r-p3	ataaattttttaaataagacg	3'	New	gp2	...((((((((((((.(((((((((((((..(((((.....(((((....((((((((((.((((..((.((......)).))..)))))))))).))))....)).)))......))))).))))))))))))).))))))))))))	145	21.6	-42.9	1.3	0	0	1	2	0	0	1.01023	2.59402	low
35	57	osa-MIR818e-p3_2ss16AG21GA	AAATTTTTTGAATAAGACGAATGG	24	comp113329_c0	+	2015	2152	ttaaccatttgtcttattcaaaatattagttcaaatatacaaaatcataagctaggtttcaactttctttgatgataaaacaaattgtaacaaaatatttgaaaatttttcAAATTTTTTGAATAAGACGAATGGtca	5	osa-MIR818e,osa-MIR812r,osa-MIR812l,osa-MIR5824,osa-MIR818f,	osa-MIR818e	ccccgtcctataatataagggattttgagtttttgcttgcactgtttgaccactcgtcttatttaaattttttttggaattattattatttttgacttattttattatccaaagtactttaagcataacttttcgttttttatatttgtacaaattttttgaataaaacgagtggtcaaacaatacaaacaaaaacttaaAATCCCTTATATTATGGGACGGagg	osa-MIR818e-p3	aaattttttgaataaaacgagtgg	3'	New	gp2	...((((((((((((((((((((.(((..(((((((((.....((((((((..((((....))))..))).)))))...((.....))......))))))))).........))).))))))))))))))))))))..	133	21.7	-34.9	1.2	12	8	52.5	40.5	8.32155	8.07763	53.0372	52.529	middle
36	58	osa-miR2118f_L+1R-1	ATTCCTGATGCCTCCCATTCCT	22	comp95129_c0	-	601	769	agcagggaagaggaagcaatagagctcctaagagcagtaggagtgggaacatgaaggaatgtgtatgctccaaattctcctctaccattagaggctctgatattggtctgatgcATTCCTGATGCCTCCCATTCCTatggttcttaagtgttccttcctcttccttttg	17	osa-MIR2118f,osa-MIR2118j,osa-MIR2118m,osa-MIR2118d,osa-MIR2118n,osa-MIR2118b,osa-MIR2118h,osa-MIR2118k,bdi-MIR2118b,sbi-MIR2118,zma-MIR2118g,zma-MIR2118b,zma-MIR2118a,zma-MIR2118d,ata-MIR2118b,ata-MIR2118c,ata-MIR2118d,	osa-MIR2118m	ggtgagccaggaagaggatagagactctaagagcagtaggaatgggaacatgaaggaaagccaaaccaagctctaactcctggagttggagatttggtataacgattTTCCTGATGCCTCCCATTCCTAcagttcttaggtccttgttcctcttactttcggctaacacc	osa-miR2118f	TTCCTGATGCCTCCCATTCCTA	3'	Diff	gp2	...(((((((((((((.....((((...(((((((..(((((((((((.(((..(((((((..(.....((((..((.((((((....))))))....))..))))....)..))))))).)))..)))))))))))..)))))))...)))))))))))))))))...	163	45.6	-76.3	1	10	12	10	4	6.93463	12.1164	10.1023	5.18805	middle
37	59	tae-miR5384-3p_L+2_2ss21AG22TC	GGTGAGCGCGCCGCCGTCGAGCG	23	comp115174_c0	-	76	160	tgtgcgtcgccgtgcatccctcgctggtgcgtgcgcccacccgaaGGTGAGCGCGCCGCCGTCGAGCGatgtgcggtggcgtttt	1	tae-MIR5384,	tae-MIR5384	tgccgaccccttcgccggtcgcgcgttccccttgcggTGAGCGCGCCGCCGTCGAATGgatcggtg	tae-miR5384-3p	TGAGCGCGCCGCCGTCGAATG	3'	Diff	gp2	...(((((((((..((((.((((..((((.((((((.((((....)))).))))))))))..)))).))))..)))))))))...	79	70.6	-56.9	0.9	5	5	0	1	3.46731	5.04852	0	1.29701	low
38	60	osa-miR6255_L-3	GAAAAATGGGCAGTTGAGT	19	comp83981_c0	+	297	407	cgagttgaacacatactacccagtgttctaccccagcacacccaggtcaagatagctgtaaccacataccccagtttgcagtatGAACAATGGGCAGTTGAGTtcagcgat	1	osa-MIR6255,	osa-MIR6255	aaaccagtttTGGGAAAAATGGGCAGTTGAGTtcggccaatttatctatggtttcctcaacaatcatttttcccacatgttatca	osa-miR6255	TGGGAAAAATGGGCAGTTGAGT	3'	Diff	gp2	...(((((((.((.(((.((((.(((((...........((....)).......(((((((..((........)))))))))..))))).)))).))))).)))))))...	105	48.6	-31.1	0.6	6	1	4	2	4.16078	1.0097	4.04093	2.59402	low
39	61	bdi-MIR9482-p5_1ss2CT	TTCCTCTCTCCCTTGAAGGCT	21	comp82525_c0	+	54	178	catggctctcttggTTCCTCTCTCCCTTGAAGGCTttctctggtaaatctggttggcttcaccacactatctagcataccttcatgagaaatccttcaaggaagagggaacccaagcaagccaca	2	osa-MIR3979,bdi-MIR9482,	bdi-MIR9482	aatcaacggcacagctttcttggatccctctctcccttgaaggctattttttggacaggttttcatgtgcagttgtgcatcattgtttgcctatgaacacaagagagCCTTTGGGGAAGAAGGGAAACcaagcaagccagtgtccatgtttgt	bdi-MIR9482-p5	tccctctctcccttgaaggct	5'	New	gp2	..(((((..(((((((((.((((.(((((((((.((((((.((((...((((.(((..........))).))))..)))).....)))))).))))))))).)))))))))).)))..)))))..	121	48	-54.3	0.9	350	243	106	139	242.712	245.358	107.085	180.285	middle
PREDICTED
1	1	PC-5p-120899_14	CCTTCGCCGGTGCGCGCGCTTG	22	comp86290_c0	-	28	272	aggcgacgcccgtcgacgaggcccctgcggcacggcgtcggcaagaaagagagagagagaggctcctggtagcgtcgccgcgagggCCTTCGCCGGTGCGCGCGCTTGcccgagagcgAGCGCGCCGCCGTCGAAGGTCcttgtgaccgacgctcaaggtttgccgtcgccggcgagcggcggcagcatcatcggcggcgaggaggtcaggtatgtccccgatttcctcgattcgcctcttcttc	0						5'	New	gp4	((((((...(((((((.((.((((((((.((.(((((.(((((((......((.(((.....)))))...(((((((.((((((((((((((.(((((.((((((((((......))))))))))))))).))))))))))))))..))))))).....))))))).)))))))..)))).))..)).)).)))))))((((((..((.((......)).))..))))))..)))))).......	84	69	-142.3	0.8	31	18	0	1	21.4973	18.1747	0	1.29701	middle
1	2	PC-3p-89706_20	AGCGCGCCGCCGTCGAAGGTC	21	comp86290_c0	-	28	272	aggcgacgcccgtcgacgaggcccctgcggcacggcgtcggcaagaaagagagagagagaggctcctggtagcgtcgccgcgagggCCTTCGCCGGTGCGCGCGCTTGcccgagagcgAGCGCGCCGCCGTCGAAGGTCcttgtgaccgacgctcaaggtttgccgtcgccggcgagcggcggcagcatcatcggcggcgaggaggtcaggtatgtccccgatttcctcgattcgcctcttcttc	0						3'	New	gp4	((((((...(((((((.((.((((((((.((.(((((.(((((((......((.(((.....)))))...(((((((.((((((((((((((.(((((.((((((((((......))))))))))))))).))))))))))))))..))))))).....))))))).)))))))..)))).))..)).)).)))))))((((((..((.((......)).))..))))))..)))))).......	84	69	-142.3	0.8	14	7.5	1	1	9.70848	7.57278	1.01023	1.29701	low
2	2	PC-3p-89706_20	AGCGCGCCGCCGTCGAAGGTC	21	comp76260_c1	+	190	278	gatggcgccgcccgcgaggtccttcgtcggtgcgcgcgcccccgggagggAGCGCGCCGCCGTCGAGGGTCctttcgtacggtgcccta	0						3'	New	gp4	...(((((((..((..(((.((((((.(((((.((((((.(((....))).))))))))))).)))))).)))..))..)))))))...	83	76.4	-65.5	1	14	7.5	1	1	9.70848	7.57278	1.01023	1.29701	low
3	3	PC-5p-992769_2	AATTGATATCATCATTGACTT	21	comp86414_c0	+	44	226	cgttctgaAATTGATGTCATCATTGACTTttttttctttacgtttgatcatgcatcttaatcaaatatttgtttcaagtcaaaaaaatcaatgacgaatggtccaagcataacgaaaaaaGTCAACGGTGACATCAATTTCagaacatatggggtatggcataacgatcacaattagttgata	0						5'	New	gp4	.((((((((((((((((((((.((((((((((((...(((.((((((((((..........(((....)))......((((..........))))..))))).))))).))).)))))))))))).)))))))))))))))))))).((((........))))...((((........)))).	145	32.2	-55.1	0.9	0	3	3	1	0	3.02911	3.0307	1.29701	low
3	4	PC-3p-125403_14	GTCAACGGCGACATCAATTTC	21	comp86414_c0	+	44	226	cgttctgaAATTGATGTCATCATTGACTTttttttctttacgtttgatcatgcatcttaatcaaatatttgtttcaagtcaaaaaaatcaatgacgaatggtccaagcataacgaaaaaaGTCAACGGTGACATCAATTTCagaacatatggggtatggcataacgatcacaattagttgata	0						3'	New	gp4	.((((((((((((((((((((.((((((((((((...(((.((((((((((..........(((....)))......((((..........))))..))))).))))).))).)))))))))))).)))))))))))))))))))).((((........))))...((((........)))).	145	32.2	-55.1	0.9	17	18	16	14.5	11.7889	18.1747	16.1637	18.8067	middle
4	5	PC-3p-55963_35	ATTGCATACGAATTTAGTGGC	21	comp96304_c0	+	189	338	caaaacgccactaaatttgtatgcaattcagtttgtcaccaggtatacaaatccttgtatatatactccattcaaagtagcatggcttaaaggatatttgcataccagtagaaaaattgaATTGCATACGAATTTAGTGGCcttttgata	0						3'	New	gp4	(((((.((((((((((((((((((((((((((((.((((..(((((.(((((((((...(((.((((........))))..))).....))))))..))).))))).)).)).)))))))))))))))))))))))))))).)))))...	147	33.3	-61.7	1.2	0.5	0	20	2.5	0.346731	0	20.2046	3.24253	middle
5	5	PC-3p-55963_35	ATTGCATACGAATTTAGTGGC	21	comp96304_c0	-	75	223	caaaaggccactaaattcgtatgcaattcaatttttctactggtatgcaaatatcctttaagccatgctactttgaatggagtatatatacaaggatttgtatacctggtgacaaactgaATTGCATACAAATTTAGTGGCgttttggt	0						3'	New	gp4	(((((.(((((((((((.((((((((((((.(((.((.((((((((((((..((((((......(((((.((......)))))))......))))))))))))))).))))).))).)))))))))))).))))))))))).)))))..	147	34.2	-63.9	1.3	0.5	0	20	2.5	0.346731	0	20.2046	3.24253	middle
6	6	PC-5p-37874_59	TCATGCTGCCCTCTCTTGATG	21	comp99067_c0	+	2	206	actattcttgctttaaccacgctgaaaagaaggcctgacgaagggttcttcccctgcctctgcgTCATGCTGCCCTCTCTTGATGtgttctcgtgaaaccgctttctcccgaggaagaattctttgaggttcttgttcgggagagggaggtggaagcatacgTCAAGATTGGGGAGCATGACGtgagggaaaggattgaagtctc	0						5'	New	gp4	.........(((((((((..........((((((((......))).))))).....((((.((((((((((.(((..(((((((((((.((......(((.(..((((((((..((((((........))))))..))))))))..).)))...)).)))))))))))..))).))))))))))))))....)).)))))))...	132	50.7	-89.8	0.9	58	58	40	35	40.2208	58.5628	40.4093	45.3954	middle
6	7	PC-3p-103459_17	TCAAGATTGGGGAGCATGACG	21	comp99067_c0	+	2	206	actattcttgctttaaccacgctgaaaagaaggcctgacgaagggttcttcccctgcctctgcgTCATGCTGCCCTCTCTTGATGtgttctcgtgaaaccgctttctcccgaggaagaattctttgaggttcttgttcgggagagggaggtggaagcatacgTCAAGATTGGGGAGCATGACGtgagggaaaggattgaagtctc	0						3'	New	gp4	.........(((((((((..........((((((((......))).))))).....((((.((((((((((.(((..(((((((((((.((......(((.(..((((((((..((((((........))))))..))))))))..).)))...)).)))))))))))..))).))))))))))))))....)).)))))))...	132	50.7	-89.8	0.9	47	48	38	33	32.5927	48.4658	38.3888	42.8014	middle
7	8	PC-5p-145659_12	TCTCGCCGGAGCTCGCGTGCGG	22	comp925617_c0	-	263	331	cgggcccTCTCGCCGGAGCGCGCGTGCGGccggAGCCGCGCGGCGTCTCTGTCGAGCGgatccccgatg	0						5'	New	gp4	((((.((.((((.((((((((.((((((((....))))))))))).))))).)))).))...))))...	66	79.7	-44.3	0.8	16.5	10	0	1	11.4421	10.097	0	1.29701	middle
7	9	PC-3p-512694_3	AGCCGCGCGGCGTCTCTGTCGAGCG	25	comp925617_c0	-	263	331	cgggcccTCTCGCCGGAGCGCGCGTGCGGccggAGCCGCGCGGCGTCTCTGTCGAGCGgatccccgatg	0						3'	New	gp4	((((.((.((((.((((((((.((((((((....))))))))))).))))).)))).))...))))...	66	79.7	-44.3	0.8	0	0	1	4	0	0	1.01023	5.18805	low
8	10	PC-5p-795615_2	AGTTTGCATGTTTGACTCTGC	21	comp110479_c0	+	1495	1679	tttttagAGTTTGCATGTTTGACTCTGCtttttgaaaaggagatgcaaaaatgaccttgtttattgcatatttgatcctgttttttgcaaaagtagggttaattttgtatctccttctcaAAAAGTAGGGTCAAACATGTAaactctaaaaaagatggtcaaacatgcatttggacttaaaaatt	0						5'	New	gp4	(((((((((((((((((((((((((((((((((((.((((((((((((((.(((((((..((.(((((.................)))))))..))))))).)))))))))))))).)))))))))))))))))))))))))))))))))))....(((((((......))).))))........	152	30.8	-86.6	1.5	2	1	5	3	1.38693	1.0097	5.05116	3.89104	low
8	11	PC-3p-181512_9	AAAAGTAGGGTCAAACATGTA	21	comp110479_c0	+	1495	1679	tttttagAGTTTGCATGTTTGACTCTGCtttttgaaaaggagatgcaaaaatgaccttgtttattgcatatttgatcctgttttttgcaaaagtagggttaattttgtatctccttctcaAAAAGTAGGGTCAAACATGTAaactctaaaaaagatggtcaaacatgcatttggacttaaaaatt	0						3'	New	gp4	(((((((((((((((((((((((((((((((((((.((((((((((((((.(((((((..((.(((((.................)))))))..))))))).)))))))))))))).)))))))))))))))))))))))))))))))))))....(((((((......))).))))........	152	30.8	-86.6	1.5	0	1	15	6.5	0	1.0097	15.1535	8.43058	middle
9	12	PC-5p-425867_4	TCTTGACAGAAGATAGAGAGCAC	23	comp9395_c0	+	7	108	agaaggtTGTTGACAGAAGATAGAGAGCACagatggcgaggtgcacatataggccagcacctcggttcctttgtGCTCTCTATACTTCTGTCATCacctctt	0						5'	New	gp4	((.(((.((.(((((((((((((((((((((((.((((((((((............))))))))...)))))))))))))))).))))))))).))))))).	101	48	-56.4	1.2	3	2	2	5	2.08039	2.01941	2.02046	6.48506	low
9	13	PC-3p-6424_335	GCTCTCTATACTTCTGTCATC	21	comp9395_c0	+	7	108	agaaggtTGTTGACAGAAGATAGAGAGCACagatggcgaggtgcacatataggccagcacctcggttcctttgtGCTCTCTATACTTCTGTCATCacctctt	0						3'	New	gp4	((.(((.((.(((((((((((((((((((((((.((((((((((............))))))))...)))))))))))))))).))))))))).))))))).	101	48	-56.4	1.2	123	44	67	136	85.2959	44.427	67.6855	176.394	middle
10	14	PC-5p-46018_45	AACGCGCCGCCGTCGAGGGTT	21	comp118592_c2	+	15	202	agcggcgccgccgtgtgggccctcgccggtgcgcgtgctcacccgagggtgAACGCGCCGCCGTCGAGGGTTcacgcgacggtgcccGATTCTTGACGACGCCGGCGGACCggcggtgactatgcggcgagggagagcccaggtacgtccgaatcccttcactcgccgcctctgtctctttttcttca	0						5'	New	gp4	...(((((((.((((((..((((((.(((((.(((((.(((((....))))).)))))))))).))))))..)))))).))))))).......(((.((((((((....))))))..(((...((((((((((((......((.....))......)))).))))))))....)))......)).)))	83	69.1	-107.6	0.8	39	27	1	2	27.045	27.262	1.01023	2.59402	middle
10	15	PC-3p-4800286_1	GATTCTTGACGACGCCGGCGGACC	24	comp118592_c2	+	15	202	agcggcgccgccgtgtgggccctcgccggtgcgcgtgctcacccgagggtgAACGCGCCGCCGTCGAGGGTTcacgcgacggtgcccGATTCTTGACGACGCCGGCGGACCggcggtgactatgcggcgagggagagcccaggtacgtccgaatcccttcactcgccgcctctgtctctttttcttca	0						3'	New	gp4	...(((((((.((((((..((((((.(((((.(((((.(((((....))))).)))))))))).))))))..)))))).))))))).......(((.((((((((....))))))..(((...((((((((((((......((.....))......)))).))))))))....)))......)).)))	83	69.1	-107.6	0.8	2	3	5	0	1.38693	3.02911	5.05116	0	low
11	16	PC-5p-19523_133	CCGGTCGCCATCTGCGCGG	19	comp93141_c0	+	1155	1302	tgggggccccgtgcaatggttggccggtgccggcgggatgcaatgcctcgcgtcggcggCCGGTCGCCATCTGCGCGGtcggctcaTCGGGTGCGTTTGGGATCCTGAcgaaatggttgtcattcacccgtcttgaaacacggaccaa	0						5'	New	gp4	...((((((((((((((((.(((((((((((((((.((.((...)).)).))))))).)))))))))))).)))))))..)))))....(((.((((..((((..((((((.....)))))).......))))..)...))).)))..	82	64.9	-72.5	0.8	476	198	210	246	330.088	199.921	212.149	319.065	middle
11	17	PC-3p-28147_87	TCGGGTGCGTTTGGGATCCTGA	22	comp93141_c0	+	1155	1302	tgggggccccgtgcaatggttggccggtgccggcgggatgcaatgcctcgcgtcggcggCCGGTCGCCATCTGCGCGGtcggctcaTCGGGTGCGTTTGGGATCCTGAcgaaatggttgtcattcacccgtcttgaaacacggaccaa	0						3'	New	gp4	...((((((((((((((((.(((((((((((((((.((.((...)).)).))))))).)))))))))))).)))))))..)))))....(((.((((..((((..((((((.....)))))).......))))..)...))).)))..	82	64.9	-72.5	0.8	403	1677	754	2140	279.465	1693.27	761.715	2775.61	high
12	18	PC-5p-333432_5	CATTAAGCTCGAAAGTTGCCTC	22	comp47695_c0	-	240	398	cgaaggcactttaagctCATTAAGCTCGAATGTTGCCTCagcgctataacatggcatggatattatatactctggtacatggagctatttgtactagtataaaatccatgccgtgttagtggactgaGGCACTTTTGAGCTTGATGTGcttaagtgcct	0						5'	New	gp4	...((((((.((((((.(((((((((((((.(.((((((((..((((((((((((((((((.(((((....((((((((..........))))))))))))).))))))))))))))).))).))))))))).))))))))))))).))))))))))))	156	42.1	-88.2	1.3	0	0	10	5	0	0	10.1023	6.48506	middle
12	19	PC-3p-518518_3	GGCACTTTTGAGCTTGATGTG	21	comp47695_c0	-	240	398	cgaaggcactttaagctCATTAAGCTCGAATGTTGCCTCagcgctataacatggcatggatattatatactctggtacatggagctatttgtactagtataaaatccatgccgtgttagtggactgaGGCACTTTTGAGCTTGATGTGcttaagtgcct	0						3'	New	gp4	...((((((.((((((.(((((((((((((.(.((((((((..((((((((((((((((((.(((((....((((((((..........))))))))))))).))))))))))))))).))).))))))))).))))))))))))).))))))))))))	156	42.1	-88.2	1.3	0	0	5	2	0	0	5.05116	2.59402	low
13	20	PC-5p-449879_4	TCTCGCCGGAGCGCGCGCGCA	21	comp109396_c0	-	4300	4393	cacagcggcgctggcgagctccTCTCGTCGGAGCGCGCGCGCAgctttgGCCAGCGCGCGGCTCCGTCGAGCGgcgctcgtccggtgcccttcc	0						5'	New	gp4	...((.(((((((((((((.((.((((.((((((.(((((((.((....))..))))))))))))).)))).)).))))).))))))))))...	88	76.6	-67.9	0.9	7	3	0	0	4.85424	3.02911	0	0	low
13	21	PC-3p-35889_63	GCCTGCGCGCGGCTCCGTCGAGCG	24	comp109396_c0	-	4300	4393	cacagcggcgctggcgagctccTCTCGTCGGAGCGCGCGCGCAgctttgGCCAGCGCGCGGCTCCGTCGAGCGgcgctcgtccggtgcccttcc	0						3'	New	gp4	...((.(((((((((((((.((.((((.((((((.(((((((.((....))..))))))))))))).)))).)).))))).))))))))))...	88	76.6	-67.9	0.9	42.5	91	0.5	3	29.4722	91.8831	0.505116	3.89104	middle
14	22	PC-5p-444162_4	ACTGTAGCTACAGTACCGTGAGCG	24	comp119775_c0	+	339	542	aaggacccctttggcacagcttggccagaaaccgctcacggtactgtggcgcgggcccgaacACTGTAGCTACAGTACCATGAGCGgggataagctgctaattgcagcttgttggtgtaggaagaaaacagctttttgctacagtgtttttcctgttgttacagtaccataagctgtttgATAAGCTGCTGGAAAAGCTGTGCC	0						5'	New	gp4	((((...)))).((((((((((..((((...(((((((.(((((((((((((((.........)))).))))))))))).))))))).....((((.......(((((((((.(((((((((((((.(((((.....)))...)).))))))))).........)))))))))))))......)))).))))..))))))))))	56	50	-94.8	0.9	1	1	10	2	0.693463	1.0097	10.1023	2.59402	middle
14	23	PC-3p-413828_4	ATAAGCTGTTGGAAAAGCTGTGCC	24	comp119775_c0	+	339	542	aaggacccctttggcacagcttggccagaaaccgctcacggtactgtggcgcgggcccgaacACTGTAGCTACAGTACCATGAGCGgggataagctgctaattgcagcttgttggtgtaggaagaaaacagctttttgctacagtgtttttcctgttgttacagtaccataagctgtttgATAAGCTGCTGGAAAAGCTGTGCC	0						3'	New	gp4	((((...)))).((((((((((..((((...(((((((.(((((((((((((((.........)))).))))))))))).))))))).....((((.......(((((((((.(((((((((((((.(((((.....)))...)).))))))))).........)))))))))))))......)))).))))..))))))))))	56	50	-94.8	0.9	8	7	23	18	5.5477	7.06793	23.2353	23.3462	middle
15	24	PC-5p-917389_2	TTCTGAAATTGATGTCGCCGTTGA	24	comp86414_c0	-	2	160	atatgTTCTGAAATTGATGTCACCGTTGActtttttcgttatgcttggaccattcgtcattgatttttttgacttgaaacaaatatttgattaagatgcatgatcaaacgtaaagaaaaAAAAGTCAATGATGACATCAATTtcagaacgaagagagta	0						5'	New	gp4	...(((((((((((((((((((.(((((((((((((..(((((.((((..(((.((((.((((((..((((........)))).....)))))))))).))).)))).)))))....))))))))))))).))))))))))))))))))).........	147	30.8	-56.9	1.2	6	6	10	6	4.16078	6.05822	10.1023	7.78207	middle
15	25	PC-3p-507027_3	AAAAGTCAATGACGACATCAATT	23	comp86414_c0	-	2	160	atatgTTCTGAAATTGATGTCACCGTTGActtttttcgttatgcttggaccattcgtcattgatttttttgacttgaaacaaatatttgattaagatgcatgatcaaacgtaaagaaaaAAAAGTCAATGATGACATCAATTtcagaacgaagagagta	0						3'	New	gp4	...(((((((((((((((((((.(((((((((((((..(((((.((((..(((.((((.((((((..((((........)))).....)))))))))).))).)))).)))))....))))))))))))).))))))))))))))))))).........	147	30.8	-56.9	1.2	5	12	10	7.5	3.46731	12.1164	10.1023	9.72759	middle
16	26	PC-5p-41739_51	TTGGTGTGTCGTGGCACAGCA	21	comp110571_c0	-	687	785	gcatgtgtttctagccgctTTGGTGTGTAGTGGCACAGCAattgaagactgctattctgatttgtgCCGCACATACTAAAGTGGACTagaaacacaaat	0						5'	New	gp4	...(((((((((((((((((((((((((.(((((((((.....(((........)))....))))))))))))))))))))))).)))))))))))...	93	43.4	-53.1	1.2	48	11	75	31	33.2862	11.1067	75.7674	40.2074	middle
16	27	PC-3p-149622_12	CCGCACATACCAAAGTGGACT	21	comp110571_c0	-	687	785	gcatgtgtttctagccgctTTGGTGTGTAGTGGCACAGCAattgaagactgctattctgatttgtgCCGCACATACTAAAGTGGACTagaaacacaaat	0						3'	New	gp4	...(((((((((((((((((((((((((.(((((((((.....(((........)))....))))))))))))))))))))))).)))))))))))...	93	43.4	-53.1	1.2	2	6	25	10	1.38693	6.05822	25.2558	12.9701	middle
17	28	PC-3p-67968_27	GGCTGCGCGCGGCTCCGTCGAGTGG	25	comp115464_c0	+	589	684	gaggggcggcggtgctggcgaggCCCGCTCGTCGGAGCACGCGTGcggcgaggAGCTGCGCGCGGCTCCGTCGAGTGGatctcgacggcgcccatc	0						3'	New	gp4	..........(((((((.((((..(((((((.((((((.((((((((((.....)))))))))))))))).)))))))..)))).)))))))....	82	77.1	-70.2	0.9	36	47.5	4	6	24.9647	47.9609	4.04093	7.78207	middle
18	29	PC-3p-414737_4	CCATGTGCCCATCTTCTCCACC	22	comp122601_c0	-	1037	1187	gtgcatggtggagaagcagggcacgtgcattaccatccaatgccgctggccatgctcctgctctacctcctccctctgagttctgagctcaccatgggatccggatggacggatggttctTCATGTGCCCATCTTCTCCACCgagcacaaa	0						3'	New	gp4	((((..((((((((((..(((((((((....(((((((....((((((((((((.....((((...(((........)))....))))....)))))...)))).)))..)))))))....)))))))))..))))))))))..))))...	148	57	-75.7	0.9	14	6	2	3	9.70848	6.05822	2.02046	3.89104	low
19	30	PC-5p-494038_3	CCCTGGCCGGCGCGCGCGCTC	21	comp635002_c0	+	302	359	gattCCCTCGCCGGCGCGCGCGCTCaccaagGGTGAACGCGCCGCCGTCGAGTGattt	0						5'	New	gp4	...((.((((.(((((.(((((.(((((...))))).)))))))))).)))).))...	52	69	-34.5	0.9	7	1	0	0	4.85424	1.0097	0	0	low
20	31	PC-3p-326287_5	AGCCGCGCGCGCCTCCGTCGAGG	23	comp91778_c0	-	198	256	ggccccctcgtcggagcgcgcgtgcggcgggAGCCGCGCGCGTCTCCGTCGAGGggatt	0						3'	New	gp4	...(((((((.(((((.(((((((((((....)))))))))))))))).)))))))...	53	79.7	-52.1	1.1	13	11	0	0.5	9.01501	11.1067	0	0.648506	middle
21	32	PC-3p-358032_5	AGCTGCGCGCGTCTCCGTCGAGGGG	25	comp81849_c0	-	74	164	ccaaggcaccaccgcgggccctctcgccggagcgcgtgtgcggccggAGCTGCGCGCGTCTCCGTCGAGGGGatccccgatggcgcctact	0						3'	New	gp4	...((((.(((.((.((..(((((((.(((((.(((((((((((....)))))))))))))))).)))))))..)).)).))).))))...	85	75.8	-60.5	0.9	14.5	15	6	9	10.0552	15.1456	6.06139	11.6731	middle
22	33	PC-5p-376919_5	AATGTTGATGTTTAGGACAAC	21	comp119185_c0	-	574	727	gtaattgttctgctcttaatcctgtactccctccgttctagtAATGTTGATGTTTAGGACAACaaaaatgaactaactgtaggccaattttgttgtctgaaacgtcaacatttccagaacagaggagtattgttttgggttgcggctcaatgaa	0						5'	New	gp4	...((((..((((.(..((....(((((.((((.(((((...(((((((((((((..((((((((((.((..(((....)))..)).))))))))))..)))))))))))))...))))).)))))))))....))..)..))))..))))...	148	39	-61.1	1	2	4	1	1	1.38693	4.03882	1.01023	1.29701	low
23	34	PC-5p-1654468_1	GGACAGAAACTAAGACGCCCCTACC	25	comp122528_c0	+	1	123	gcaGGGCAGAAACTAAGACGCCCCTACCaaacttattagatagtagagactacataataagttcggtggggcgttgagtttctgctctgcctctgcccaTCGGAGCGCTGACAGGTGGGACCC	0						5'	New	gp4	((((((((((((((..((((((((.(((.(((((((((..((((....))))..))))))))).))))))))))).)))))))))))))).((..((..((((....))))..))..))....	90	52.8	-66.2	1	3	5	0	1	2.08039	5.04852	0	1.29701	low
24	35	PC-3p-305714_6	CGCCGCCGGCGGCCTGGCG	19	comp118388_c0	+	106	236	ccggtcgcgccgcggatcagccgccgccggcggtgtacacggtgtggaagcggtccagcatgggattccagggcaccgacggcttctccgtctacgaCGCCGCCGGCAGCCTGGCGttccgcgtcgacaac	0						3'	New	gp4	...((((...((((((...(((((.(((((((((((..((((...((((((.(((..((.(((....)))..))...))).)))))))))).....))))))))))).))..)))..)))))).))))...	125	71.8	-71.2	0.8	3	3	6	5	2.08039	3.02911	6.06139	6.48506	low
25	36	PC-3p-2836_619	ATAGGGACAGTCGGGGGC	18	comp70518_c0	+	1433	1543	gtgtcccggcctcggccgtcgttgtccagatcgtgctggctgacatcgccgctgcctatcagcggctgtcggaacccgatacccagATAGGGACGGTCGGGGGCgggaagg	0						3'	New	gp4	...(((((.(((((((((((..((((...((((......((((((..(((((((.....)))))))))))))....)))).....))))..))))))))))).)))))...	105	67.6	-60	0.8	276	139	106	105	191.396	140.349	107.085	136.186	middle
26	37	PC-5p-468979_4	CGCGCGCGGTCCGTTGAGGCG	21	comp123546_c0	+	252	405	catggcaccgtcggggccggagcgccgcgggcctcctcgacggcgccgcgtgcattacaCGCGCGCGGCCCGTTGAGGCGctccgccggcgttccacggccggtggcgctgctcaactccgatgatgcggAGTCTCCTCGGTCATCGGCATCGA	0						5'	New	gp4	...((((.(((((.((((((((((((((((((..(((((((((.(((((((((.......)))))))))))))))))).)).))).)))))))))..))))..))))).)))).....(((((((((.((.....)).).))))))))......	110	73.4	-93.5	0.8	9	6	3	8	6.24116	6.05822	3.0307	10.3761	middle
27	38	PC-3p-43738_48	AACGACAAGAAAAACAGAATGG	22	comp109819_c0	+	1059	1150	acccatccattctgattttcttctcgttaggactcgtgaaaaattgaacaaactgacttgtcctAACGACAAGAAAAATAGAATGGatgagt	0						3'	New	gp4	...((((((((((..(((((((.((((((((((..((..................))..)))))))))).)))))))..))))))))))...	86	37	-37.7	1.1	29	20	12	6	20.1104	20.1941	12.1228	7.78207	middle
28	39	PC-5p-170011_10	TTCTCTGGACTCCAGTCTTCT	21	comp1129478_c0	+	147	288	tattgcgcactgattgactagttactgtaTTCTCTGGACTCCAGTCTTCTtttgatgtggactaaacactagtgaCCGAAAGTTTGAGAAGACTGGGGTctagagaattcagtaactagttggtaccttgtgaaatgcatat	0						5'	New	gp4	...(((((((..((..(((((((((((.(((((((((((((((((((((((......(((((((.....))))..))).......))))))))))))))))))))))).)))))))))))..)).....)))...))))...	136	40.1	-69.1	1.2	11	3	6	4	7.62809	3.02911	6.06139	5.18805	low
29	40	PC-3p-2707176_1	TTAGTATGTATATACTTGTGTATCC	25	comp124363_c0	+	2872	3012	cctctctgttctttcatatttgacgcctattagttcaaaactaaactatcccaCGTCAAATATGAAAGAACAgagtgggtatgTTAGTATGTATATACTTGTGTATCCaaaaaccagtcgaattgcctatgccatctcgtt	0						3'	New	gp4	...((((((((((((((((((((((.....(((((........))))).....))))))))))))))))))))))(((((((...(((((....)))))...))))))).........(((((.((....)).)).)))..	72	36.9	-46.8	0.9	0	2	0	5	0	2.01941	0	6.48506	low
30	41	PC-5p-402658_4	AATATATGCAGTTCTGGCTAT	21	comp124250_c0	-	98	210	tagatgttgtacttgcatccaagAATATAAGCAGTTCTGGCTATgtattttacgtgctcttctccaagtgcattgctagacatgtttatattttgggacagagatggcataaa	0						5'	New	gp4	...((((..(.(((...(((.((((((((((((..((((((.((((((((...............)))))))).))))))..)))))))))))).)))..))))..))))...	107	37.2	-37	0.9	5	2	5	1	3.46731	2.01941	5.05116	1.29701	low
31	42	PC-5p-103198_17	TACCACTAAAAGATGTGTGCTT	22	comp85556_c0	-	533	715	caaggttcacggcgacgaagacgaactgctgacggctctgatagTACCACTAAAAGATGTGTGCTTctgcgaaacggccagtcgaagcagagcagcgagttacgactgaaccacttacagaggcagacatcttttgtggtactaccagcgctcgcagctggtgtttgtgctgtgtgagcccgg	0						5'	New	gp4	...((((((((((.(((((.((.....((((.((((.(((.(((((((((.(((((((((.((((((((..(...((.((((((.(((..........))).))))))..))..)..)))))))).)))))))))))))))))).))).)).))))))..)).))))))))..)))))))...	177	54.1	-85.5	0.9	2	2	14	7	1.38693	2.01941	14.1432	9.07909	middle
32	43	PC-5p-507732_3	ATTGAAATCCACTACCTTCACCTG	24	comp111021_c1	+	551	694	gacgggATTGAGATCCACTACCTTCACCTGgttgaagcaccaggaaacagtaatatgtgagacgtgctacagtATAAAACAGTAACCCTACTTTCAAacacgtaccttcaaaatttcgtgaaggtagtgaatctcaatcccaga	0						5'	New	gp4	...(((((((((((.(((((((((((((((((......)))))).........((((((....((((....)))).....((((....))))......))))))..............))))))))))).)))))))))))...	138	42.4	-53.2	0.9	0	1	5	4	0	1.0097	5.05116	5.18805	low
33	44	PC-5p-897897_2	CGCGCCTCACGGCGGCGGCCGTC	23	comp123295_c0	-	2192	2283	caaggctgccacggacgCGCGCCTCACGGCGGCGGCCGTCggcgacgcgctccgcggccGCCTCGTCGGCGTGTCCGTCCGTGggagccacc	0						5'	New	gp4	...((((.(((((((((((((((..((((.(((((((((.((((...))))..))))))))))))).))))))..))))))))).))))...	86	80.4	-65.9	0.9	2	1	0	4	1.38693	1.0097	0	5.18805	low
34	45	PC-3p-399409_4	GGCCAGCACGCGGCTCCGTCGAGC	24	comp59115_c0	+	24	112	ggcggtgccggcgaggCCCTCTCGCCGGAGCACGCGTGcggcctcGGCCAGCACGCGGCTCCGTCGAGCggctctcggccgatgccctt	0						3'	New	gp4	((.(((..((((((((((..((((.((((((.((((((((((....))).))))))))))))).)))).))).)))).)))..))))).	88	78.7	-61	0.9	3	5	2.5	3	2.08039	5.04852	2.52558	3.89104	low
35	46	PC-5p-173132_10	CAGATGCTCGATGGTTTCTGG	21	comp1568_c0	-	280	361	ttgaacCAGATGCTCGATGGTCTCTGGcgccgttaaattctggtatatgtaatatataccgcagaccatcgagcatatgatg	0						5'	New	gp4	......((.((((((((((((((..(....)..........((((((((...))))))))..)))))))))))))).))...	73	43.9	-32.3	0.9	3	0	9	0	2.08039	0	9.09209	0	low
36	47	PC-3p-124359_14	CAGACATCTTTTGTGGTACTA	21	comp85556_c0	-	379	558	ggttcacggcgacgaagacgaactgctgacggctctgatagtaccactaaaagatgtgtgcttctgcgaaacggccagtcgaagcagagcagcgagttacgactgaaccacttacagaggCAGACATCTTTTGTGGTACTAccagcgctcgcagctggtgtttgtgctgtgtgagcccgg	0						3'	New	gp4	((((((((((.(((((.((.....((((.((((.(((.(((((((((.(((((((((.((((((((..(...((.((((((.(((..........))).))))))..))..)..)))))))).)))))))))))))))))).))).)).))))))..)).))))))))..)))))))...	177	54.4	-85.3	0.9	13	12	12	4	9.01501	12.1164	12.1228	5.18805	middle
37	48	PC-5p-602419_3	TACGGTGCAGCGGCGACCG	19	comp111993_c0	+	1303	1489	atatgtatacgatcagatggtgatggtgtagtcaccgtcgaagggagacgtgtaagtcgtgccgtaccgtagaaaaagaaTACGGTGCAGCGGCGACCGggtgctcttcccttattggtatagtagtagctagtatatagagcgggcgattggtacatagatACAGGTGTACGTACACGTGCCCATC	0						5'	New	gp4	.(((((((.(((((.(((((((((......))))))))).((((((((.(..(..(((((((.((((((((.........)))))))).)).)))))...)..))).))))))....(((((.(((...))).))))).........))))))))))))......((.(((((....)))))))...	73	49.2	-69.2	0.8	8	3	3	2	5.5477	3.02911	3.0307	2.59402	low
38	49	PC-5p-120816_14	AAAAGGTGGGAATGGGATTGG	21	comp41981_c0	-	119	270	tacgtttgggtaatgggaaatAAAAGGTGGGAATGGGATTGGaaaatagagggaaagatctagaccattcattcatgtaccctattacatctcaatctttcatttgtttcccAATCCCAATCCCATCTTTTATTtccattttgccaaacacc	0						5'	New	gp4	...((((.(((((..(((((((((((((((((.(((((((((.(((((((..(((((((..(((...........((((......)))))))..))))))).))))))).))))))))).)))))))))))))))))...)))))))))...	146	37.5	-66.5	1.2	5	3	7	4	3.46731	3.02911	7.07162	5.18805	low
39	50	PC-3p-99571_18	AAAAAGCAGGGTCAAACATGCA	22	comp119679_c0	+	2211	2377	tcgtttgacccacttttttagcgtttgcatgtttgattcttctttttttagaagaagttgcatgtttgatcctgttttttttttattttacatggagtagggtcaatcatgcaacttctcAAAAAGCAGGGTCAAACATGCAactctaaaaaggaggacaaaacatg	0						3'	New	gp4	..((((...((.(((((((((.(.((((((((((((..((.((((((...(.((((((((((((.((((((((..((.................))..)))))))).))))))))))))))))))).))..))))))))))))).))))))))).))...))))...	162	34.7	-69.1	1.2	0	1	15.5	9.5	0	1.0097	15.6586	12.3216	middle
40	51	PC-5p-111668_16	GGGGATTGTAGTCTGAGATGC	21	comp783956_c0	-	97	217	atAGGGATTGTAGTCTGAGATGCtcgggtgttcttcctcatttttttttctgtttgtggttgtggattctatgagaaagtgattttgaacaaccaagcatgctttagattttaattccaaa	0						5'	New	gp4	...((((((..(((((((((((((.((.(((((....((((((((((....(((..(....)..))).....))))))))))....))))).)).))))).))).)))))..))))))...	115	35.5	-37.3	0.9	14	21	11	7	9.70848	21.2038	11.1126	9.07909	middle
41	52	PC-5p-311203_5	TTGTGTCACCTCCACCGACCT	21	comp114637_c0	-	1589	1711	gtttactcaataaactgcatcattcgTTGTGTCACCTCCACCGACCTatctggagccgggcaacatACCAGATAGGTCAGTGGAGGTGACgcaacgagtgattcagtttagctaagagtacaa	0						5'	New	gp4	...(((((..(((((((.(((((((((((((((((((((((.(((((((((((..............))))))))))).))))))))))))))))))))))).))))))).....)))))...	117	47.2	-75.2	1.3	3	5	5	3	2.08039	5.04852	5.05116	3.89104	low
42	53	PC-3p-190642_9	GCCAGCACGCGACTTCGTCGAG	22	comp94210_c0	-	646	733	ggcggcgccggcgacctcctctcgccggagcacgcgtgcagctttgGCCAGCACGCGACTTCGTCGAGcggtgctcgtcggtgccctt	0						3'	New	gp4	((.(((((((((((...((.((((.(((((..(((((((.((....))..))))))).))))).)))).))...))))))))))))).	87	72.7	-52.7	0.8	15	14	1	2	10.4019	14.1359	1.01023	2.59402	middle
43	54	PC-5p-200116_9	TCGCAACCACAAGGGTAACTT	21	comp59782_c0	-	57	213	aagttactcttgtggttgcaattttacccctgatttgcttcaaaaccaggggtaaaaTCGCAACCACAGGGGTAACTTctagcttcattttgaaaaaccaggggtaaaatcgcaaagttgaaaaaagaggggtaAAATCGCAATTGGAAAGCAAAGC	0						5'	New	gp4	(((((((((((((((((((.((((((((((((.(((......))).)))))))))))).)))))))))))))))))))...(((((...(((....(((..((......))......((....)).....))).......)))...).)))).....	78	40.1	-57.9	0.9	8	4	6	2	5.5477	4.03882	6.06139	2.59402	low
44	55	PC-3p-86121_21	CTGGTGTCATCTCGCCTGAAC	21	comp18466_c0	+	62	182	ggtgtgcgtcctaggctcaggagagatgacaccgacgtcggttggatcgatggttcgttctgcgaactgtgttggttcgtctgaagCTGGTGTCATCTCGCCTGAACtaaggacacgctga	0						3'	New	gp4	...(((.(((((..(.(((((.((((((((((((...((((..((((((((((((((.....))))))..))))))))..))))...)))))))))))).))))).)..))))).)))...	115	55.4	-63.4	0.9	14	31	7	8	9.70848	31.3008	7.07162	10.3761	middle
45	56	PC-5p-520147_3	TGGCTTCCCTCTCTCCTCC	19	comp61933_c0	+	374	516	gaatgcatcggaggggagggggattgcaatttTGGCTTCCCTCTCTCCTCCgatccaaaatagctgtccgtttggctctccttgttggagatgttctgggcatgcacagtagcttgtggagaggtAAAAATGCATTTGGCTGC	0						5'	New	gp4	...((.(((((((((((((((((..((.......)).))))))))))))))))).)).....((((((((....(((((((.....))))).))..)))))).))...((((((.(((..............)))..))))))	54	51	-59.7	0.8	2	3	2	2	1.38693	3.02911	2.02046	2.59402	low
46	57	PC-3p-113138_15	AGGAGGAGGCGTTCCGGGGC	20	comp92040_c0	+	66	198	aaatggacgccactgccgcgcCCGCGAGGCGCCTCCTCCTCCCgctccgccgcgcgccacctctcgccggcacagtcgccttctgctcccagcggAGGAGGAGGCGTTCCGGGGCgaggcgaagcgtccagtc	0						3'	New	gp4	...(((((((...((((.(((((.((..((((((((((((((.(((..((((.(((........))))))).(((.......))).....)))))))))))))))))..))))))).))))..)))))))...	127	74.4	-82.4	0.8	7	6	4	0	4.85424	6.05822	4.04093	0	low
47	58	PC-5p-422970_4	ACGATACGACGATACAGCGAT	21	comp111177_c0	-	244	373	gtacccgtatccgatacggcccgatACGATACGGCGATACAGCGATactccgatactctctctataaaaccactgttttggtttgaaacttGCGTATCGCTGTATCGCCATATCGtatcgccgtatccgt	0						5'	New	gp4	............((((((((..(((((((((.((((((((((((((((...((.....))......((((((......)))))).........)))))))))))))))).)))))))))))))))))...	115	48.5	-60.7	1	8	7	1	8	5.5477	7.06793	1.01023	10.3761	middle
48	59	PC-3p-197368_9	GGTTCAGATCTTGCTGCGCAGT	22	comp105681_c0	+	1	137	gctgaagctgccagcatgatctgatctttcttcacctcctccgcatgaagaaagtgtaaGGTTCAGATCGTGCTGCGCAGTttcagccgctaattggagcactctaaattgaagcctgcccttactttcttcacaca	0						3'	New	gp4	((((((((((((((((((((((((.(((((((((...........)))))))))........))))))))))))).)))))))))))........((.(((..((.......))..)))))................	87	48.2	-52.7	0.8	1	1	4	8	0.693463	1.0097	4.04093	10.3761	middle
